# Supplementary material for: Obesity and atypical depression symptoms: findings from Mendelian randomization in two European cohorts
Source: Transl Psychiatry. 2021 Feb 4;11:96. doi: 10.1038/s41398-021-01236-7 (PMC7862438; doi:10.1038/s41398-021-01236-7)
Supplement: Supplementary file 2 — Dataset 1 [file 41398_2021_1236_MOESM2_ESM.xlsx]

## Sheet: Index
Exposure-outcome logistic regression association estimates in CoLaus|PsyCoLaus, NESDA|NTR and their joint meta-analysis
Supplementary Table	Exposure	Outcome
Table 1	BMI	Atypical MDD vs controls
Table 2	BMI	Non-atypical MDD vs controls
Table 3	BMI	Increase in appetite
Table 4	BMI	Hypersomnia
Table 5	BMI	Mood reactivity
Table 6	BMI	Leaden paralysis
Table 7	BMI	Rejection sensitivity
Table 8	WHR	Atypical MDD vs controls
Table 9	WHR	Non-atypical MDD vs controls
Table 10	WHR	Increase in appetite
Table 11	WHR	Hypersomnia
Table 12	WHR	Mood reactivity
Table 13	WHR	Leaden paralysis
Table 14	WHR	Rejection sensitivity
Fields are as follows:
SNP = name of variant
Chr = chromosome
Position = position according to UCSC Genome Browser build hg19
A1 = effect allele
A2 = other allele
OR = odds ratio for effect allele
SE = standard error of log odds ratio
P-value = significance of association
Direction = direction of effects
HetISq = heterogeneity I-squared parameter
HetChiSq = heterogeneity chi-squared statistic
HetPval = significance of heterogeneity

## Sheet: Supp Table 1
					CoLaus|PsyCoLaus			NESDA|NTR			Meta-analysis
SNP	Chr	Position	A1	A2	OR	SE	P-value	OR	SE	P-value	OR	SE	P-value	Direction	HetISq	HetChiSq	HetPVal
rs1000096	4	38692835	T	C	1.03723	0.086858	0.6742	0.9825	0.1142	0.8774	1.01684	0.0691	0.8093	+-	0	0.143	0.7056
rs1000940	17	5283252	A	G	0.962786	0.089531	0.67233	1.02912	0.1191	0.8097	0.986196	0.0716	0.8464	-+	0	0.2	0.6547
rs1003081	11	118913993	T	C	1.06065	0.081595	0.47082	0.8739	0.1132	0.234	0.992727	0.0662	0.9118	+-	48.1	1.926	0.1652
rs1006353	13	28047269	A	G	1.0193	0.090385	0.83265	0.8849	0.1258	0.3309	0.971416	0.0734	0.6925	+-	0	0.833	0.3614
rs10066835	5	151254297	T	C	1.22667	0.24501	0.40912	0.6165	0.7195	0.5014	1.14202	0.2319	0.5669	+-	0	0.819	0.3654
rs10083803	16	6701400	T	C	0.99517	0.098146	0.96064	0.9753	0.1263	0.8428	0.987677	0.0775	0.8725	--	0	0.016	0.8997
rs10110727	8	14324437	A	G	0.921386	0.090682	0.3647	0.7913	0.1275	0.06636	0.875465	0.0739	0.07189	--	0	0.946	0.3307
rs10118701	9	103061366	A	G	1.06153	0.087348	0.49346	0.942507	0.113	0.5976	1.01532	0.0691	0.8255	+-	0	0.693	0.405
rs10132280	14	25928179	A	C	0.976345	0.088199	0.78589	0.9408	0.1202	0.6119	0.963773	0.0711	0.6036	--	0	0.062	0.8036
rs10146527	14	79499850	T	C	0.994696	0.084864	0.95004	0.918274	0.1099	0.4361	0.965412	0.0672	0.6005	--	0	0.331	0.5648
rs10182181	2	25150296	A	G	1.20584	0.082946	0.023508	1.00392	0.1098	0.9715	1.12817	0.0662	0.06844	++	43.6	1.774	0.1829
rs1020548	6	56810539	A	G	1.05933	0.10892	0.59528	0.933707	0.144	0.6337	1.01177	0.0869	0.8929	+-	0	0.489	0.4845
rs10211055	2	229016917	T	C	0.991008	0.082778	0.91313	1.07285	0.1162	0.5452	1.01786	0.0674	0.7931	-+	0	0.309	0.5781
rs10269783	7	49616203	A	G	0.968138	0.084375	0.70098	0.9	0.1165	0.3658	0.944122	0.0683	0.4002	--	0	0.257	0.6119
rs1035010	7	69598328	T	C	1.003	0.094629	0.97473	1.023	0.1271	0.8606	1.01005	0.0759	0.8948	++	0	0.016	0.9009
rs1037587	11	11796727	T	C	0.899074	0.086604	0.21831	0.9475	0.1104	0.625	0.917227	0.0681	0.2048	--	0	0.14	0.7085
rs1038088	17	28074563	T	G	0.962249	0.083101	0.64334	1.30141	0.1096	0.01622	1.07433	0.0662	0.2787	-+	79.2	4.819	0.02815
rs10408013	19	33963766	T	C	1.01865	0.088377	0.8345	0.8225	0.1291	0.13	0.95142	0.0729	0.4949	+-	46.5	1.869	0.1716
rs10438964	18	42950629	T	C	1.25015	0.090428	0.014122	1.269	0.1198	0.04644	1.25696	0.0722	0.001532	++	0	0.01	0.9206
rs1045411	13	31033232	T	C	0.895395	0.10672	0.29766	1.025	0.1232	0.8388	0.948854	0.0807	0.5148	-+	0	0.688	0.4069
rs10460960	3	42308735	A	G	1.13022	0.13909	0.37396	0.980392	0.165	0.9028	1.06535	0.1063	0.5515	+-	0	0.434	0.5099
rs1048932	11	115044850	A	C	1.07422	0.082998	0.38881	1.102	0.1106	0.3811	1.08415	0.0664	0.2236	++	0	0.034	0.8535
rs10499276	6	154309808	T	C	0.833276	0.13539	0.17223	1.058	0.1566	0.7183	0.922839	0.1024	0.4333	-+	24.8	1.33	0.2487
rs10511093	3	83763541	T	C	1.51546	0.13336	0.0022768	0.7251	0.2473	0.1936	1.28351	0.1174	0.03344	+-	85.5	6.884	0.008699
rs10733051	1	167280354	A	G	1.13745	0.081861	0.11485	0.9068	0.1089	0.369	1.04812	0.0654	0.4729	+-	63.9	2.767	0.09622
rs10744146	12	17212881	A	G	0.960154	0.082547	0.62232	1.06045	0.1088	0.5896	0.99561	0.0658	0.9471	-+	0	0.529	0.4669
rs10745785	12	97586257	T	C	0.973052	0.085864	0.75061	1.1012	0.1195	0.4195	1.01491	0.0697	0.8318	-+	0	0.707	0.4005
rs10754210	1	197012111	A	G	0.937255	0.087954	0.46028	0.8028	0.1225	0.07301	0.889141	0.0714	0.1001	--	5.2	1.054	0.3045
rs1075901	17	15943910	T	C	0.885945	0.084137	0.14894	0.9783	0.1112	0.8436	0.918512	0.0671	0.2052	--	0	0.506	0.477
rs10772055	12	33379440	C	G	0.850739	0.1139	0.15949	1.05731	0.1616	0.7304	0.914388	0.0931	0.3364	-+	17.3	1.209	0.2716
rs10773049	12	124506631	T	C	0.991587	0.086512	0.92222	1.09099	0.1122	0.4375	1.02757	0.0685	0.6917	-+	0	0.455	0.5001
rs10779751	1	11284336	A	G	0.94746	0.092593	0.55902	0.9861	0.123	0.9096	0.96127	0.074	0.5933	--	0	0.067	0.7951
rs10797115	9	92191256	T	C	0.972397	0.083624	0.73789	1.28601	0.1119	0.02452	1.07487	0.067	0.2812	-+	75	4.004	0.04539
rs10818810	9	126096522	A	G	0.881483	0.087634	0.14864	1.129	0.1127	0.2804	0.967635	0.0692	0.6344	-+	66.7	3.005	0.083
rs10818938	9	127049237	A	G	0.864331	0.085252	0.085964	1.048	0.1114	0.6757	0.928115	0.0677	0.2703	-+	47	1.887	0.1696
rs10830452	11	89966202	A	G	0.799395	0.083518	0.0074713	0.843171	0.1135	0.1338	0.814484	0.0673	0.002288	--	0	0.143	0.7052
rs10832778	11	17394073	C	G	1.06312	0.0839	0.46614	1.121	0.1112	0.3039	1.08372	0.067	0.2297	++	0	0.145	0.7035
rs10838122	11	43551416	T	C	1.00337	0.083744	0.96795	0.7853	0.1104	0.02863	0.917502	0.0667	0.1967	+-	68	3.127	0.07698
rs10840606	11	2234690	A	G	1.44025	0.20056	0.064483	0.892061	0.139	0.4124	1.04206	0.1142	0.7183	+-	74.1	3.854	0.04963
rs10842240	12	24060075	C	G	0.982959	0.11761	0.88362	0.6902	0.1983	0.06147	0.896551	0.1012	0.2804	--	57.5	2.352	0.1251
rs10867256	9	81367391	T	C	0.936455	0.081493	0.42054	0.925069	0.1093	0.4752	0.932394	0.0653	0.2838	--	0	0.008	0.9285
rs10876418	12	39428802	T	C	1.07121	0.097991	0.48402	0.9959	0.1291	0.9746	1.043	0.0781	0.5892	+-	0	0.202	0.6529
rs10878946	12	69642315	T	C	1.04619	0.089243	0.61224	0.972763	0.1199	0.8165	1.01939	0.0716	0.7884	+-	0	0.237	0.6263
rs10883553	10	102635475	A	C	1.15796	0.088251	0.09632	1.089	0.1079	0.427	1.12975	0.0683	0.07399	++	0	0.194	0.6596
rs10883759	10	104412049	A	G	1.06412	0.090238	0.49183	1.178	0.1196	0.1705	1.10407	0.072	0.1692	++	0	0.46	0.4974
rs10886017	10	118672531	A	C	1.03856	0.090976	0.678	0.961	0.1292	0.7581	1.01217	0.0744	0.8707	+-	0	0.241	0.6233
rs10915840	1	225668524	A	G	1.03467	0.08722	0.69631	1.18	0.1214	0.1718	1.08199	0.0708	0.2658	++	0	0.773	0.3793
rs10920678	1	190239907	A	G	0.902804	0.082726	0.21559	1.072	0.1078	0.5185	0.962135	0.0656	0.5566	-+	37.4	1.598	0.2062
rs10923724	1	119546842	T	C	0.887914	0.080765	0.14113	0.94697	0.1103	0.621	0.908101	0.0652	0.139	--	0	0.222	0.6376
rs10929925	2	6155557	A	C	1.09104	0.082006	0.28829	0.8188	0.1122	0.07488	0.987282	0.0662	0.8465	+-	76.6	4.266	0.03888
rs10930641	2	175000711	A	G	0.955637	0.082501	0.58252	1.07158	0.1154	0.5489	0.993422	0.0671	0.9211	-+	0	0.652	0.4195
rs10935143	3	134665159	A	G	1.11097	0.083169	0.20578	1.223	0.1089	0.06474	1.15096	0.0661	0.03338	++	0	0.492	0.4832
rs10938397	4	45182527	A	G	1.02476	0.085697	0.7753	0.92081	0.111	0.4565	0.98462	0.0678	0.8194	+-	0	0.582	0.4456
rs10953620	7	109173373	A	C	0.977645	0.083087	0.78555	0.934579	0.1087	0.5329	0.961558	0.066	0.5524	--	0	0.108	0.742
rs10962549	9	16719445	T	C	0.898319	0.11094	0.33019	1.112	0.15	0.4802	0.9687	0.0892	0.7216	-+	23.6	1.308	0.2527
rs10971712	9	33820938	T	C	1.14567	0.14388	0.34867	0.9274	0.176	0.6686	1.05264	0.1114	0.645	+-	0	0.864	0.3525
rs10989568	9	104396304	A	G	1.08261	0.081372	0.32941	0.9217	0.1105	0.4606	1.02306	0.0655	0.7279	+-	27.3	1.375	0.241
rs11066301	12	112871372	A	G	0.869532	0.098202	0.15455	0.838223	0.1104	0.1093	0.855559	0.0734	0.0335	--	0	0.062	0.804
rs1106908	17	34942595	A	G	1.02875	0.081943	0.72944	1.167	0.1079	0.153	1.07735	0.0653	0.2538	++	0	0.866	0.352
rs11074446	16	20255123	T	C	1.00723	0.1231	0.95328	0.694927	0.1497	0.01495	0.867188	0.0951	0.1339	+-	72.7	3.667	0.05549
rs11075489	16	62803841	T	C	1.09821	0.08162	0.25093	0.9839	0.1101	0.8829	1.05622	0.0656	0.4041	+-	0	0.643	0.4226
rs11079849	17	47090785	T	C	0.939764	0.093855	0.5071	0.9907	0.1161	0.9359	0.959541	0.073	0.5718	--	0	0.125	0.7237
rs11115176	12	82465797	T	C	0.973228	0.093522	0.77196	0.881057	0.1254	0.312	0.939225	0.075	0.403	--	0	0.405	0.5248
rs11118308	1	219633869	A	G	0.953176	0.081992	0.55859	1.08519	0.1094	0.4549	0.998701	0.0656	0.9842	-+	0	0.9	0.3427
rs11128760	3	15873407	A	G	1.04794	0.084007	0.57766	0.8251	0.118	0.1032	0.966958	0.0684	0.6235	+-	63.3	2.724	0.09884
rs11150911	18	73498528	A	C	0.999972	0.089714	0.99975	0.8715	0.1254	0.273	0.954469	0.073	0.5232	--	0	0.795	0.3725
rs11208662	1	65987164	C	G	0.947533	0.1534	0.7242	0.8891	0.2087	0.5732	0.926631	0.1236	0.5375	--	0	0.06	0.8059
rs11251352	10	2585792	A	G	0.894178	0.084195	0.18292	1.001	0.1107	0.9907	0.931928	0.067	0.2928	-+	0	0.658	0.4171
rs11496125	7	103417557	T	C	1.10395	0.083054	0.23425	1.115	0.1114	0.33	1.10794	0.0666	0.1239	++	0	0.005	0.9429
rs11577179	1	155983710	A	G	0.867587	0.083905	0.088959	0.9594	0.1132	0.7138	0.899065	0.0674	0.1146	--	0	0.51	0.4753
rs11583122	1	38053458	T	C	1.09836	0.17657	0.59775	0.8189	0.2188	0.3611	0.97824	0.1374	0.8729	+-	8.3	1.091	0.2964
rs11600990	11	64082807	T	C	0.946683	0.11793	0.64099	0.9197	0.159	0.5984	0.936974	0.0947	0.4922	--	0	0.021	0.8839
rs11611246	12	939480	T	G	0.929914	0.11304	0.51825	1.218	0.1281	0.1239	1.04655	0.0848	0.5915	-+	59.9	2.495	0.1142
rs11611496	12	108413828	A	G	1.03966	0.097857	0.69154	0.9215	0.1344	0.5432	0.997104	0.0791	0.9707	+-	0	0.527	0.468
rs11629783	15	66741387	C	G	0.935392	0.094108	0.47923	0.943396	0.1314	0.656	0.938099	0.0765	0.4036	--	0	0.003	0.958
rs11635675	15	63793238	T	G	0.86626	0.087233	0.10046	0.956938	0.1149	0.702	0.898346	0.0695	0.123	--	0	0.476	0.4901
rs11642001	16	71899586	A	G	0.8833	0.10873	0.24968	1.064	0.1314	0.6365	0.952753	0.0838	0.5631	-+	16	1.191	0.2751
rs11659764	18	53335512	A	T	0.8046	0.22451	0.32254	1.29	0.2031	0.2098	1.0431	0.1506	0.7794	-+	58.9	2.431	0.1189
rs11668301	19	31016196	A	G	0.930435	0.12129	0.55403	0.924214	0.1408	0.5774	0.927743	0.0919	0.4147	--	0	0.001	0.9712
rs11672660	19	46180184	T	C	1.13169	0.16526	0.45597	0.945	0.1475	0.7012	1.02368	0.11	0.8318	+-	0	0.662	0.4157
rs11736228	4	147376805	A	T	1.04014	0.094982	0.6781	1.09075	0.1246	0.4858	1.05844	0.0755	0.452	++	0	0.092	0.7617
rs11753081	6	20705590	T	G	1.01455	0.10101	0.88613	0.951475	0.1414	0.7239	0.992826	0.0822	0.9298	+-	0	0.136	0.7118
rs11773362	7	147668180	T	C	1.09767	0.088556	0.29401	1.03	0.114	0.7972	1.07165	0.0699	0.3221	++	0	0.194	0.6593
rs1178060	6	50914343	A	G	0.94417	0.10953	0.60095	1.00766	0.154	0.9603	0.965026	0.0893	0.6901	-+	0	0.119	0.7306
rs11781222	8	23389571	T	C	1.12485	0.11734	0.31162	1.17647	0.1766	0.3575	1.14042	0.0977	0.1788	++	0	0.045	0.8324
rs11781699	8	118863061	T	C	1.05819	0.11596	0.62449	0.883392	0.1353	0.3586	0.980297	0.088	0.8212	+-	2.6	1.027	0.311
rs11783247	8	10788875	T	C	0.755648	0.13936	0.044224	1.1084	0.1106	0.3521	0.955902	0.0866	0.6024	-+	78.4	4.637	0.0313
rs11790280	9	14651283	T	C	0.9491	0.085192	0.54012	1.02428	0.114	0.8335	0.975407	0.0682	0.7149	-+	0	0.287	0.5922
rs11792069	9	140646121	A	G	0.893722	0.189	0.55339	1.07724	0.1493	0.6185	1.0026	0.1172	0.982	-+	0	0.601	0.4381
rs11855853	15	78012618	T	C	1.09756	0.093197	0.31948	1.197	0.1193	0.1318	1.13428	0.0734	0.08634	++	0	0.328	0.5667
rs11866815	16	387867	T	C	0.999257	0.092659	0.9936	1.093	0.1283	0.489	1.03045	0.0751	0.6897	-+	0	0.321	0.571
rs11915371	3	70539559	A	C	0.932939	0.10102	0.49344	0.990099	0.1345	0.943	0.953134	0.0808	0.5526	--	0	0.125	0.7237
rs11945861	4	65700865	A	G	1.11211	0.094186	0.26147	0.934	0.133	0.6074	1.04917	0.0769	0.5326	+-	12.8	1.147	0.2842
rs11971041	7	26698848	A	G	0.999897	0.14347	0.99942	1.07666	0.2123	0.728	1.02337	0.1189	0.846	-+	0	0.083	0.7728
rs12033257	1	112318484	A	G	0.982059	0.093517	0.84653	1.03961	0.112	0.7284	1.00531	0.0718	0.9413	-+	0	0.152	0.6963
rs12035149	1	107885018	C	G	0.974426	0.10384	0.80321	1.02775	0.1293	0.8324	0.995012	0.081	0.9506	-+	0	0.103	0.748
rs12041258	1	195047936	T	C	0.936691	0.098231	0.50703	0.956023	0.13	0.7283	0.94365	0.0784	0.4594	--	0	0.016	0.9002
rs12042908	1	74997762	A	G	1.1825	0.080935	0.038523	1.052	0.1104	0.6486	1.13519	0.0653	0.05215	++	0	0.73	0.393
rs12042959	1	243533273	A	G	1.01413	0.11743	0.90477	0.997009	0.1445	0.9833	1.00733	0.0911	0.9365	+-	0	0.008	0.9271
rs12044597	1	1708801	A	G	0.855431	0.082658	0.058507	1.027	0.1094	0.8095	0.914205	0.066	0.1737	-+	43.7	1.777	0.1825
rs12098284	10	76047464	T	C	1.01327	0.12228	0.91419	0.9738	0.1715	0.8768	0.9998	0.0996	0.9983	+-	0	0.036	0.8504
rs12101393	15	92570921	C	G	0.91345	0.10649	0.3973	0.897666	0.1239	0.3845	0.90674	0.0808	0.2253	--	0	0.011	0.915
rs12147845	14	101144596	T	C	0.856124	0.14551	0.27914	0.8521	0.175	0.3602	0.854448	0.1119	0.1598	--	0	0	0.9835
rs1218822	13	28011963	A	G	1.03358	0.089546	0.71194	1.03295	0.1167	0.7814	1.03334	0.071	0.6443	++	0	0	0.9967
rs12189178	5	50914726	T	C	0.891732	0.22524	0.6059	1.002	0.2805	0.9946	0.93342	0.1756	0.6949	-+	0	0.105	0.7459
rs1229057	7	39054538	T	C	1.04055	0.13321	0.76591	1.024	0.1682	0.8899	1.03417	0.1044	0.7479	++	0	0.006	0.9404
rs12364470	11	134601012	T	G	1.00499	0.11714	0.9661	0.980392	0.1447	0.8894	0.995212	0.091	0.9576	+-	0	0.018	0.8941
rs12411886	10	104685299	A	C	0.908182	0.14791	0.51156	0.987	0.2034	0.9486	0.934728	0.1196	0.5724	--	0	0.11	0.7407
rs12420725	11	117017530	A	G	0.93109	0.1714	0.67851	0.94518	0.2315	0.809	0.936037	0.1378	0.6314	--	0	0.003	0.9584
rs12422552	12	14413931	C	G	0.783566	0.10583	0.019628	1.024	0.1231	0.8476	0.87792	0.0803	0.1048	-+	63.2	2.718	0.09925
rs12429545	13	54102206	A	G	0.774475	0.15296	0.088445	0.8635	0.1684	0.3836	0.813508	0.1132	0.06834	--	0	0.229	0.6324
rs12439798	15	46584787	T	G	0.899847	0.082346	0.19936	1.019	0.1119	0.868	0.940071	0.0663	0.3511	-+	0	0.801	0.3708
rs12446632	16	19935389	A	G	0.930595	0.12124	0.55063	0.8075	0.1728	0.2158	0.888074	0.0992	0.2316	--	0	0.452	0.5015
rs12448257	16	3599655	A	G	1.02679	0.10441	0.80031	1.126	0.1331	0.3734	1.06354	0.0822	0.4535	++	0	0.297	0.5856
rs12448738	16	56489343	A	C	0.839533	0.11677	0.13788	1.14207	0.1676	0.428	0.928393	0.0958	0.4378	-+	55.9	2.27	0.1319
rs12488237	3	56114861	T	C	1.26999	0.20386	0.22877	1.35355	0.3003	0.3134	1.29576	0.1687	0.1245	++	0	0.031	0.8606
rs12514473	5	80818639	T	C	0.982366	0.10576	0.86651	0.905797	0.1226	0.419	0.948949	0.0801	0.5128	--	0	0.251	0.6162
rs12564992	1	174478100	A	G	1.07677	0.12505	0.55187	0.789266	0.1607	0.1404	0.95772	0.0987	0.6617	+-	57	2.327	0.1271
rs12574668	11	46422686	A	C	0.982125	0.11342	0.87346	1.25	0.1357	0.09984	1.08459	0.087	0.3511	-+	46.2	1.86	0.1727
rs12575252	11	8694073	C	G	1.06678	0.082166	0.43199	0.968	0.115	0.7772	1.03231	0.0669	0.6343	+-	0	0.473	0.4918
rs12577642	11	43728534	A	T	0.953678	0.087302	0.5875	0.951475	0.1182	0.6751	0.952943	0.0702	0.4921	--	0	0	0.9874
rs12587412	14	47272423	T	G	0.994028	0.084145	0.94326	1.068	0.108	0.5415	1.02132	0.0664	0.7503	-+	0	0.275	0.6001
rs12593036	15	81058652	A	G	0.991824	0.089928	0.92728	0.894455	0.1174	0.3431	0.95466	0.0714	0.5155	--	0	0.488	0.4847
rs12595158	15	62316035	T	C	2.13336	0.29879	0.014406	1.042	0.3763	0.9129	1.61704	0.234	0.03998	++	55	2.224	0.1359
rs12595749	15	79432359	A	G	1.02402	0.083082	0.77498	1.01225	0.1109	0.9128	1.01979	0.0665	0.7684	++	0	0.007	0.9335
rs12602912	17	65870073	T	C	1.10079	0.10165	0.34703	1.092	0.1327	0.505	1.09757	0.0807	0.2488	++	0	0.002	0.9617
rs12609744	19	12994140	T	C	1.07807	0.10199	0.45965	1.04428	0.1217	0.7216	1.06396	0.0782	0.4275	++	0	0.04	0.8411
rs12655756	5	88858208	A	T	1.0251	0.08242	0.76367	0.9626	0.1131	0.7363	1.003	0.0666	0.9644	+-	0	0.202	0.6531
rs12675063	8	132879047	A	T	0.947208	0.13219	0.6827	1.37118	0.2108	0.1343	1.05148	0.112	0.6542	-+	54.8	2.21	0.1371
rs12680842	8	95582606	A	G	0.787565	0.083965	0.0046497	0.99108	0.1175	0.9403	0.851207	0.0683	0.01835	--	60.5	2.533	0.1115
rs12694021	2	206084372	A	C	1.02694	0.08004	0.73983	0.9793	0.1097	0.8484	1.01015	0.0647	0.8761	+-	0	0.122	0.7265
rs12705987	7	114349212	A	T	1.01108	0.08406	0.89573	0.8597	0.112	0.1768	0.953706	0.0672	0.4806	+-	25.5	1.341	0.2468
rs12731372	1	118852975	T	C	1.13547	0.098511	0.19979	1.164	0.1291	0.2405	1.14591	0.0783	0.08206	++	0	0.023	0.8786
rs12776880	10	19776828	A	T	0.972416	0.090898	0.75855	0.946074	0.1189	0.6426	0.962617	0.0722	0.5978	--	0	0.034	0.8544
rs1285245	17	77796889	C	G	0.951936	0.094289	0.60106	0.9664	0.1155	0.7671	0.95772	0.073	0.554	--	0	0.01	0.9194
rs12885454	14	29736838	A	C	0.864841	0.087601	0.095609	0.9954	0.1128	0.9671	0.911832	0.0692	0.1821	--	0	0.969	0.3249
rs12888545	14	88308044	A	G	0.841146	0.093962	0.06724	0.925069	0.1232	0.5288	0.871099	0.0747	0.06471	--	0	0.377	0.5393
rs12922346	16	82438337	C	G	0.950815	0.099656	0.61199	1.132	0.1205	0.3049	1.02061	0.0768	0.7904	-+	19.6	1.244	0.2647
rs12939549	17	78611724	A	G	1.03743	0.083358	0.65918	1.02849	0.1087	0.796	1.03407	0.0661	0.6121	++	0	0.004	0.9496
rs1296328	4	137083193	A	C	1.09891	0.085504	0.2703	0.8438	0.1106	0.1246	0.99551	0.0676	0.947	+-	72	3.571	0.05881
rs12964689	18	21116998	A	G	1.04238	0.082186	0.61337	1.0001	0.1104	0.9994	1.02706	0.0659	0.685	++	0	0.091	0.7635
rs13021737	2	632348	A	G	1.02952	0.10602	0.78405	1.043	0.1477	0.7756	1.03407	0.0861	0.6972	++	0	0.005	0.943
rs13047416	21	40309436	C	G	0.812776	0.086814	0.017221	0.763942	0.1116	0.01583	0.793978	0.0685	0.0007622	--	0	0.192	0.6612
rs13107325	4	103188709	T	C	1.25598	0.16246	0.16606	1.142	0.2466	0.5904	1.2203	0.1357	0.1422	++	0	0.104	0.7473
rs13110266	4	162129844	A	G	0.988192	0.08561	0.88964	0.8454	0.1139	0.1405	0.934074	0.0684	0.3188	--	16.6	1.2	0.2734
rs13174863	5	139080745	A	G	1.16625	0.11369	0.17201	1.21595	0.1643	0.2339	1.18211	0.0935	0.07353	++	0	0.044	0.8345
rs13191362	6	163033350	A	G	1.0763	0.1299	0.56903	0.956938	0.1642	0.7885	1.0287	0.1019	0.7813	+-	0	0.315	0.5745
rs13201877	6	137675541	A	G	0.984525	0.12203	0.89836	1.12931	0.1595	0.446	1.03572	0.0969	0.7175	-+	0	0.467	0.4945
rs1320903	3	131758077	A	G	1.0661	0.089494	0.47532	0.8821	0.1187	0.2906	0.995311	0.0715	0.948	+-	38.4	1.624	0.2025
rs13209872	6	97753223	C	G	0.920513	0.088053	0.34555	1.185	0.1151	0.1407	1.01045	0.0699	0.8816	-+	67.1	3.037	0.08136
rs13227658	7	113353254	T	C	1.15449	0.082683	0.081498	0.963391	0.1095	0.7327	1.08112	0.066	0.2375	+-	42.5	1.739	0.1872
rs1323068	4	20263058	A	G	0.999307	0.087686	0.99369	0.9557	0.1194	0.7042	0.983832	0.0707	0.8173	--	0	0.091	0.7633
rs13240600	7	99064466	A	G	0.943507	0.10894	0.59469	0.71839	0.1415	0.01949	0.852485	0.0863	0.06448	--	57.1	2.33	0.1269
rs13247665	7	93232057	T	C	1.0157	0.083619	0.85213	1.08073	0.1153	0.5009	1.03769	0.0677	0.585	++	0	0.19	0.6631
rs13263601	8	14095900	A	C	1.0218	0.085505	0.80077	0.968054	0.1147	0.7746	1.0023	0.0686	0.9737	+-	0	0.143	0.7057
rs13290794	9	37183628	A	G	0.991224	0.083093	0.91551	0.9466	0.1129	0.627	0.97531	0.0669	0.7087	--	0	0.108	0.7425
rs13292976	9	129467340	T	C	1.12021	0.083451	0.17385	1.044	0.1113	0.6994	1.09221	0.0668	0.1867	++	0	0.257	0.6125
rs13321566	3	107342662	A	G	1.06949	0.10839	0.53323	1.14247	0.1479	0.368	1.09439	0.0874	0.3019	++	0	0.13	0.7189
rs13329567	15	68104367	T	C	1.00102	0.097247	0.99163	1.068	0.1271	0.6049	1.02521	0.0772	0.7468	++	0	0.164	0.6857
rs1333423	13	59425111	A	T	0.904403	0.094749	0.2867	1.018	0.1336	0.8914	0.940917	0.0773	0.4308	-+	0	0.522	0.47
rs13417156	2	62848319	T	C	0.866303	0.084536	0.089917	1.1868	0.1131	0.1298	0.969766	0.0677	0.6503	-+	79.9	4.97	0.02579
rs1345148	4	30843533	T	C	0.953057	0.082156	0.55883	1.01	0.1119	0.9293	0.972583	0.0662	0.6751	-+	0	0.175	0.6759
rs1358808	6	51825285	C	G	1.08299	0.088462	0.36598	0.925069	0.1154	0.5011	1.02163	0.0702	0.7606	+-	14.9	1.175	0.2784
rs1362910	8	30856464	A	G	1.02773	0.082823	0.74133	0.9945	0.1108	0.9604	1.01572	0.0663	0.8145	+-	0	0.056	0.8122
rs1365466	18	36182440	T	C	1.05971	0.093331	0.53325	1.23993	0.1334	0.1069	1.11583	0.0765	0.1518	++	0	0.931	0.3347
rs1371108	2	81816251	A	C	0.931459	0.086638	0.41122	1.055	0.1172	0.6465	0.973361	0.0697	0.6984	-+	0	0.73	0.3928
rs1405348	8	77228222	A	G	1.02402	0.083356	0.77593	1.025	0.1095	0.8202	1.02439	0.0663	0.7165	++	0	0	0.9945
rs1412235	9	28410996	C	G	0.929875	0.094629	0.44077	1.035	0.1196	0.7767	0.968991	0.0742	0.6715	-+	0	0.493	0.4825
rs1431659	8	73439070	A	G	1.10593	0.093165	0.28158	0.9033	0.129	0.4303	1.03179	0.0755	0.6784	+-	38.2	1.618	0.2034
rs1436343	3	104606130	A	G	1.03968	0.082059	0.63559	0.9067	0.1134	0.3877	0.991933	0.0665	0.9028	+-	0	0.956	0.3282
rs1437929	2	211983316	A	G	1.12111	0.089798	0.20472	1.422	0.1168	0.002562	1.22458	0.0712	0.004421	++	61.6	2.604	0.1066
rs1451533	2	105466005	A	G	0.958237	0.096308	0.65714	0.9151	0.1206	0.4618	0.9412	0.0753	0.4207	--	0	0.089	0.7654
rs1452075	3	62481063	T	C	0.986136	0.093036	0.88079	0.827815	0.1227	0.1228	0.925149	0.0741	0.2937	--	22.6	1.292	0.2557
rs1455137	4	145986668	A	C	1.17007	0.083351	0.058032	0.971817	0.1124	0.8023	1.09549	0.067	0.1732	+-	43.2	1.76	0.1846
rs1477887	4	18514827	A	G	1.10763	0.081407	0.20965	1.215	0.1103	0.07807	1.14431	0.0655	0.03952	++	0	0.456	0.4997
rs1512065	20	53453326	A	G	0.945127	0.098482	0.56535	1.043	0.131	0.7476	0.979317	0.0787	0.7911	-+	0	0.361	0.5477
rs1522569	4	171632637	T	G	1.06141	0.10463	0.56755	1.01937	0.147	0.8963	1.04707	0.0852	0.5894	++	0	0.05	0.8228
rs1544459	7	77417584	T	C	0.998318	0.08054	0.98332	0.867303	0.1103	0.1969	0.950659	0.065	0.4365	--	5.8	1.061	0.303
rs1549293	16	31141993	T	C	0.952999	0.083367	0.56328	0.9412	0.1161	0.6015	0.948949	0.0677	0.4392	--	0	0.008	0.9305
rs1552717	11	29158495	A	T	0.954001	0.11772	0.68999	0.777605	0.1484	0.0905	0.881527	0.0922	0.1717	--	14.2	1.165	0.2804
rs156151	6	104799007	C	G	0.836524	0.11447	0.11433	0.9049	0.1426	0.4835	0.86269	0.0893	0.09798	--	0	0.185	0.6674
rs159032	5	94206202	T	C	0.954494	0.099725	0.6396	1.057	0.1199	0.6464	0.995112	0.0767	0.9494	-+	0	0.428	0.513
rs1608445	18	947954	A	G	1.13887	0.082545	0.11522	0.8772	0.112	0.242	1.03884	0.0664	0.5659	+-	71.6	3.521	0.06061
rs1625427	11	131957293	T	C	0.849039	0.086382	0.059115	1.1084	0.1162	0.3759	0.933513	0.0693	0.3212	-+	70.5	3.39	0.06561
rs1658820	8	4288577	T	G	0.914356	0.097894	0.35818	1.313	0.1262	0.03097	1.04749	0.0774	0.5486	-+	80.5	5.133	0.02348
rs1668633	13	78371890	T	C	1.10206	0.082713	0.23923	0.93633	0.1103	0.551	1.03925	0.0662	0.5605	+-	28.4	1.397	0.2372
rs16851483	3	141275436	T	G	1.08844	0.1741	0.62825	1.115	0.2125	0.6085	1.099	0.1347	0.4832	++	0	0.008	0.9301
rs16906845	8	138215228	A	G	1.01694	0.1539	0.9131	0.6518	0.2792	0.1253	0.916769	0.1348	0.5193	+-	48.6	1.947	0.1629
rs16907751	8	81375457	T	C	0.938123	0.14229	0.65205	0.835	0.1954	0.356	0.901045	0.115	0.3649	--	0	0.232	0.63
rs16932761	8	67202787	A	G	1.06304	0.094033	0.51677	0.9646	0.1302	0.782	1.02819	0.0762	0.7151	+-	0	0.366	0.5451
rs16966801	17	39573713	A	G	1.12825	0.099067	0.21993	1.07388	0.1472	0.628	1.11104	0.0822	0.2002	++	0	0.077	0.7807
rs1700137	8	89461609	T	C	0.950852	0.084661	0.55098	1.185	0.1173	0.1477	1.02532	0.0686	0.7157	-+	56.8	2.316	0.1281
rs17014375	1	209543560	T	G	0.959454	0.11773	0.72574	0.915751	0.1568	0.5765	0.943461	0.0941	0.5365	--	0	0.057	0.8121
rs17035438	2	46878616	A	G	0.865905	0.16383	0.37261	1.041	0.1934	0.8356	0.935195	0.125	0.5918	-+	0	0.528	0.4675
rs17056301	5	158271680	T	C	1.02027	0.09401	0.8308	0.953289	0.1209	0.694	0.994515	0.0742	0.9407	+-	0	0.197	0.6575
rs17094222	10	102395440	T	C	1.12643	0.10373	0.2476	1.30702	0.1491	0.07264	1.18235	0.0852	0.04911	++	0	0.67	0.413
rs17105272	14	77529783	T	C	1.03873	0.097675	0.69749	0.8683	0.1158	0.2226	0.964158	0.0747	0.6249	+-	28.5	1.4	0.2368
rs17203016	2	208255518	A	G	1.10806	0.11278	0.35957	1.07342	0.141	0.6153	1.09439	0.0881	0.3057	++	0	0.031	0.8604
rs17207196	7	75101065	T	C	1.19806	0.13248	0.17217	1.253	0.111	0.04234	1.22998	0.0851	0.01496	++	0	0.067	0.7953
rs1730859	1	107617707	A	G	1.11948	0.087412	0.19466	0.925926	0.1155	0.5045	1.04467	0.0697	0.5304	+-	41.8	1.717	0.19
rs17327461	2	35512183	T	C	1.03981	0.082663	0.63689	1.113	0.1099	0.3315	1.06567	0.0661	0.3356	++	0	0.245	0.6209
rs17391694	1	78623626	T	C	1.09672	0.16344	0.5742	1.113	0.1547	0.4881	1.10528	0.1124	0.373	++	0	0.004	0.9478
rs17446091	8	27167942	T	C	1.12272	0.09431	0.21676	0.998004	0.1365	0.9867	1.0808	0.0776	0.3166	+-	0	0.504	0.4779
rs17522122	14	33302882	T	G	0.903644	0.10404	0.32986	1.079	0.1086	0.4849	0.983734	0.0751	0.8267	-+	28.1	1.391	0.2383
rs17531363	1	107977075	A	C	0.97154	0.088762	0.74521	1.24363	0.1272	0.08648	1.05338	0.0728	0.4751	-+	60.5	2.534	0.1114
rs17538472	4	163038241	T	C	1.15227	0.10179	0.16684	0.9681	0.1365	0.8123	1.08275	0.0816	0.33	+-	4.4	1.046	0.3064
rs17551974	2	142293146	A	C	0.984096	0.10612	0.87978	1.081	0.1416	0.582	1.01786	0.0849	0.8345	-+	0	0.282	0.5956
rs17608150	12	110046698	T	C	0.929587	0.17587	0.67542	1.043	0.1975	0.8312	0.978142	0.1313	0.8664	-+	0	0.189	0.6633
rs17636031	10	126594078	T	C	0.925195	0.11036	0.482	1.2285	0.1293	0.1114	1.04269	0.0839	0.6189	-+	64.1	2.782	0.09532
rs17681451	3	114399296	A	G	1.35634	0.14224	0.035539	1.038	0.1928	0.8476	1.2343	0.1145	0.06589	++	19.8	1.246	0.2642
rs17681708	17	9792872	T	C	0.829344	0.08951	0.037835	1.00644	0.1216	0.9578	0.887719	0.0721	0.09848	-+	39.1	1.643	0.1999
rs17724992	19	18454825	A	G	0.859083	0.091744	0.09959	1.21315	0.1349	0.1521	0.958199	0.0759	0.5731	-+	77.7	4.475	0.03439
rs17757975	6	38214150	T	C	1.13248	0.11763	0.28579	1.03231	0.171	0.8527	1.09933	0.0969	0.3287	++	0	0.199	0.6555
rs17806379	20	51107290	T	C	1.33799	0.10417	0.0058003	1.07	0.1501	0.6509	1.24421	0.0856	0.01067	++	33.2	1.497	0.2212
rs17820822	9	11831420	T	G	1.08755	0.086621	0.3315	0.983284	0.1137	0.8808	1.04802	0.0689	0.4959	+-	0	0.497	0.4807
rs1782507	11	30243868	T	G	0.864063	0.083329	0.080444	1.1946	0.1177	0.131	0.962713	0.068	0.5768	-+	80.2	5.045	0.02469
rs1787267	18	76742544	C	G	0.975914	0.20879	0.9067	0.9259	0.1965	0.695	0.949044	0.1431	0.7149	--	0	0.034	0.8544
rs1789165	11	69481969	A	G	0.969083	0.086956	0.71816	1.22956	0.1175	0.07861	1.05422	0.0699	0.4497	-+	62.3	2.652	0.1034
rs1814170	7	138794149	A	T	0.973731	0.14421	0.85372	0.725163	0.1725	0.0626	0.862517	0.1106	0.1814	--	41.8	1.718	0.1899
rs1819844	12	68205604	A	G	1.05392	0.10465	0.6168	0.8101	0.155	0.1743	0.970543	0.0867	0.7305	+-	49.5	1.979	0.1595
rs1852006	7	77829768	A	G	1.02403	0.095599	0.80399	1.251	0.1112	0.04386	1.11494	0.0725	0.1333	++	46.3	1.864	0.1722
rs1853639	6	87606842	A	G	0.99628	0.089466	0.96678	1.06826	0.1168	0.5716	1.02235	0.071	0.756	-+	0	0.225	0.6354
rs1862451	16	24803620	A	G	0.939217	0.089788	0.48604	1.13199	0.1282	0.3335	0.998701	0.0735	0.9862	-+	29.7	1.423	0.233
rs1865341	9	8845911	T	C	0.907017	0.10402	0.3502	1.04811	0.1289	0.7156	0.960213	0.0809	0.6162	-+	0	0.762	0.3827
rs1866510	4	44514468	T	C	1.02214	0.084643	0.79597	0.9622	0.1154	0.7386	1.0008	0.0683	0.9911	+-	0	0.178	0.6728
rs1884389	20	1410582	T	C	1.13917	0.083552	0.11938	1.028	0.1118	0.8042	1.09801	0.0669	0.1624	++	0	0.541	0.4619
rs1884897	20	6612832	A	G	0.973917	0.084206	0.75342	0.8866	0.1158	0.2988	0.942801	0.0681	0.387	--	0	0.43	0.5118
rs1899689	7	121964349	T	C	1.00353	0.084043	0.96653	0.8912	0.1124	0.3058	0.961751	0.0673	0.5619	+-	0	0.715	0.3976
rs1899951	3	12394840	T	C	1.08033	0.12309	0.53201	0.7479	0.1806	0.1077	0.961366	0.1017	0.6986	+-	64.7	2.831	0.09245
rs1909586	3	124687767	T	G	0.930104	0.099035	0.46477	1.11445	0.1133	0.3388	1.00592	0.0746	0.9374	-+	30.7	1.444	0.2295
rs1927790	13	96922191	T	C	1.03532	0.082859	0.67515	1.06644	0.1109	0.5621	1.04634	0.0664	0.4948	++	0	0.046	0.8306
rs1928295	9	120378483	T	C	0.931606	0.08206	0.38824	1.01122	0.1113	0.9199	0.95887	0.066	0.5252	-+	0	0.352	0.5531
rs1937684	10	53680085	A	T	1.08267	0.086608	0.35785	1.18948	0.1205	0.1497	1.11795	0.0703	0.1129	++	0	0.402	0.5261
rs1941697	18	31251276	A	G	1.27167	0.083507	0.0039934	0.8932	0.1103	0.306	1.11807	0.0666	0.09365	+-	84.7	6.521	0.01066
rs1951455	14	91512339	T	C	0.952798	0.093213	0.60318	1.1	0.1174	0.4169	1.00723	0.073	0.9215	-+	0	0.918	0.3379
rs1956151	14	40101060	A	G	1.09316	0.099589	0.3685	1.08731	0.1514	0.5801	1.09144	0.0832	0.2932	++	0	0.001	0.9764
rs1973993	1	96943994	T	C	1.0612	0.082157	0.4699	0.9261	0.1154	0.5061	1.01369	0.0669	0.839	+-	0	0.924	0.3364
rs1982441	8	28021769	T	G	1.11921	0.11291	0.32157	1.001	0.155	0.9933	1.0767	0.0913	0.4179	++	0	0.339	0.5605
rs2000746	18	57677294	A	G	1.01934	0.096244	0.84214	0.952381	0.1205	0.687	0.992727	0.0752	0.9226	+-	0	0.194	0.6595
rs2010281	14	103862322	A	G	0.941791	0.083745	0.47318	0.9935	0.1134	0.9544	0.959733	0.0674	0.5417	--	0	0.144	0.7046
rs2012927	18	63297672	A	G	1.10733	0.084202	0.22693	0.8403	0.1216	0.1526	1.01258	0.0692	0.8565	+-	71.3	3.481	0.06209
rs2030342	1	97388226	T	C	1.24496	0.084587	0.0091815	0.85034	0.1107	0.1422	1.08177	0.0672	0.2424	+-	86.6	7.487	0.006213
rs2075205	16	54153099	A	T	0.976048	0.085384	0.77659	1.08073	0.1127	0.4906	1.01298	0.0681	0.8496	-+	0	0.519	0.4712
rs2075650	19	45395619	A	G	0.96608	0.16325	0.83281	1.30497	0.1754	0.1293	1.11082	0.1195	0.3793	-+	36.5	1.575	0.2095
rs208015	17	46252346	T	C	1.10143	0.15364	0.53206	0.8733	0.2107	0.5201	1.01613	0.1241	0.8972	+-	0	0.792	0.3735
rs2080454	16	49062590	A	C	1.09827	0.09213	0.30729	0.97371	0.1122	0.8154	1.04634	0.0712	0.525	+-	0	0.688	0.407
rs2100814	8	28118130	A	G	0.974012	0.084965	0.75649	1.112	0.1108	0.3381	1.02296	0.0674	0.736	-+	0	0.9	0.3427
rs2122042	3	85866335	T	G	0.931596	0.098918	0.47193	1.253	0.1282	0.07907	1.0406	0.0783	0.6117	-+	70.2	3.351	0.06718
rs2124499	3	123093541	C	G	1.071	0.084561	0.41795	0.9566	0.1142	0.6978	1.02901	0.068	0.674	+-	0	0.632	0.4266
rs2143253	20	41987392	A	G	0.836181	0.11987	0.12989	0.8004	0.1759	0.2055	0.824647	0.0991	0.05164	--	0	0.042	0.8372
rs2154297	1	80791708	T	C	1.0688	0.091396	0.46538	1.1422	0.1233	0.2808	1.09428	0.0734	0.2198	++	0	0.187	0.6652
rs215632	7	32368524	A	G	0.893035	0.084878	0.18111	0.8228	0.1169	0.09517	0.868142	0.0687	0.03951	--	0	0.321	0.5707
rs2170382	8	74689288	T	C	0.974945	0.12034	0.83255	0.8983	0.1819	0.5553	0.950944	0.1004	0.6162	--	0	0.141	0.7074
rs2174307	9	73791849	C	G	0.967612	0.083646	0.69367	0.9691	0.1098	0.7748	0.968119	0.0665	0.6267	--	0	0	0.9911
rs217671	14	62360464	A	G	1.01636	0.096894	0.86688	1.12208	0.1283	0.369	1.05359	0.0773	0.4999	++	0	0.379	0.5382
rs2185027	6	153381622	A	C	0.98558	0.088914	0.8703	1.19918	0.1259	0.1491	1.05211	0.0726	0.4847	-+	38.3	1.62	0.2031
rs2190788	5	144484261	T	G	1.16057	0.086661	0.08712	0.9289	0.1178	0.5309	1.07326	0.0698	0.311	+-	56.9	2.318	0.1279
rs2192158	4	55505360	A	G	1.02194	0.080237	0.78682	0.8439	0.1118	0.129	0.957528	0.0652	0.5058	+-	48.3	1.935	0.1642
rs2228213	6	12124855	A	G	0.898427	0.088245	0.22349	0.9955	0.1162	0.9692	0.932767	0.0703	0.3221	--	0	0.494	0.4819
rs223051	11	32131303	T	C	1.01509	0.08903	0.86636	1.15433	0.1201	0.2319	1.06247	0.0715	0.3971	++	0	0.739	0.3899
rs2230590	3	49936102	T	C	0.981029	0.084527	0.82078	0.901713	0.1086	0.3424	0.950279	0.0667	0.4449	--	0	0.375	0.5401
rs2275426	1	46487552	A	G	1.09577	0.081577	0.26231	0.9853	0.1102	0.8931	1.05527	0.0656	0.4116	+-	0	0.601	0.4383
rs2282231	1	39569571	T	C	1.08962	0.10554	0.41768	0.893	0.1333	0.396	1.00924	0.0827	0.9119	+-	27	1.37	0.2418
rs2283093	7	126721231	T	C	0.8717	0.10253	0.17679	0.7536	0.1473	0.05472	0.831271	0.0842	0.02807	--	0	0.658	0.4173
rs2293605	3	184044433	T	C	1.03026	0.14198	0.83392	1.072	0.156	0.6572	1.04896	0.105	0.6489	++	0	0.035	0.8506
rs2304130	19	19789528	A	G	0.80337	0.17189	0.20859	1.02396	0.2077	0.909	0.886654	0.1324	0.3636	-+	0	0.81	0.3682
rs2304607	5	87988733	A	G	0.965312	0.11761	0.76448	0.763942	0.1468	0.06666	0.88091	0.0918	0.1672	--	35.4	1.547	0.2136
rs2307022	16	68381978	A	G	0.991481	0.086774	0.92145	1.029	0.1138	0.8012	1.00511	0.069	0.9411	-+	0	0.067	0.7952
rs2307111	5	75003678	T	C	0.932926	0.082011	0.39775	0.980392	0.1109	0.8592	0.949424	0.0659	0.4314	--	0	0.129	0.719
rs2356865	1	50836334	T	C	0.830332	0.087609	0.032528	1.09	0.1185	0.4659	0.914114	0.0704	0.2026	-+	70.7	3.409	0.06483
rs2357760	6	120213880	A	G	1.09251	0.085625	0.29969	1.08237	0.1188	0.5055	1.08904	0.0695	0.2195	++	0	0.004	0.9492
rs2365389	3	61236462	T	C	0.978897	0.08314	0.79747	1.113	0.112	0.3373	1.0246	0.0668	0.716	-+	0	0.847	0.3573
rs2367112	5	64168193	T	G	1.11217	0.082547	0.19706	1.02291	0.109	0.8351	1.07875	0.0658	0.2493	++	0	0.374	0.5407
rs2425241	20	35018412	T	C	0.874415	0.22298	0.54194	1.202	0.2203	0.4031	1.02716	0.1567	0.8641	-+	3	1.03	0.3101
rs2425857	20	44914134	A	G	1.07062	0.082458	0.408	0.9834	0.1086	0.8773	1.0379	0.0657	0.5715	+-	0	0.388	0.5332
rs2429150	12	2152655	A	C	0.83366	0.084003	0.030407	0.931966	0.1098	0.5225	0.868663	0.0667	0.03486	--	0	0.65	0.4201
rs2479958	13	111984244	A	G	1.11259	0.083811	0.20313	1.102	0.1105	0.3779	1.10871	0.0668	0.1222	++	0	0.005	0.945
rs248139	5	167352783	A	G	1.00058	0.10084	0.99541	0.8993	0.1409	0.4513	0.965026	0.082	0.6645	+-	0	0.379	0.5379
rs2481665	1	62594677	T	C	0.935843	0.082077	0.41949	1.10072	0.1094	0.3802	0.992131	0.0657	0.9046	-+	29	1.408	0.2354
rs2491864	1	242986063	A	G	1.00204	0.10382	0.98433	0.7846	0.1411	0.08552	0.919523	0.0836	0.3158	+-	48.7	1.95	0.1626
rs2543132	8	15536311	C	G	1.18393	0.097198	0.079256	0.76864	0.1381	0.05684	1.02603	0.0795	0.7461	+-	84.7	6.543	0.01053
rs25832	5	66175682	A	G	1.09933	0.094181	0.31237	1.12549	0.1265	0.35	1.1086	0.0755	0.1724	++	0	0.022	0.8815
rs2605603	11	93221105	A	G	0.922944	0.082971	0.33363	1.232	0.1091	0.05618	1.02593	0.066	0.6977	-+	77.5	4.44	0.0351
rs2611742	5	95856501	T	C	0.863311	0.082667	0.075674	1.17233	0.1137	0.162	0.959637	0.0669	0.5381	-+	78.9	4.738	0.02951
rs2619976	17	71754545	T	C	0.999751	0.087546	0.99773	1.048	0.1124	0.6793	1.01765	0.0691	0.7994	-+	0	0.109	0.7408
rs262956	3	183486117	T	G	1.02525	0.089069	0.77968	1.299	0.112	0.01955	1.12367	0.0697	0.09434	++	63.4	2.735	0.09817
rs2631681	10	93032943	T	C	0.926545	0.087844	0.38389	0.9243	0.1206	0.5136	0.925797	0.071	0.2773	--	0	0	0.987
rs2634047	8	85696337	C	G	0.979814	0.093093	0.8264	0.8459	0.1353	0.2162	0.934634	0.0767	0.378	--	0	0.801	0.3709
rs2680648	3	53777176	T	C	1.08552	0.096739	0.39438	1.07319	0.1287	0.5834	1.08101	0.0773	0.3135	++	0	0.005	0.9434
rs2710323	3	52815905	T	C	0.973832	0.084271	0.75306	1.07446	0.1095	0.5118	1.01015	0.0668	0.8802	-+	0	0.506	0.4767
rs2721965	8	116662038	A	C	0.996816	0.088949	0.9714	0.94697	0.1143	0.6338	0.977751	0.0702	0.7482	--	0	0.125	0.7232
rs2731222	12	90595383	A	C	1.00909	0.09242	0.922	0.9996	0.1228	0.9975	1.00562	0.0738	0.9392	+-	0	0.004	0.951
rs2733287	12	41880909	A	C	1.02433	0.081287	0.76744	0.910747	0.1104	0.3985	0.982849	0.0655	0.7918	+-	0	0.735	0.3913
rs273504	19	18215247	A	G	0.923835	0.10031	0.42987	1.16117	0.1139	0.1898	1.02092	0.0753	0.7838	-+	55.9	2.27	0.1319
rs2781668	6	131897278	T	C	1.10522	0.11728	0.39645	0.9682	0.1439	0.8223	1.04833	0.0909	0.6035	+-	0	0.508	0.4759
rs2814992	6	34617144	A	G	0.867639	0.085897	0.099203	0.978474	0.117	0.8493	0.904928	0.0692	0.1492	--	0	0.686	0.4075
rs2820311	1	201841476	A	G	0.949058	0.09027	0.56311	0.987167	0.1185	0.9103	0.962906	0.0718	0.5983	--	0	0.07	0.7916
rs28350	3	42418446	A	G	1.02184	0.10292	0.83393	0.9048	0.1431	0.4842	0.980297	0.0836	0.812	+-	0	0.476	0.4901
rs2836961	21	40627020	A	C	0.932793	0.088049	0.42993	0.926784	0.1121	0.4993	0.930531	0.0692	0.2982	--	0	0.002	0.9638
rs2838006	21	42653567	T	C	0.966961	0.089864	0.70825	0.9059	0.1148	0.3893	0.943273	0.0708	0.4094	--	0	0.2	0.6546
rs284227	1	82379446	T	C	0.989913	0.09791	0.91757	1.21521	0.1366	0.1537	1.06131	0.0796	0.455	-+	32.8	1.489	0.2224
rs2850969	4	102183594	T	C	1.03448	0.12111	0.7789	0.834725	0.1583	0.2533	0.955711	0.0962	0.6376	+-	13.7	1.159	0.2817
rs2866816	19	30683879	T	C	0.951761	0.094502	0.60157	0.71839	0.1212	0.006368	0.85573	0.0745	0.03657	--	70.2	3.35	0.0672
rs2875762	6	124925032	C	G	0.963989	0.093392	0.6941	0.9285	0.1378	0.5903	0.952657	0.0773	0.5306	--	0	0.051	0.8217
rs2890652	2	142959931	T	C	0.77775	0.10796	0.021575	1.11235	0.1443	0.4607	0.884352	0.0864	0.155	-+	74.6	3.942	0.04709
rs29938	19	34311481	T	C	0.938108	0.089882	0.47607	1.114	0.116	0.3507	1.0006	0.071	0.9935	-+	27.1	1.371	0.2416
rs3134353	8	101947453	A	T	0.992959	0.084314	0.93321	1.068	0.1109	0.5504	1.01979	0.0671	0.77	-+	0	0.273	0.601
rs3134438	11	122765667	A	C	0.934226	0.091071	0.4536	1.079	0.119	0.5224	0.985309	0.0723	0.8376	-+	0	0.924	0.3363
rs326889	4	112713436	T	C	1.06294	0.084395	0.47002	0.9411	0.1118	0.5873	1.01694	0.0674	0.8025	+-	0	0.755	0.3848
rs329124	5	133865452	A	G	0.891741	0.08613	0.18372	1.08389	0.1129	0.4757	0.958103	0.0685	0.532	-+	47	1.888	0.1694
rs329651	11	133767622	T	G	0.917499	0.1016	0.39852	0.753579	0.1278	0.02672	0.850186	0.0795	0.04125	--	31.2	1.453	0.228
rs331949	4	143663206	T	C	1.04436	0.084404	0.6067	0.925069	0.1141	0.4944	1.0005	0.0679	0.9941	+-	0	0.73	0.3928
rs340025	15	60908307	T	C	0.878904	0.086629	0.13536	1.039	0.111	0.7272	0.936412	0.0683	0.3358	-+	29.2	1.412	0.2347
rs355777	3	154034950	C	G	1.00914	0.082889	0.91265	0.7156	0.1164	0.004023	0.898885	0.0675	0.1145	+-	82.7	5.786	0.01615
rs3736485	15	51748610	A	G	1.16254	0.082279	0.067078	0.9516	0.1106	0.6536	1.08253	0.066	0.2298	+-	52.6	2.11	0.1464
rs3739733	9	88897891	A	G	0.974052	0.10118	0.79524	0.866551	0.1222	0.2423	0.928765	0.0779	0.3433	--	0	0.543	0.4611
rs3753549	1	243722892	T	C	0.912921	0.12093	0.45369	1.00634	0.1664	0.9695	0.944216	0.0978	0.5571	-+	0	0.224	0.6358
rs3781099	10	27318776	T	C	1.1712	0.13507	0.24641	0.9759	0.2129	0.9088	1.11149	0.1141	0.3542	+-	0	0.523	0.4694
rs3800229	6	108996963	T	G	1.05923	0.086297	0.50393	0.930233	0.123	0.5581	1.01481	0.0706	0.8351	+-	0	0.747	0.3874
rs3800649	7	137424509	A	G	1.03062	0.091385	0.74171	1.196	0.119	0.1317	1.08915	0.0725	0.2389	++	0	0.984	0.3213
rs3803286	14	103246470	A	G	0.962914	0.083735	0.65129	0.9725	0.1161	0.8104	0.966185	0.0679	0.6125	--	0	0.005	0.9448
rs3807566	7	50564204	T	G	1.07812	0.081421	0.35562	1.088	0.1096	0.44	1.08166	0.0654	0.2299	++	0	0.004	0.9467
rs3808434	8	116559435	A	G	1.07312	0.081899	0.38919	1.094	0.1106	0.4158	1.08047	0.0658	0.2396	++	0	0.02	0.8887
rs3810291	19	47569003	A	G	1.07918	0.10782	0.47858	0.95057	0.1197	0.6723	1.01959	0.0801	0.809	+-	0	0.62	0.4309
rs3814883	16	29994922	T	C	0.950737	0.086038	0.55674	0.8792	0.112	0.2505	0.923578	0.0682	0.2437	--	0	0.307	0.5797
rs3822683	5	96080883	A	G	0.976785	0.095359	0.80563	0.88574	0.1314	0.356	0.944405	0.0772	0.4583	--	0	0.363	0.5467
rs3826705	19	42637232	T	C	0.997254	0.13066	0.9832	1.00939	0.174	0.9571	1.0016	0.1045	0.9877	-+	0	0.003	0.9557
rs3829849	9	129390800	T	C	1.16417	0.084431	0.072363	0.802	0.1199	0.06573	1.02891	0.069	0.68	+-	84.5	6.458	0.01105
rs3849570	3	81792112	A	C	0.880461	0.0875	0.14331	0.8511	0.116	0.1643	0.869706	0.0699	0.04566	--	0	0.054	0.8154
rs3850422	14	99671788	A	G	0.956588	0.082588	0.5908	1.078	0.1108	0.497	0.998301	0.0662	0.9794	-+	0	0.748	0.3872
rs3851083	10	33862727	A	G	0.953617	0.082573	0.56501	1.121	0.1111	0.3048	1.01015	0.0663	0.8795	-+	26.7	1.365	0.2427
rs3887080	12	121661966	A	G	0.861113	0.1377	0.27161	0.6937	0.195	0.06075	0.801316	0.1125	0.04897	--	0	0.82	0.3651
rs3902840	9	129419025	A	G	1.12746	0.17031	0.4842	1.275	0.1782	0.1723	1.19566	0.1231	0.1467	++	0	0.249	0.6179
rs3902951	14	69789755	T	G	1.19448	0.10386	0.083924	1.16374	0.1329	0.2541	1.1827	0.0818	0.04029	++	0	0.024	0.8772
rs3915844	3	9514856	A	G	1.05309	0.11175	0.64437	0.9159	0.1637	0.5914	1.00743	0.0923	0.9364	+-	0	0.496	0.4813
rs39654	3	173095123	A	G	0.964872	0.092659	0.6995	0.8356	0.1096	0.1013	0.908737	0.0708	0.1761	--	0.5	1.005	0.3162
rs40067	5	107439012	A	G	0.919337	0.11467	0.46092	1.102	0.1429	0.4975	0.986985	0.0894	0.8834	-+	0	0.978	0.3226
rs40245	7	21470536	A	T	0.911691	0.086097	0.28126	0.9406	0.1142	0.5917	0.922101	0.0687	0.2379	--	0	0.048	0.8272
rs4077093	12	51593616	T	G	1.05655	0.10236	0.59193	1.091	0.1305	0.5032	1.06951	0.0805	0.4038	++	0	0.037	0.8466
rs4148155	4	89054667	A	G	0.79293	0.14977	0.12674	0.87108	0.1636	0.3977	0.827621	0.1105	0.08684	--	0	0.18	0.6717
rs419261	6	33554147	T	C	0.993646	0.08656	0.94129	1.076	0.1102	0.5044	1.02429	0.0681	0.7243	-+	0	0.323	0.5699
rs4273371	3	108119071	T	C	1.10272	0.080977	0.22694	0.914913	0.1097	0.4187	1.03241	0.0651	0.6241	+-	46.7	1.875	0.1709
rs4278019	6	53693410	A	T	0.873227	0.091125	0.13462	0.8578	0.1251	0.2202	0.867882	0.0737	0.05431	--	0	0.013	0.9083
rs427943	21	46570896	A	C	0.8951	0.083205	0.1821	0.9347	0.1106	0.5414	0.909191	0.0665	0.1523	--	0	0.098	0.7544
rs4284600	15	31843528	T	C	1.02807	0.079555	0.72786	0.962464	0.109	0.7266	1.00481	0.0643	0.9409	+-	0	0.239	0.6251
rs4303732	2	100830040	T	C	1.08067	0.085559	0.36348	1.22805	0.1132	0.06967	1.13213	0.0683	0.06912	++	0	0.812	0.3676
rs4307239	7	24354300	A	G	0.936085	0.080705	0.41317	1.17994	0.1102	0.1334	1.01491	0.0651	0.8205	-+	65.2	2.873	0.09009
rs4366093	8	20639811	T	C	0.909387	0.089733	0.28785	1.228	0.113	0.06912	1.02143	0.0703	0.7631	-+	76.9	4.333	0.03737
rs4372296	1	98320492	A	C	0.921783	0.09819	0.40864	0.88574	0.1233	0.3254	0.907647	0.0768	0.207	--	0	0.064	0.8002
rs4372836	2	28973883	T	C	0.912929	0.092467	0.32279	1.199	0.1155	0.116	1.01552	0.0722	0.8314	-+	70.5	3.394	0.06542
rs450231	9	101481205	A	G	1.02833	0.096047	0.77078	0.841751	0.1215	0.1567	0.952086	0.0753	0.515	+-	40.2	1.671	0.1961
rs4516268	17	1846831	A	C	1.23063	0.13314	0.12174	1.172	0.1328	0.2323	1.20093	0.094	0.05154	++	0	0.067	0.7952
rs4518345	5	27185904	A	G	1.03481	0.090377	0.70532	0.8749	0.1247	0.2839	0.976676	0.0732	0.7472	+-	15.8	1.188	0.2757
rs453520	2	147907202	T	C	0.8535	0.084462	0.061197	0.881057	0.111	0.2545	0.863467	0.0672	0.02901	--	0	0.052	0.8198
rs4624596	3	119571541	T	C	1.09984	0.10782	0.37436	0.98912	0.142	0.9401	1.05802	0.0859	0.5116	+-	0	0.354	0.5518
rs4639527	2	416815	A	G	0.867257	0.08751	0.10502	0.998004	0.1212	0.9886	0.91001	0.0709	0.1838	--	0	0.882	0.3476
rs4653017	1	33776728	T	C	1.0625	0.086783	0.48404	0.912409	0.1147	0.4224	1.00521	0.0692	0.9403	+-	10.8	1.121	0.2897
rs4670626	2	37046657	T	C	0.961751	0.090282	0.66531	1.114	0.1135	0.3415	1.01806	0.0707	0.7995	-+	2.6	1.027	0.3109
rs4671328	2	58935282	T	G	0.867838	0.08384	0.089914	0.9239	0.1097	0.4704	0.888074	0.0666	0.07484	--	0	0.206	0.6503
rs4671358	2	60164634	A	T	0.985914	0.082619	0.86371	1.1383	0.1129	0.2511	1.03655	0.0667	0.5899	-+	5.3	1.055	0.3043
rs4673553	2	211608379	T	G	1.35001	0.084326	0.00032762	1.13675	0.1098	0.2427	1.26655	0.0669	0.0004099	++	35.2	1.542	0.2143
rs4718966	7	70040558	T	C	1.07795	0.08541	0.37997	1.006	0.1107	0.9603	1.05054	0.0676	0.4661	++	0	0.244	0.6213
rs4722398	7	3125220	T	C	0.917427	0.12259	0.47906	1.381	0.1444	0.02539	1.08883	0.0935	0.3624	-+	78.6	4.662	0.03084
rs4722672	7	27231762	T	C	1.15911	0.11719	0.20349	0.909091	0.1466	0.5148	1.05432	0.0915	0.5631	+-	40.3	1.676	0.1955
rs4725984	7	150668514	T	C	1.11824	0.0941	0.23568	1.023	0.115	0.8438	1.07907	0.0728	0.2963	++	0	0.359	0.5491
rs4737183	8	64720693	A	G	1.09054	0.08291	0.29517	1.11907	0.1097	0.3047	1.10087	0.0661	0.1464	++	0	0.035	0.851
rs4740383	9	133783566	A	G	1.13423	0.11128	0.25887	0.9475	0.1112	0.6279	1.03655	0.0787	0.6477	+-	23.5	1.307	0.2529
rs4744275	9	96482633	A	G	0.980795	0.089953	0.82916	1.083	0.1224	0.5141	1.01552	0.0725	0.8321	-+	0	0.426	0.514
rs4759073	12	54653258	A	G	0.820518	0.095682	0.03762	1.076	0.1125	0.5123	0.919431	0.0729	0.2489	-+	70.3	3.369	0.06644
rs4759228	12	56508409	C	G	0.918276	0.10004	0.39241	1.173	0.118	0.1759	1.01725	0.0763	0.8224	-+	60.1	2.505	0.1135
rs4764949	12	103658096	A	G	0.924268	0.084195	0.35052	0.914077	0.1204	0.4552	0.920904	0.069	0.2324	--	0	0.006	0.9398
rs4766710	12	114437708	A	G	1.29975	0.18341	0.14264	0.871839	0.2335	0.5582	1.11605	0.1442	0.4465	+-	44.7	1.809	0.1787
rs4796243	17	35057883	A	G	1.11352	0.084697	0.2056	0.8031	0.1252	0.07979	1.00491	0.0702	0.944	+-	78.6	4.674	0.03062
rs4814512	20	16564210	A	C	1.13552	0.098564	0.19393	0.886525	0.1305	0.3558	1.0379	0.0787	0.6365	+-	56.4	2.291	0.1301
rs4820408	22	40604945	T	G	0.980029	0.080506	0.80211	1.07	0.1105	0.5422	1.01035	0.0651	0.8744	-+	0	0.413	0.5206
rs4858193	3	20441050	T	C	0.934694	0.096569	0.48576	1.04493	0.1237	0.7224	0.975017	0.0761	0.7394	-+	0	0.505	0.4774
rs4864201	4	130731284	T	C	1.07487	0.087073	0.40776	1.308	0.1125	0.01698	1.15685	0.0689	0.0343	++	47.5	1.904	0.1676
rs487060	6	160774459	T	C	1.12154	0.08155	0.15923	0.9114	0.1107	0.4016	1.04258	0.0657	0.5252	+-	56.1	2.277	0.1313
rs4906908	15	27040082	T	G	1.02786	0.094262	0.77074	1.13	0.1095	0.2655	1.07015	0.0714	0.3426	++	0	0.43	0.512
rs4936175	11	132641959	T	C	1.03095	0.083461	0.71479	0.851064	0.11	0.1424	0.961174	0.0665	0.5517	+-	48.1	1.929	0.1649
rs4936671	11	121942512	C	G	1.15589	0.08187	0.077456	0.9635	0.1127	0.7413	1.08546	0.0662	0.2158	+-	41.5	1.708	0.1912
rs4969387	17	79081724	C	G	0.999341	0.15483	0.9966	1.06202	0.1249	0.63	1.03686	0.0972	0.7097	-+	0	0.094	0.7598
rs498240	6	31892592	A	G	0.920805	0.1653	0.61473	1.647	0.2028	0.01383	1.16137	0.1281	0.243	-+	79.8	4.939	0.02625
rs4985155	16	15129459	A	G	0.924938	0.08794	0.37585	1.06701	0.1173	0.5804	0.973751	0.0704	0.7052	-+	0	0.95	0.3297
rs4986044	17	21261560	T	C	0.939443	0.092466	0.49921	1.067	0.1081	0.5465	0.991338	0.0703	0.9018	-+	0	0.801	0.3708
rs5396	3	170744815	T	C	1.10932	0.093282	0.26399	0.759302	0.1176	0.01907	0.958199	0.0731	0.5594	+-	84.3	6.379	0.01155
rs543874	1	177889480	A	G	0.952743	0.11123	0.66421	0.999001	0.1395	0.9926	0.970446	0.087	0.7303	--	0	0.071	0.7904
rs555267	18	40992698	T	G	0.904881	0.087752	0.25279	0.9589	0.1179	0.722	0.923763	0.0704	0.2601	--	0	0.156	0.6932
rs559267	20	54157497	A	G	0.782783	0.085663	0.0044462	0.797449	0.1117	0.04277	0.788203	0.068	0.0004624	--	0	0.017	0.8951
rs577525	10	99769388	T	C	1.05162	0.082633	0.54261	0.9877	0.109	0.9099	1.02778	0.0658	0.6768	+-	0	0.21	0.6466
rs580438	3	13345450	T	C	0.870211	0.086504	0.1059	1.02	0.1149	0.8644	0.921641	0.0691	0.2379	-+	18	1.219	0.2695
rs587230	11	69299771	A	G	0.929949	0.13049	0.57628	0.9191	0.1489	0.5711	0.925242	0.0981	0.4284	--	0	0.004	0.9527
rs6019482	20	47495560	T	C	1.04059	0.12032	0.74138	0.9044	0.1455	0.4896	0.982947	0.0927	0.853	+-	0	0.552	0.4575
rs6121381	20	30785593	A	T	1.0462	0.11289	0.68812	1.06655	0.1535	0.6745	1.05327	0.0909	0.568	++	0	0.01	0.9195
rs6138482	20	25059442	T	C	0.940826	0.10313	0.55276	1.292	0.1255	0.04113	1.06919	0.0797	0.4014	-+	73.8	3.813	0.05086
rs6142096	20	32686658	A	G	1.08059	0.081675	0.34208	1.08495	0.1105	0.4605	1.0821	0.0657	0.2295	++	0	0.001	0.9766
rs621042	12	18789007	A	C	1.07634	0.082769	0.37429	1.076	0.1086	0.5004	1.07627	0.0658	0.2645	++	0	0	0.9982
rs6235	5	95728898	C	G	0.997939	0.093286	0.98236	1.06553	0.125	0.612	1.02163	0.0748	0.7749	-+	0	0.177	0.6744
rs6265	11	27679916	T	C	1.08908	0.1025	0.4069	0.9979	0.1355	0.9876	1.05496	0.0817	0.5127	+-	0	0.265	0.6068
rs629443	13	76386075	T	G	0.893499	0.094021	0.2286	0.854	0.1284	0.219	0.879502	0.0759	0.09055	--	0	0.081	0.7763
rs6442101	3	48130893	T	C	0.914543	0.085678	0.29823	1.0014	0.1202	0.9906	0.942895	0.0698	0.3996	-+	0	0.378	0.5388
rs6443750	3	181329682	T	C	0.940148	0.14263	0.66426	0.9133	0.1628	0.5774	0.928393	0.1073	0.4886	--	0	0.018	0.8935
rs6448587	4	28561990	A	C	0.862103	0.09781	0.13193	0.74239	0.1333	0.02542	0.818158	0.0789	0.01093	--	0	0.818	0.3659
rs6449531	5	60712212	A	G	0.989027	0.084319	0.89585	0.9738	0.1176	0.8211	0.983832	0.0685	0.812	--	0	0.011	0.9146
rs6461115	7	2103668	A	G	1.00638	0.096151	0.94724	0.769231	0.1239	0.03406	0.909737	0.076	0.2128	+-	65.9	2.936	0.08663
rs6463489	7	5542513	T	C	0.945327	0.14583	0.69829	1.228	0.156	0.1874	1.06801	0.1065	0.5369	-+	33.4	1.501	0.2205
rs6474945	9	15670492	T	G	1.04089	0.079255	0.61318	0.7699	0.113	0.02065	0.94233	0.0649	0.3603	+-	79.1	4.774	0.0289
rs6477694	9	111932342	T	C	0.922089	0.085494	0.34374	1.14273	0.1166	0.2525	0.993919	0.0689	0.9294	-+	54.6	2.202	0.1379
rs651548	12	99560183	A	G	0.848895	0.085441	0.054136	0.9831	0.1129	0.8796	0.895476	0.0681	0.1052	--	6.9	1.075	0.2999
rs6545714	2	59307725	A	G	0.95565	0.082962	0.58487	1.20409	0.1157	0.1085	1.03365	0.0674	0.6234	-+	62	2.635	0.1046
rs6548221	2	295255	A	G	0.925789	0.096468	0.42211	1.055	0.1333	0.6862	0.968313	0.0782	0.6803	-+	0	0.63	0.4272
rs6564360	16	76779612	A	G	0.805212	0.096705	0.026515	1.05164	0.1374	0.714	0.879677	0.0791	0.105	-+	60.4	2.525	0.112
rs6569648	6	130349119	T	C	0.964218	0.095308	0.7027	0.889679	0.1262	0.3552	0.936412	0.0761	0.388	--	0	0.259	0.6109
rs6577584	1	6715390	T	G	0.998321	0.084389	0.98411	1.06701	0.1151	0.5732	1.02183	0.0681	0.7511	-+	0	0.217	0.6411
rs6587552	1	151018861	A	G	1.11134	0.095443	0.27083	0.9316	0.1296	0.5845	1.04446	0.0769	0.5711	+-	16.8	1.201	0.273
rs6606686	12	110903380	C	G	1.06395	0.089892	0.48925	0.910747	0.1154	0.4166	1.00331	0.0709	0.9631	+-	11.5	1.13	0.2878
rs663129	18	57838401	A	G	0.970984	0.097912	0.76327	0.827	0.1301	0.1441	0.916219	0.0782	0.2635	--	0	0.972	0.3243
rs6690764	1	92976590	A	G	1.0713	0.1007	0.49235	0.952381	0.1312	0.7084	1.02562	0.0799	0.7519	+-	0	0.506	0.4768
rs6700816	1	174883994	A	T	0.691142	0.23089	0.11776	1.59821	0.4194	0.2635	0.839961	0.2023	0.3885	-+	67.4	3.066	0.07995
rs6700838	1	47700027	T	C	0.983439	0.083985	0.84246	1.03907	0.1126	0.7338	1.003	0.0673	0.9648	-+	0	0.153	0.6953
rs6710871	2	143960593	A	G	1.02576	0.11062	0.81838	0.9358	0.1616	0.6816	0.996108	0.0913	0.9663	+-	0	0.22	0.6393
rs6711584	2	104421692	A	G	1.04118	0.08266	0.62549	0.9474	0.1102	0.6235	1.00642	0.0661	0.9233	+-	0	0.469	0.4932
rs6713781	2	40291940	C	G	0.972128	0.085184	0.7399	0.9361	0.1127	0.5575	0.95887	0.068	0.5366	--	0	0.071	0.7892
rs6720868	2	230663576	T	C	0.977439	0.084481	0.78696	0.9329	0.1202	0.5635	0.96252	0.0691	0.5801	--	0	0.101	0.7509
rs6738445	2	172599615	T	C	1.3242	0.088804	0.0016605	1.012	0.1221	0.9248	1.20659	0.0718	0.008929	++	68.5	3.172	0.07493
rs6764533	3	196088464	A	G	1.06761	0.084631	0.44012	1.024	0.1137	0.8366	1.0519	0.0679	0.4565	++	0	0.087	0.7686
rs6767619	3	156893782	C	G	1.0676	0.083532	0.43419	0.9545	0.1175	0.6921	1.02819	0.0681	0.6828	+-	0	0.603	0.4373
rs6786582	3	135898984	T	C	0.970538	0.091768	0.74483	1.15701	0.1256	0.2455	1.03179	0.0741	0.6731	-+	21.7	1.276	0.2586
rs6804181	3	116937546	A	T	0.910498	0.11287	0.40838	1.1566	0.1512	0.3362	0.991933	0.0904	0.9282	-+	37.8	1.608	0.2048
rs6804842	3	25106437	A	G	0.969521	0.084799	0.71502	1.034	0.1111	0.7624	0.992727	0.0674	0.9143	-+	0	0.212	0.645
rs6827083	4	153075491	A	G	1.0178	0.084054	0.83372	0.765111	0.1091	0.01403	0.91512	0.0666	0.183	+-	76.7	4.294	0.03826
rs6843738	4	103936001	A	G	0.944788	0.087767	0.51678	1.109	0.1157	0.3724	1.0017	0.0699	0.9802	-+	17.9	1.218	0.2698
rs6888159	5	63932234	C	G	0.873332	0.085255	0.11323	1.01276	0.1165	0.9131	0.919615	0.0688	0.2233	-+	5	1.053	0.3049
rs6900723	6	23876240	T	C	0.893124	0.086445	0.19245	1.11037	0.1219	0.3905	0.960597	0.0705	0.5688	-+	52.9	2.123	0.1451
rs6921533	6	73742334	T	C	1.10691	0.08791	0.2496	1.107	0.1164	0.3827	1.10694	0.0702	0.1475	++	0	0	0.9995
rs6968554	7	17287106	A	G	0.863061	0.09051	0.10223	0.8886	0.1145	0.3021	0.872755	0.071	0.05535	--	0	0.04	0.8416
rs7006629	8	87519542	T	C	0.982277	0.081638	0.82665	0.913242	0.1113	0.4134	0.957528	0.0658	0.51	--	0	0.279	0.5975
rs7024334	9	109072075	T	G	1.04351	0.095322	0.65569	0.749	0.1411	0.04049	0.940541	0.079	0.4375	+-	73.6	3.792	0.05149
rs7042372	9	6959840	A	G	0.993125	0.085277	0.93554	1.04351	0.1165	0.7148	1.01045	0.0688	0.8802	-+	0	0.118	0.7317
rs7083450	10	103984060	T	C	0.892588	0.10801	0.29557	1.01585	0.1463	0.9144	0.93426	0.0869	0.4339	-+	0	0.506	0.4769
rs7084454	10	21821274	A	G	1.05062	0.091363	0.58939	0.9029	0.1192	0.3918	0.993322	0.0725	0.9265	+-	1.8	1.018	0.313
rs7102454	11	65594820	T	C	1.06458	0.086147	0.46667	0.944287	0.1132	0.6128	1.01877	0.0686	0.7861	+-	0	0.71	0.3993
rs711347	4	52926216	A	T	1.08468	0.10015	0.41486	0.957854	0.1272	0.7356	1.03427	0.0787	0.6684	+-	0	0.59	0.4424
rs7117238	11	78040259	A	G	1.0739	0.10454	0.49696	1.092	0.146	0.5455	1.08004	0.085	0.3652	++	0	0.009	0.9258
rs7123876	11	72444583	T	C	1.01555	0.096943	0.87344	1.002	0.1254	0.9871	1.01045	0.0767	0.8921	++	0	0.007	0.9325
rs7124681	11	47529947	A	C	1.09154	0.083836	0.29681	0.8953	0.1166	0.3429	1.0202	0.0681	0.7684	+-	47.5	1.904	0.1676
rs7133378	12	124409502	A	G	1.07345	0.085732	0.40906	1.018	0.1186	0.8816	1.05411	0.0695	0.4484	++	0	0.131	0.717
rs7138803	12	50247468	A	G	0.957862	0.089258	0.62918	0.896	0.1135	0.3335	0.9337	0.0702	0.3285	--	0	0.214	0.6438
rs7144011	14	79940383	T	G	1.054	0.10301	0.6106	0.8969	0.1406	0.4392	0.996207	0.0831	0.9637	+-	0	0.857	0.3544
rs7147503	14	101539384	T	C	0.932571	0.090267	0.43854	1.163	0.1146	0.188	1.01481	0.0709	0.8354	-+	56.4	2.291	0.1301
rs7164727	15	73093991	T	C	1.16759	0.087685	0.075046	0.938967	0.1197	0.5988	1.08199	0.0707	0.265	+-	53.6	2.157	0.1419
rs7181498	15	95271404	T	C	1.06688	0.08637	0.45431	1.106	0.1119	0.3675	1.08134	0.0684	0.2528	++	0	0.065	0.7989
rs7181610	15	35826859	A	T	1.08066	0.12218	0.52287	1.10889	0.1633	0.5265	1.09068	0.0978	0.3748	++	0	0.016	0.8994
rs7187776	16	28857645	A	G	0.995378	0.088918	0.95846	1.27779	0.1149	0.03286	1.09297	0.0703	0.206	-+	66.2	2.955	0.08559
rs7195386	16	24578458	T	C	0.978443	0.084011	0.79533	1.036	0.1101	0.7489	0.9992	0.0668	0.9909	-+	0	0.17	0.6798
rs719802	11	113234679	T	C	0.985391	0.090341	0.87054	0.9566	0.111	0.6891	0.973848	0.0701	0.7049	--	0	0.043	0.8359
rs7206608	16	82872628	C	G	0.976832	0.092094	0.79924	1.03402	0.1207	0.7814	0.997503	0.0732	0.9727	-+	0	0.14	0.7079
rs7209235	17	73759552	A	G	1.07941	0.11156	0.49221	1.07469	0.1327	0.5871	1.07745	0.0854	0.3823	++	0	0.001	0.9798
rs7211567	17	31460899	T	C	0.965464	0.097985	0.71936	0.911	0.1342	0.4873	0.946201	0.0791	0.4844	--	0	0.122	0.7268
rs7217226	17	2136065	T	G	0.948303	0.0833	0.52452	1.27943	0.118	0.03666	1.0476	0.0681	0.4941	-+	76.7	4.299	0.03813
rs7239114	18	45921214	A	G	0.938122	0.089284	0.47438	0.931966	0.1108	0.5273	0.935663	0.0695	0.339	--	0	0.002	0.9631
rs7243357	18	56883319	T	G	0.995879	0.10744	0.96934	1.12549	0.1536	0.4418	1.03676	0.088	0.6821	-+	0	0.426	0.5139
rs7334078	13	99120484	T	C	1.166	0.094236	0.10059	1.00422	0.1212	0.9723	1.10219	0.0744	0.1909	++	0	0.947	0.3306
rs733594	8	85077686	T	C	1.03906	0.09259	0.67839	0.881057	0.1184	0.2863	0.975993	0.0729	0.7393	+-	17	1.204	0.2724
rs7377083	4	102708997	A	C	0.98924	0.084986	0.8987	1.043	0.1097	0.7037	1.00904	0.0672	0.8931	-+	0	0.145	0.7029
rs740157	7	77055885	A	G	0.864797	0.081513	0.073763	0.924	0.1114	0.4776	0.884971	0.0658	0.06329	--	0	0.23	0.6314
rs7444298	5	87730027	A	G	0.927474	0.088509	0.39642	1.11421	0.135	0.4229	0.980101	0.074	0.7855	-+	22.6	1.291	0.2558
rs7531118	1	72837239	T	C	1.02427	0.091422	0.79316	0.923	0.1079	0.4579	0.980689	0.0698	0.7796	+-	0	0.542	0.4616
rs7531656	1	49828663	A	G	1.03522	0.087982	0.69438	1.046	0.1163	0.6996	1.03915	0.0702	0.5843	++	0	0.005	0.9434
rs7535528	1	2444414	A	G	0.992516	0.088886	0.93264	0.877	0.1148	0.2531	0.947527	0.0703	0.4432	--	0	0.726	0.3941
rs7550711	1	110082886	T	C	1.52745	0.25646	0.10677	0.7326	0.3424	0.3634	1.17292	0.2053	0.437	+-	66.1	2.95	0.08588
rs7556169	1	8741401	A	G	1.25247	0.083099	0.0066808	1.007	0.1098	0.9487	1.15685	0.0663	0.02791	++	60.2	2.51	0.1132
rs7557796	2	86766153	T	C	0.970486	0.085599	0.72611	0.921	0.1201	0.4932	0.953515	0.0697	0.4948	--	0	0.126	0.7227
rs7560871	2	145616899	A	G	1.05082	0.15554	0.75073	1.148	0.2115	0.5132	1.08394	0.1253	0.52	++	0	0.114	0.7362
rs7561278	2	48954905	T	C	0.965729	0.10297	0.73531	1.02187	0.1325	0.8706	0.986492	0.0813	0.8672	-+	0	0.113	0.7363
rs7564679	2	204012790	A	G	1.00192	0.08162	0.98126	0.9679	0.1102	0.7672	0.989753	0.0656	0.875	+-	0	0.063	0.8011
rs756717	16	72996162	A	G	1.00197	0.083034	0.98112	0.8934	0.1158	0.3304	0.963676	0.0675	0.5837	+-	0	0.648	0.4209
rs7599312	2	213413231	A	G	0.954246	0.095447	0.62291	1.083	0.1192	0.5036	1.0026	0.0745	0.972	-+	0	0.687	0.4072
rs7600699	2	156018263	C	G	0.914095	0.11336	0.43034	1.07573	0.1519	0.6306	0.968894	0.0908	0.7282	-+	0	0.738	0.3903
rs7601895	2	55281901	C	G	0.892267	0.090181	0.20789	0.899281	0.1204	0.3765	0.89476	0.0722	0.1235	--	0	0.003	0.9585
rs7607351	2	69562127	T	C	1.02734	0.082435	0.74346	0.934579	0.1122	0.5481	0.993819	0.0664	0.9256	+-	0	0.462	0.4967
rs7607369	2	219279097	A	G	0.911365	0.083653	0.26645	0.9368	0.1122	0.5607	0.920351	0.0671	0.216	--	0	0.039	0.8441
rs761423	1	17301672	T	C	1.05794	0.085105	0.50771	1.03231	0.1106	0.7741	1.04833	0.0674	0.484	++	0	0.031	0.8605
rs7615297	3	156299313	C	G	1.02036	0.11457	0.86009	0.95057	0.1508	0.7378	0.994217	0.0912	0.9496	+-	0	0.14	0.7083
rs762147	21	39238610	A	G	1.16831	0.094058	0.10026	1.049	0.1252	0.6999	1.12378	0.0752	0.1207	++	0	0.473	0.4915
rs7640424	3	107820063	T	C	1.17409	0.085125	0.060516	1.003	0.1192	0.9784	1.11327	0.0693	0.1214	++	13.5	1.156	0.2823
rs7674623	4	80794681	T	C	1.02014	0.10443	0.8487	1.016	0.1369	0.9089	1.01857	0.083	0.8242	++	0	0.001	0.9812
rs7683836	4	180167906	A	G	0.87286	0.08243	0.099181	1.21892	0.1107	0.07376	0.983242	0.0661	0.7987	-+	82.9	5.854	0.01554
rs7694732	4	115124089	A	G	0.942291	0.083351	0.476	0.889679	0.11	0.2882	0.922747	0.0664	0.2262	--	0	0.173	0.6772
rs769674	4	140881964	A	T	1.05531	0.088885	0.54378	0.867303	0.1153	0.2177	0.980885	0.0704	0.7839	+-	44.9	1.816	0.1778
rs7710595	5	106506697	A	C	1.09414	0.081604	0.26967	0.925069	0.1099	0.4773	1.03076	0.0655	0.6436	+-	33.5	1.504	0.2201
rs7711753	5	122733317	A	G	0.832027	0.084072	0.028014	1.108	0.1095	0.3497	0.925242	0.0667	0.2442	-+	76.8	4.305	0.03799
rs7715256	5	153537893	T	G	0.978505	0.082753	0.79292	1.21197	0.1145	0.09321	1.05306	0.0671	0.4409	-+	56.4	2.294	0.1299
rs7716275	5	137631073	T	G	0.919659	0.10865	0.43819	1.167	0.129	0.2307	1.01521	0.0831	0.8559	-+	49.9	1.994	0.1579
rs7730004	5	43191033	T	C	0.917691	0.090444	0.3435	0.807755	0.1142	0.06132	0.873629	0.0709	0.05676	--	0	0.767	0.3811
rs7730898	5	170459675	A	G	0.947155	0.091227	0.55256	1.1073	0.1263	0.4199	0.9993	0.074	0.9921	-+	0.5	1.005	0.316
rs7748777	6	41133806	A	G	0.999847	0.086722	0.99859	1.126	0.11	0.2812	1.04645	0.0681	0.5051	-+	0	0.72	0.3963
rs775731	3	77624784	T	C	1.02449	0.085239	0.77639	1.12943	0.1115	0.2748	1.06205	0.0677	0.3743	++	0	0.483	0.4872
rs7760082	6	21919387	A	G	1.19985	0.096415	0.056975	0.884173	0.1147	0.2818	1.05739	0.0738	0.4497	+-	75.9	4.152	0.0416
rs7784465	7	6418275	T	C	0.954573	0.12469	0.70996	0.713267	0.1436	0.01863	0.842148	0.0942	0.06811	--	57.4	2.348	0.1255
rs7805441	7	78121458	T	C	0.935995	0.082122	0.42057	1.21714	0.1106	0.07563	1.02757	0.0659	0.68	-+	72.5	3.635	0.05657
rs7844647	8	34503776	T	C	0.907519	0.093968	0.30356	1.00918	0.1251	0.9416	0.94299	0.0751	0.4343	-+	0	0.461	0.4974
rs785278	1	33307987	A	T	1.17831	0.10228	0.11131	0.8224	0.1469	0.1832	1.04781	0.0839	0.5782	+-	75.2	4.036	0.04454
rs7865157	9	122631560	T	C	0.762693	0.14336	0.052697	1.103	0.1735	0.572	0.885857	0.1105	0.2727	-+	62.8	2.687	0.1012
rs7869771	9	94180627	A	C	0.962237	0.088593	0.66436	1.1279	0.1325	0.3637	1.01066	0.0736	0.8857	-+	0	0.993	0.3189
rs7871866	9	131027982	C	G	1.0068	0.16375	0.96697	1.199	0.1444	0.2094	1.11082	0.1083	0.332	++	0	0.64	0.4236
rs7874154	9	27777012	T	C	1.01682	0.081757	0.8383	0.983284	0.1102	0.8756	1.00481	0.0657	0.942	+-	0	0.06	0.8069
rs7893571	10	16750129	T	G	0.955367	0.087376	0.60184	0.880282	0.1117	0.2537	0.926168	0.0688	0.2649	--	0	0.333	0.5638
rs7899106	10	87410904	A	G	0.736122	0.17877	0.092734	1.71851	0.2994	0.07054	0.919891	0.1535	0.5863	-+	83.1	5.911	0.01505
rs7903146	10	114758349	T	C	1.12355	0.086571	0.17975	1.023	0.1233	0.8566	1.08926	0.0709	0.2273	++	0	0.387	0.5338
rs7919	16	70514828	A	C	1.01821	0.086977	0.83562	0.9442	0.111	0.6049	0.989357	0.0685	0.8763	+-	0	0.286	0.5925
rs7941030	11	122522375	T	C	1.13803	0.084909	0.12623	0.88574	0.112	0.2795	1.03852	0.0677	0.5761	+-	68.6	3.18	0.07454
rs7948120	11	28763321	T	C	0.952265	0.096348	0.61093	0.8476	0.1296	0.2022	0.913566	0.0773	0.2426	--	0	0.52	0.4709
rs7968230	12	133481917	A	G	1.07379	0.093201	0.44608	0.9796	0.1138	0.856	1.0349	0.0721	0.6339	+-	0	0.39	0.5326
rs7973955	12	118409640	A	G	0.992754	0.092077	0.93702	0.9811	0.1208	0.8744	0.988467	0.0732	0.874	--	0	0.006	0.938
rs7975187	12	60964108	A	G	1.11482	0.10201	0.28364	1.05496	0.1408	0.7039	1.09385	0.0826	0.2776	++	0	0.101	0.751
rs799449	7	44784697	T	C	0.989833	0.088286	0.90786	0.944287	0.1109	0.6075	0.971902	0.0691	0.68	--	0	0.11	0.7397
rs8016771	14	102649451	T	G	0.987729	0.14347	0.93142	1.23946	0.2126	0.3125	1.06046	0.1189	0.6216	-+	0	0.784	0.3761
rs8016859	14	30484722	C	G	1.05574	0.21815	0.80377	0.7657	0.3168	0.3993	0.952086	0.1797	0.7847	+-	0	0.697	0.4037
rs8033510	15	61445514	T	C	1.03538	0.083189	0.67623	0.9664	0.1177	0.7714	1.01187	0.0679	0.8621	+-	0	0.229	0.6324
rs8036040	15	36402716	A	C	0.97913	0.079782	0.79151	1.045	0.1101	0.6913	1.0013	0.0646	0.9836	-+	0	0.229	0.632
rs8047395	16	53798523	A	G	1.1953	0.082415	0.02988	1.037	0.1107	0.7447	1.13621	0.0661	0.05332	++	5.6	1.06	0.3033
rs8070454	17	38160754	T	C	1.00402	0.083938	0.96186	1.235	0.1104	0.05629	1.08318	0.0668	0.232	++	55.1	2.229	0.1354
rs8071182	17	55336155	A	G	0.988926	0.11866	0.92516	1.051	0.1427	0.728	1.0139	0.0912	0.8802	-+	0	0.108	0.7429
rs8075273	17	61728881	A	C	1.00423	0.091271	0.96313	0.8888	0.1186	0.3202	0.959637	0.0723	0.569	+-	0	0.666	0.4146
rs8081039	17	75995829	T	C	1.3913	0.19254	0.091734	0.7644	0.2533	0.2887	1.11728	0.1533	0.4693	+-	71.8	3.543	0.05979
rs8089514	18	69224478	A	T	1.03596	0.085184	0.67852	0.8976	0.1139	0.3431	0.984029	0.0682	0.8135	+-	1.6	1.016	0.3135
rs8092503	18	52479487	A	G	0.970581	0.10206	0.77018	1.17841	0.1393	0.2386	1.03863	0.0823	0.6452	-+	20.8	1.262	0.2612
rs8094523	18	57878155	A	G	1.01351	0.15923	0.93285	1.46	0.205	0.065	1.16276	0.1258	0.2306	++	49.4	1.977	0.1597
rs8097544	18	1839564	A	G	0.937189	0.11924	0.58768	0.866551	0.1503	0.3391	0.909282	0.0934	0.3084	--	0	0.167	0.6829
rs8102137	19	30296853	T	C	0.922444	0.091768	0.37995	0.919963	0.1147	0.4665	0.921456	0.0717	0.2538	--	0	0	0.9854
rs8123881	20	15819495	A	G	1.02642	0.12662	0.83639	1.02627	0.1688	0.878	1.02634	0.1013	0.7972	++	0	0	0.9994
rs823074	1	205774839	T	C	1.05564	0.082883	0.51309	1.15527	0.1116	0.1959	1.09002	0.0665	0.1951	++	0	0.421	0.5165
rs825680	16	73606563	A	T	0.971459	0.085852	0.73602	0.918274	0.1112	0.4431	0.951229	0.068	0.462	--	0	0.161	0.6886
rs827092	3	157985182	T	C	0.932727	0.082974	0.40164	0.929368	0.1097	0.5025	0.931462	0.0662	0.2836	--	0	0.001	0.9791
rs845084	10	125220036	A	G	0.955071	0.090814	0.61196	0.9348	0.1284	0.5996	0.948285	0.0741	0.4737	--	0	0.019	0.8915
rs847747	6	40080069	T	G	1.06576	0.090642	0.4832	0.8618	0.1248	0.2336	0.990347	0.0733	0.8951	+-	47.3	1.897	0.1685
rs849135	7	28196413	A	G	0.980909	0.083371	0.81716	1.028	0.1091	0.7991	0.998002	0.0662	0.9761	-+	0	0.117	0.7327
rs853679	6	28296863	A	C	0.927507	0.16166	0.64036	0.8001	0.1559	0.1525	0.85916	0.1122	0.1761	--	0	0.433	0.5106
rs868554	16	20050466	C	G	0.928008	0.094636	0.43134	1.07446	0.1274	0.5728	0.977653	0.076	0.766	-+	0	0.853	0.3558
rs879620	16	4015729	T	C	1.08113	0.10154	0.44148	1.10229	0.1136	0.3913	1.09046	0.0757	0.2526	++	0	0.016	0.8987
rs889398	16	69556715	T	C	1.03099	0.083116	0.71361	1.025	0.1106	0.8217	1.02881	0.0664	0.6689	++	0	0.002	0.9664
rs892261	13	65884191	T	C	0.855525	0.084299	0.063122	1.106	0.1083	0.3538	0.942518	0.0665	0.3739	-+	71.4	3.501	0.06133
rs895330	19	4060707	C	G	1.12015	0.14098	0.41818	1.18343	0.1584	0.2878	1.14775	0.1053	0.1909	++	0	0.067	0.7955
rs900144	11	13294268	T	C	1.13345	0.082339	0.12735	0.876424	0.1093	0.2283	1.03272	0.0658	0.6248	+-	71.7	3.532	0.0602
rs901630	6	98539519	T	C	0.934905	0.084	0.42231	1.167	0.1093	0.1582	1.01511	0.0666	0.8215	-+	61.4	2.588	0.1077
rs902695	2	113955074	A	G	0.916809	0.082525	0.2923	0.8596	0.1103	0.1702	0.895834	0.0661	0.09603	--	0	0.219	0.64
rs903959	8	142630782	A	T	0.948872	0.085057	0.53673	0.9464	0.1113	0.6204	0.948001	0.0676	0.4291	--	0	0	0.9851
rs905938	1	154991389	T	C	0.969572	0.10646	0.77189	0.84246	0.1217	0.1582	0.912288	0.0801	0.2518	--	0	0.755	0.3848
rs925018	3	62713143	C	G	1.06021	0.086921	0.50029	0.922509	0.1151	0.4846	1.00793	0.0694	0.9089	+-	0	0.93	0.3348
rs925421	4	60253877	A	G	1.12446	0.08978	0.19304	1.162	0.1249	0.229	1.13712	0.0729	0.07798	++	0	0.046	0.8309
rs9291467	4	25428296	T	C	0.903201	0.083348	0.22143	0.8553	0.1102	0.1562	0.885502	0.0665	0.06728	--	0	0.156	0.6933
rs9294260	6	83433228	A	G	1.08902	0.081926	0.29802	1.037	0.1082	0.7347	1.06972	0.0653	0.3018	++	0	0.13	0.7184
rs9299	17	46669430	T	C	0.949955	0.085021	0.54646	0.904159	0.1113	0.3648	0.93286	0.0676	0.3033	--	0	0.124	0.7243
rs930295	2	50233352	A	C	1.06448	0.11481	0.58755	1.072	0.1449	0.6297	1.06737	0.09	0.4687	++	0	0.001	0.9696
rs9332817	11	118365210	C	G	1.01207	0.31846	0.96987	0.8832	0.337	0.7125	0.949044	0.2315	0.8214	+-	0	0.086	0.7689
rs934515	2	79482643	A	G	0.847453	0.13098	0.19979	0.9418	0.1718	0.727	0.880998	0.1042	0.2238	--	0	0.239	0.6251
rs9349239	6	42676480	A	G	1.11349	0.080517	0.18153	0.95511	0.1103	0.6784	1.0557	0.065	0.4049	+-	20.8	1.262	0.2612
rs9362662	6	90296588	A	G	1.06574	0.081688	0.4356	1.127	0.11	0.2754	1.08709	0.0656	0.2027	++	0	0.166	0.6833
rs9367368	6	13189275	T	C	1.11386	0.091772	0.23751	0.96432	0.1176	0.757	1.05475	0.0723	0.4616	+-	0	0.934	0.3338
rs9426003	1	34602870	A	G	0.975994	0.097302	0.80258	1.176	0.1186	0.1706	1.05201	0.0752	0.5003	-+	32.3	1.477	0.2243
rs9463175	6	9510030	T	C	0.904132	0.089696	0.25958	0.8443	0.1174	0.1494	0.881615	0.0713	0.07706	--	0	0.215	0.6431
rs946526	1	46487168	T	C	0.792502	0.22938	0.29772	1.463	0.225	0.09075	1.08318	0.1606	0.619	-+	72.5	3.64	0.0564
rs9475173	6	55013291	A	G	0.830539	0.090165	0.040301	0.937207	0.1127	0.5677	0.870663	0.0704	0.04912	--	0	0.701	0.4025
rs9507983	13	28620036	T	C	1.02111	0.08209	0.79906	1.03756	0.1123	0.7429	1.02685	0.0663	0.6897	++	0	0.013	0.9085
rs9527706	13	58402479	A	G	0.834152	0.09321	0.053322	1.10084	0.1254	0.4435	0.920719	0.0748	0.2694	-+	68.3	3.152	0.07582
rs9530843	13	79563749	A	C	1.08909	0.084498	0.31209	1.1812	0.1129	0.1404	1.12131	0.0676	0.09056	++	0	0.331	0.5648
rs9538141	13	59178258	A	G	0.924245	0.08028	0.32658	0.8471	0.1085	0.1262	0.896193	0.0645	0.08941	--	0	0.417	0.5184
rs954018	18	42598463	A	G	0.904638	0.09136	0.27055	1.082	0.1174	0.501	0.967829	0.0721	0.6502	-+	31	1.448	0.2288
rs9540493	13	66205704	A	G	1.0183	0.083051	0.82718	0.9651	0.1106	0.7481	0.998801	0.0664	0.9855	+-	0	0.151	0.698
rs9571687	13	67472713	A	C	1.0167	0.085445	0.84634	1.023	0.1156	0.8459	1.01888	0.0687	0.785	++	0	0.002	0.9657
rs9595908	13	33184288	T	C	0.985057	0.083012	0.85612	1.16686	0.1147	0.1786	1.04415	0.0672	0.521	-+	30.1	1.431	0.2316
rs9603697	13	40783323	T	C	1.01361	0.08602	0.87521	0.9019	0.121	0.3933	0.974627	0.0701	0.7141	+-	0	0.619	0.4316
rs9615905	22	48875699	T	C	0.953029	0.092695	0.60349	0.9458	0.1094	0.6104	0.949994	0.0707	0.4683	--	0	0.003	0.9577
rs9630985	2	181607676	A	C	1.08966	0.088221	0.33157	0.9979	0.1172	0.9854	1.05559	0.0705	0.4432	+-	0	0.36	0.5487
rs9675376	18	57969244	A	G	0.918676	0.094067	0.36511	0.891	0.1236	0.3506	0.908464	0.0749	0.1995	--	0	0.039	0.8439
rs967605	1	23399932	T	C	0.941476	0.10782	0.57708	1.15835	0.1581	0.3526	1.00552	0.0891	0.9508	-+	14.8	1.173	0.2787
rs9688431	6	73922654	T	C	1.27084	0.1726	0.15548	1.26952	0.227	0.2931	1.27036	0.1374	0.08156	++	0	0	0.9971
rs972283	7	130466854	A	G	1.29653	0.097267	0.0075458	0.921	0.1108	0.4579	1.11717	0.0731	0.1294	+-	81.4	5.38	0.02037
rs972540	2	207244783	A	G	0.936776	0.090351	0.47101	1.02082	0.1228	0.8666	0.965509	0.0728	0.6293	-+	0	0.318	0.573
rs977540	16	9724750	A	G	1.01525	0.092469	0.86992	1.13148	0.1265	0.3287	1.05432	0.0747	0.4787	++	0	0.479	0.4891
rs9787495	10	103206115	A	G	1.05612	0.081437	0.50282	0.7608	0.1124	0.01502	0.943367	0.0659	0.3766	+-	82.1	5.584	0.01813
rs980329	2	60285100	T	C	0.902235	0.10075	0.30921	1.3009	0.1305	0.0439	1.03438	0.0797	0.6719	-+	79.7	4.927	0.02645
rs9806058	14	35673470	A	T	1.02373	0.11897	0.84342	1.15447	0.167	0.3898	1.06599	0.0969	0.5095	++	0	0.344	0.5578
rs9814633	3	41310470	A	G	1.03944	0.085044	0.64962	1.035	0.1114	0.7602	1.0378	0.0676	0.5831	++	0	0.001	0.9757
rs9816226	3	185834499	A	T	1.03916	0.10717	0.72057	0.8304	0.1563	0.2343	0.967248	0.0884	0.7063	+-	28.6	1.4	0.2367
rs9838283	3	50820486	A	G	0.893463	0.12969	0.38865	0.932836	0.1604	0.6639	0.908827	0.1008	0.3431	--	0	0.044	0.8344
rs987237	6	50803050	A	G	0.896228	0.11196	0.33075	0.855432	0.1412	0.2698	0.880293	0.0877	0.146	--	0	0.067	0.796
rs9905991	17	80052073	A	G	0.971138	0.085097	0.73069	1.104	0.1092	0.3652	1.01939	0.0671	0.7753	-+	0	0.858	0.3543
rs9927848	16	23833071	A	C	0.959582	0.092679	0.65678	0.83612	0.12	0.1365	0.911467	0.0733	0.2062	--	0	0.825	0.3637
rs9931967	16	20375351	T	G	1.07356	0.085303	0.40511	1.001	0.1097	0.9935	1.04561	0.0673	0.5077	++	0	0.254	0.6146
rs9951893	18	60739250	T	C	0.981007	0.082289	0.81578	0.914077	0.1086	0.4104	0.956093	0.0656	0.4931	--	0	0.269	0.604
rs998584	6	43757896	A	C	0.977037	0.0863	0.78778	0.8942	0.1116	0.3165	0.945161	0.0683	0.4089	--	0	0.394	0.53
rs998732	19	19378671	A	G	0.946869	0.10619	0.6082	0.801924	0.1469	0.1332	0.894402	0.0861	0.1946	--	0	0.84	0.3593

## Sheet: Supp Table 2
					CoLaus|PsyCoLaus			NESDA|NTR			Meta-analysis
SNP	Chr	Position	A1	A2	OR	SE	P-value	OR	SE	P-value	OR	SE	P-value	Direction	HetISq	HetChiSq	HetPVal
rs1000096	4	38692835	T	C	1.0452	0.058519	0.44956	0.9122	0.05453	0.09194	0.971805	0.0399	0.4728	+-	65.5	2.895	0.08883
rs1000940	17	5283252	A	G	0.974255	0.061348	0.67041	1.09361	0.05773	0.1213	1.03583	0.042	0.4023	-+	46.9	1.882	0.1701
rs1003081	11	118913993	T	C	1.01022	0.055819	0.85528	1.042	0.0534	0.4404	1.02665	0.0386	0.4948	++	0	0.161	0.6884
rs1006353	13	28047269	A	G	0.995092	0.062064	0.93672	1.002	0.05881	0.977	0.998701	0.0427	0.9762	-+	0	0.007	0.9355
rs10066835	5	151254297	T	C	0.932827	0.19311	0.71649	1.32	0.245	0.2572	1.06556	0.1517	0.6754	-+	19.3	1.238	0.2658
rs10083803	16	6701400	T	C	1.19152	0.064363	0.0064953	1.056	0.05908	0.3523	1.11594	0.0435	0.01172	++	47.6	1.91	0.167
rs10110727	8	14324437	A	G	1.07964	0.061223	0.21051	0.985	0.05861	0.7968	1.02922	0.0423	0.497	+-	14.7	1.172	0.279
rs10118701	9	103061366	A	G	1.01826	0.058113	0.75514	0.926784	0.05388	0.158	0.968022	0.0395	0.4104	+-	29.1	1.411	0.2349
rs10132280	14	25928179	A	C	1.05935	0.059379	0.33116	1.001	0.05733	0.9907	1.0287	0.0412	0.4921	++	0	0.471	0.4925
rs10146527	14	79499850	T	C	0.958671	0.057665	0.46373	0.995025	0.05348	0.922	0.978045	0.0392	0.5713	--	0	0.224	0.636
rs10182181	2	25150296	A	G	1.05204	0.056531	0.3687	0.998004	0.05252	0.976	1.02265	0.0385	0.5599	+-	0	0.467	0.4944
rs1020548	6	56810539	A	G	0.997523	0.07253	0.97268	1.15447	0.07313	0.0495	1.07251	0.0515	0.1742	-+	50.3	2.013	0.156
rs10211055	2	229016917	T	C	1.03021	0.056615	0.59842	1.0226	0.05559	0.6878	1.02634	0.0397	0.5123	++	0	0.009	0.9255
rs10269783	7	49616203	A	G	0.971249	0.057224	0.6096	1.03	0.05477	0.5864	1.0015	0.0396	0.9702	-+	0	0.55	0.4584
rs1035010	7	69598328	T	C	1.05918	0.063881	0.36786	0.9869	0.06129	0.8291	1.02092	0.0442	0.6399	+-	0	0.637	0.4246
rs1037587	11	11796727	T	C	1.04394	0.058032	0.45815	0.9914	0.05218	0.8678	1.0145	0.0388	0.7096	+-	0	0.438	0.5082
rs1038088	17	28074563	T	G	1.06675	0.056285	0.2502	1.01297	0.05298	0.8075	1.0379	0.0386	0.3351	++	0	0.448	0.5033
rs10408013	19	33963766	T	C	1.05078	0.059622	0.40573	0.9953	0.05956	0.9376	1.02265	0.0421	0.5953	+-	0	0.414	0.5198
rs10438964	18	42950629	T	C	0.970505	0.064015	0.63931	0.9624	0.05971	0.5214	0.966185	0.0437	0.4305	--	0	0.009	0.9237
rs1045411	13	31033232	T	C	0.881853	0.072664	0.082102	0.9971	0.0592	0.9605	0.949424	0.0459	0.2581	--	41.8	1.717	0.19
rs10460960	3	42308735	A	G	1.07739	0.092659	0.41906	1.16822	0.08343	0.06238	1.1266	0.062	0.05445	++	0	0.421	0.5162
rs1048932	11	115044850	A	C	0.971759	0.057049	0.61498	1.088	0.05306	0.1138	1.03241	0.0389	0.4111	-+	52.5	2.103	0.147
rs10499276	6	154309808	T	C	0.864305	0.090172	0.1034	1.003	0.07616	0.9646	0.942707	0.0582	0.3108	-+	37.1	1.59	0.2073
rs10511093	3	83763541	T	C	0.993704	0.1013	0.95018	1.006	0.1044	0.9533	0.9996	0.0727	0.9961	-+	0	0.007	0.9326
rs10733051	1	167280354	A	G	1.11811	0.054556	0.040197	1.004	0.05205	0.9378	1.05686	0.0377	0.1421	++	50.9	2.038	0.1534
rs10744146	12	17212881	A	G	0.901712	0.056063	0.064412	0.98912	0.05194	0.8344	0.947716	0.0381	0.1589	--	31.8	1.466	0.2261
rs10745785	12	97586257	T	C	0.96872	0.059128	0.59057	1.0304	0.05673	0.5982	1.0004	0.0409	0.993	-+	0	0.567	0.4513
rs10754210	1	197012111	A	G	0.912441	0.059782	0.12411	1.028	0.05607	0.6198	0.972194	0.0409	0.4906	-+	52.8	2.117	0.1457
rs1075901	17	15943910	T	C	0.898876	0.05618	0.057022	0.9676	0.05316	0.535	0.934541	0.0386	0.07938	--	0	0.907	0.3408
rs10772055	12	33379440	C	G	0.987492	0.080019	0.87484	0.979432	0.07578	0.7854	0.983242	0.055	0.7586	--	0	0.006	0.9407
rs10773049	12	124506631	T	C	0.956196	0.05881	0.44576	0.970874	0.05322	0.5809	0.964255	0.0395	0.3561	--	0	0.037	0.8477
rs10779751	1	11284336	A	G	0.96915	0.061698	0.61077	1.048	0.05881	0.4229	1.00965	0.0426	0.8207	-+	0	0.842	0.3588
rs10797115	9	92191256	T	C	0.907054	0.056371	0.082999	1.02103	0.05257	0.6923	0.966378	0.0384	0.3731	-+	57.6	2.358	0.1246
rs10818810	9	126096522	A	G	1.02598	0.059341	0.66518	1.079	0.05419	0.1594	1.05454	0.04	0.1843	++	0	0.393	0.5307
rs10818938	9	127049237	A	G	1.03516	0.057527	0.54756	0.8999	0.05381	0.04996	0.960693	0.0393	0.3072	+-	68.4	3.16	0.07546
rs10830452	11	89966202	A	G	1.05826	0.057957	0.32748	1.07759	0.05695	0.1897	1.06801	0.0406	0.1051	++	0	0.05	0.8237
rs10832778	11	17394073	C	G	1.02232	0.057196	0.69914	0.9745	0.05408	0.6334	0.996805	0.0393	0.9348	+-	0	0.37	0.5428
rs10838122	11	43551416	T	C	0.938718	0.057426	0.26995	1.024	0.05258	0.6575	0.984226	0.0388	0.6811	-+	19.8	1.247	0.2641
rs10840606	11	2234690	A	G	0.799971	0.12318	0.070274	0.953289	0.06752	0.4775	0.915486	0.0592	0.1357	--	35.8	1.558	0.2119
rs10842240	12	24060075	C	G	1.00462	0.079093	0.95349	0.9547	0.08325	0.5775	0.980591	0.0573	0.7329	+-	0	0.197	0.6572
rs10867256	9	81367391	T	C	1.01462	0.055129	0.79204	0.966184	0.05235	0.5146	0.988862	0.038	0.7678	+-	0	0.414	0.5199
rs10876418	12	39428802	T	C	1.03705	0.067715	0.59086	1.089	0.06073	0.1596	1.06556	0.0452	0.1604	++	0	0.289	0.591
rs10878946	12	69642315	T	C	1.01509	0.061751	0.8081	0.912409	0.0573	0.1102	0.958582	0.042	0.3136	+-	37.6	1.603	0.2055
rs10883553	10	102635475	A	C	1.04447	0.059727	0.46573	1.091	0.05196	0.09378	1.07069	0.0392	0.08138	++	0	0.303	0.5819
rs10883759	10	104412049	A	G	0.959162	0.061466	0.49657	0.9557	0.0589	0.4422	0.957337	0.0425	0.3055	--	0	0.002	0.9661
rs10886017	10	118672531	A	C	0.95896	0.063719	0.50976	1.007	0.06152	0.9045	0.983537	0.0443	0.7075	-+	0	0.305	0.581
rs10915840	1	225668524	A	G	0.971231	0.059813	0.62488	1.02	0.06012	0.7413	0.995212	0.0424	0.9095	-+	0	0.334	0.5635
rs10920678	1	190239907	A	G	0.917489	0.055138	0.11748	1.048	0.05182	0.3652	0.98462	0.0378	0.6816	-+	67.6	3.089	0.0788
rs10923724	1	119546842	T	C	1.00017	0.054938	0.99753	0.925926	0.05299	0.1488	0.960982	0.0381	0.2969	+-	2.1	1.021	0.3123
rs10929925	2	6155557	A	C	1.04192	0.055341	0.45754	1.068	0.05279	0.2117	1.05548	0.0382	0.1574	++	0	0.105	0.7465
rs10930641	2	175000711	A	G	0.983916	0.056296	0.77304	0.982318	0.05447	0.7404	0.983045	0.0391	0.6631	--	0	0	0.9835
rs10935143	3	134665159	A	G	1.01174	0.055832	0.83418	0.9902	0.05258	0.8519	1.0003	0.0383	0.9944	+-	0	0.079	0.779
rs10938397	4	45182527	A	G	1.08807	0.057766	0.14305	1.0269	0.05334	0.6186	1.05464	0.0392	0.1748	++	0	0.542	0.4618
rs10953620	7	109173373	A	C	0.951219	0.056185	0.37268	1.04439	0.05242	0.4076	0.9999	0.0383	0.9988	-+	32.4	1.479	0.224
rs10962549	9	16719445	T	C	0.983367	0.072859	0.81755	1.03	0.07402	0.6858	1.00602	0.0519	0.9076	-+	0	0.199	0.6555
rs10971712	9	33820938	T	C	1.05414	0.10143	0.60304	1.005	0.08211	0.9534	1.02419	0.0638	0.7082	++	0	0.134	0.7145
rs10989568	9	104396304	A	G	1.00115	0.055936	0.98363	0.9953	0.05294	0.9286	0.998102	0.0384	0.9597	+-	0	0.006	0.9394
rs11066301	12	112871372	A	G	1.05048	0.066573	0.45878	0.956023	0.05316	0.4007	0.991734	0.0415	0.8418	+-	18.2	1.223	0.2688
rs1106908	17	34942595	A	G	1.0001	0.056468	0.99863	1.054	0.05216	0.3101	1.02881	0.0383	0.4582	++	0	0.466	0.4947
rs11074446	16	20255123	T	C	0.966891	0.083408	0.68625	1.0176	0.08046	0.8279	0.992826	0.0579	0.9012	-+	0	0.195	0.6591
rs11075489	16	62803841	T	C	1.06796	0.055572	0.23601	0.9914	0.05276	0.87	1.02696	0.0383	0.4865	+-	0	0.942	0.3317
rs11079849	17	47090785	T	C	0.97614	0.063638	0.70384	0.9655	0.05648	0.534	0.970154	0.0422	0.4735	--	0	0.017	0.8975
rs11115176	12	82465797	T	C	1.04863	0.0648	0.46251	1.02923	0.06198	0.6423	1.03842	0.0448	0.3996	++	0	0.043	0.835
rs11118308	1	219633869	A	G	1.03012	0.055222	0.59052	0.983284	0.052	0.7524	1.00501	0.0379	0.8947	+-	0	0.376	0.5396
rs11128760	3	15873407	A	G	0.953933	0.056802	0.40547	1.054	0.05508	0.341	1.00431	0.0395	0.9144	-+	37.1	1.59	0.2074
rs11150911	18	73498528	A	C	0.953333	0.060876	0.43137	1.056	0.058	0.3502	1.00582	0.042	0.8897	-+	32.4	1.48	0.2238
rs11208662	1	65987164	C	G	0.989009	0.10006	0.91185	1.15	0.09155	0.1258	1.07358	0.0675	0.2929	-+	19.1	1.237	0.2661
rs11251352	10	2585792	A	G	0.995477	0.057639	0.93723	0.9355	0.05295	0.2083	0.96252	0.039	0.3268	--	0	0.63	0.4272
rs11496125	7	103417557	T	C	0.984247	0.056395	0.77797	1.053	0.05263	0.3305	1.02041	0.0385	0.5994	-+	0	0.766	0.3814
rs11577179	1	155983710	A	G	1.0357	0.056057	0.53103	1.009	0.05426	0.8736	1.02183	0.039	0.5797	++	0	0.112	0.7378
rs11583122	1	38053458	T	C	1.09054	0.11669	0.45792	1.163	0.09097	0.09685	1.13508	0.0717	0.07743	++	0	0.189	0.6637
rs11600990	11	64082807	T	C	1.13559	0.077784	0.1024	0.9774	0.07439	0.7585	1.05001	0.0538	0.364	+-	48.5	1.943	0.1634
rs11611246	12	939480	T	G	1.07918	0.074027	0.30337	1.004	0.06471	0.9512	1.03593	0.0487	0.4691	++	0	0.539	0.4627
rs11611496	12	108413828	A	G	1.01419	0.0671	0.83354	1.032	0.06247	0.6119	1.02368	0.0457	0.6086	++	0	0.036	0.8494
rs11629783	15	66741387	C	G	1.05692	0.064905	0.3923	0.892857	0.06231	0.06825	0.968119	0.0449	0.4707	+-	71.6	3.515	0.0608
rs11635675	15	63793238	T	G	1.0114	0.059357	0.84832	1.01092	0.05581	0.8456	1.01116	0.0407	0.7852	++	0	0	0.9953
rs11642001	16	71899586	A	G	0.903969	0.073227	0.16599	0.9238	0.06574	0.2277	0.914937	0.0489	0.06903	--	0	0.049	0.8255
rs11659764	18	53335512	A	T	1.2251	0.13273	0.1271	1.131	0.1034	0.2322	1.16567	0.0816	0.06022	++	0	0.226	0.6348
rs11668301	19	31016196	A	G	0.933521	0.081833	0.40059	0.944287	0.06803	0.3969	0.939883	0.0523	0.2359	--	0	0.012	0.9142
rs11672660	19	46180184	T	C	0.822308	0.11743	0.093765	1.038	0.06891	0.5858	0.977849	0.0594	0.7066	-+	65.8	2.927	0.08712
rs11736228	4	147376805	A	T	0.945764	0.064122	0.38418	1.06485	0.05935	0.2894	1.00813	0.0436	0.8522	-+	45.7	1.842	0.1747
rs11753081	6	20705590	T	G	1.13689	0.070286	0.066396	0.965251	0.06793	0.6076	1.04467	0.0488	0.3712	+-	64.3	2.804	0.09406
rs11773362	7	147668180	T	C	1.00703	0.061178	0.90866	1.021	0.05514	0.703	1.01471	0.041	0.7213	++	0	0.028	0.8672
rs1178060	6	50914343	A	G	1.06272	0.076984	0.42785	1.01071	0.07415	0.8853	1.03541	0.0534	0.5146	++	0	0.22	0.6388
rs11781222	8	23389571	T	C	1.08645	0.079463	0.29468	1.10412	0.08199	0.2272	1.09494	0.0571	0.1118	++	0	0.02	0.8877
rs11781699	8	118863061	T	C	0.941445	0.077411	0.43559	1.05352	0.0679	0.4423	1.00321	0.051	0.9496	-+	16.2	1.193	0.2747
rs11783247	8	10788875	T	C	0.886211	0.097604	0.21495	1.1274	0.05281	0.02317	1.06759	0.0464	0.1591	-+	78.7	4.705	0.03008
rs11790280	9	14651283	T	C	0.958229	0.056865	0.45254	1.05419	0.05494	0.3365	1.00672	0.0395	0.8655	-+	31.4	1.457	0.2274
rs11792069	9	140646121	A	G	1.01984	0.12661	0.87649	1.04624	0.07107	0.5243	1.03987	0.062	0.5283	++	0	0.031	0.8602
rs11855853	15	78012618	T	C	0.966482	0.065963	0.60449	1.11	0.05847	0.07502	1.04436	0.0438	0.3208	-+	59.5	2.467	0.1163
rs11866815	16	387867	T	C	0.886371	0.064074	0.058672	1.059	0.06211	0.3551	0.971514	0.0446	0.5173	-+	74.9	3.976	0.04614
rs11915371	3	70539559	A	C	0.981081	0.068638	0.78057	1.05031	0.06539	0.453	1.01674	0.0473	0.7252	-+	0	0.517	0.472
rs11945861	4	65700865	A	G	1.10089	0.065102	0.13984	1.047	0.06259	0.4606	1.07251	0.0451	0.1206	++	0	0.309	0.5784
rs11971041	7	26698848	A	G	0.949793	0.097984	0.59889	1.12057	0.1008	0.2587	1.02922	0.0703	0.6816	-+	27.7	1.384	0.2395
rs12033257	1	112318484	A	G	0.810892	0.063649	0.00096417	0.987167	0.05327	0.8074	0.910374	0.0409	0.02147	--	82.2	5.617	0.01779
rs12035149	1	107885018	C	G	1.05808	0.071395	0.42782	1.08684	0.06247	0.1827	1.07423	0.047	0.1275	++	0	0.08	0.7774
rs12041258	1	195047936	T	C	0.916965	0.066408	0.19185	1.0003	0.06254	0.9957	0.960213	0.0455	0.3727	-+	0	0.909	0.3403
rs12042908	1	74997762	A	G	1.13764	0.055818	0.02067	0.9961	0.05303	0.942	1.06088	0.0384	0.1241	+-	66.4	2.978	0.0844
rs12042959	1	243533273	A	G	1.01852	0.079938	0.81801	1.07852	0.07057	0.2845	1.0518	0.0529	0.3396	++	0	0.288	0.5915
rs12044597	1	1708801	A	G	1.0754	0.054986	0.1854	0.992	0.05283	0.8796	1.03118	0.0381	0.4201	+-	10.8	1.121	0.2898
rs12098284	10	76047464	T	C	1.13494	0.081682	0.12153	1.048	0.08041	0.5619	1.08992	0.0573	0.1329	++	0	0.483	0.4869
rs12101393	15	92570921	C	G	0.969489	0.073473	0.67294	1.02208	0.06073	0.7195	1.0004	0.0468	0.9932	-+	0	0.307	0.5795
rs12147845	14	101144596	T	C	1.1486	0.090494	0.12628	0.9712	0.08059	0.7172	1.04603	0.0602	0.4548	+-	47.8	1.917	0.1662
rs1218822	13	28011963	A	G	0.980892	0.059938	0.74727	1.01502	0.05618	0.7905	0.998901	0.041	0.9789	-+	0	0.173	0.6772
rs12189178	5	50914726	T	C	0.987398	0.14651	0.93076	0.8111	0.1443	0.1468	0.893597	0.1028	0.2738	--	0	0.915	0.3388
rs1229057	7	39054538	T	C	1.07132	0.089862	0.44338	1.064	0.07959	0.4342	1.06716	0.0596	0.2749	++	0	0.003	0.9545
rs12364470	11	134601012	T	G	0.989613	0.079091	0.89482	0.983284	0.06971	0.8036	0.985999	0.0523	0.7882	--	0	0.004	0.9515
rs12411886	10	104685299	A	C	0.918025	0.099443	0.3873	1.029	0.09721	0.7718	0.973167	0.0695	0.6958	-+	0	0.673	0.4119
rs12420725	11	117017530	A	G	0.69021	0.11128	0.00090278	1.00898	0.1143	0.9374	0.830274	0.0797	0.01966	-+	82.3	5.665	0.0173
rs12422552	12	14413931	C	G	0.93294	0.070266	0.32184	1.093	0.05821	0.1282	1.0248	0.0448	0.5849	-+	66.8	3.011	0.08268
rs12429545	13	54102206	A	G	1.0584	0.097193	0.55901	1.107	0.07359	0.1666	1.08904	0.0587	0.146	++	0	0.136	0.7127
rs12439798	15	46584787	T	G	1.06833	0.055565	0.23353	0.9982	0.0535	0.9738	1.03138	0.0385	0.4232	+-	0	0.775	0.3787
rs12446632	16	19935389	A	G	0.985546	0.082141	0.85901	1.045	0.07586	0.5641	1.01725	0.0557	0.7596	-+	0	0.274	0.6004
rs12448257	16	3599655	A	G	0.989459	0.072444	0.88351	1.063	0.06508	0.35	1.02953	0.0484	0.5481	-+	0	0.542	0.4616
rs12448738	16	56489343	A	C	1.0239	0.083959	0.77797	0.970874	0.07576	0.6956	0.994316	0.0562	0.9194	+-	0	0.221	0.6382
rs12488237	3	56114861	T	C	1.09285	0.13335	0.5028	1.04047	0.128	0.7565	1.06524	0.0923	0.4935	++	0	0.071	0.7905
rs12514473	5	80818639	T	C	1.01291	0.071604	0.85753	1.04308	0.06089	0.4888	1.03035	0.0464	0.5197	++	0	0.097	0.7549
rs12564992	1	174478100	A	G	0.93861	0.081195	0.43513	0.934579	0.08164	0.4052	0.936599	0.0576	0.2553	--	0	0.001	0.9702
rs12574668	11	46422686	A	C	0.955172	0.07703	0.55031	0.9884	0.06904	0.8661	0.973459	0.0514	0.6008	--	0	0.109	0.741
rs12575252	11	8694073	C	G	0.982188	0.056825	0.75141	1.016	0.05502	0.7771	0.9995	0.0395	0.9898	-+	0	0.183	0.6687
rs12577642	11	43728534	A	T	1.06485	0.060307	0.29622	0.999001	0.05726	0.987	1.02973	0.0415	0.481	+-	0	0.589	0.4428
rs12587412	14	47272423	T	G	1.00544	0.056859	0.92389	1.051	0.05249	0.3474	1.02984	0.0386	0.4466	++	0	0.328	0.5668
rs12593036	15	81058652	A	G	1.10638	0.062316	0.10352	0.931966	0.05722	0.2212	1.00803	0.0421	0.8492	+-	75.7	4.112	0.04259
rs12595158	15	62316035	T	C	1.84496	0.2229	0.0059521	0.9124	0.1909	0.6311	1.22912	0.145	0.1549	+-	82.6	5.757	0.01643
rs12595749	15	79432359	A	G	0.917758	0.056369	0.12743	1.02923	0.0531	0.5879	0.975212	0.0387	0.5163	-+	54.4	2.191	0.1388
rs12602912	17	65870073	T	C	1.12584	0.06904	0.086155	1.059	0.06364	0.3639	1.08915	0.0468	0.06786	++	0	0.425	0.5145
rs12609744	19	12994140	T	C	1.01686	0.068849	0.80779	0.931966	0.05724	0.2154	0.965799	0.044	0.4288	+-	0	0.948	0.3302
rs12655756	5	88858208	A	T	0.96412	0.057214	0.52232	1.02	0.05411	0.7153	0.993223	0.0393	0.8627	-+	0	0.512	0.4743
rs12675063	8	132879047	A	T	0.851633	0.087291	0.066456	0.833333	0.08524	0.03207	0.842232	0.061	0.004867	--	0	0.032	0.8587
rs12680842	8	95582606	A	G	0.993886	0.059464	0.91775	1.01564	0.05653	0.7838	1.00521	0.041	0.8982	-+	0	0.07	0.7919
rs12694021	2	206084372	A	C	0.988637	0.054577	0.83391	0.9869	0.05266	0.8019	0.987775	0.0379	0.7447	--	0	0.001	0.9815
rs12705987	7	114349212	A	T	0.986136	0.057211	0.80693	0.9729	0.0532	0.6059	0.979023	0.039	0.5862	--	0	0.03	0.8627
rs12731372	1	118852975	T	C	0.965179	0.069727	0.61038	1.02	0.06361	0.7599	0.994714	0.047	0.9104	-+	0	0.343	0.5583
rs12776880	10	19776828	A	T	0.999188	0.061342	0.98942	1.03799	0.0583	0.5219	1.01939	0.0423	0.6495	-+	0	0.203	0.6526
rs1285245	17	77796889	C	G	1.0459	0.063522	0.47937	1.036	0.05478	0.5194	1.04019	0.0415	0.3419	++	0	0.013	0.9097
rs12885454	14	29736838	A	C	0.99426	0.058003	0.92083	0.9202	0.05436	0.1261	0.954087	0.0397	0.2364	--	0	0.948	0.3302
rs12888545	14	88308044	A	G	1.0836	0.066356	0.2247	0.907441	0.05888	0.09958	0.981179	0.044	0.6666	+-	75	4	0.04551
rs12922346	16	82438337	C	G	1.00757	0.066056	0.90903	0.9442	0.05962	0.3354	0.972097	0.0443	0.5232	+-	0	0.533	0.4654
rs12939549	17	78611724	A	G	0.876192	0.056066	0.018197	0.980392	0.05229	0.7087	0.930438	0.0382	0.05945	--	53.4	2.148	0.1427
rs1296328	4	137083193	A	C	0.966185	0.058473	0.5557	1.061	0.05251	0.2624	1.01755	0.0391	0.6557	-+	29.5	1.419	0.2336
rs12964689	18	21116998	A	G	0.960833	0.055931	0.47442	1.02051	0.05294	0.7009	0.991834	0.0384	0.8317	-+	0	0.612	0.4339
rs13021737	2	632348	A	G	1.15547	0.070192	0.039655	0.9093	0.07315	0.1937	1.03015	0.0506	0.5582	+-	82.1	5.585	0.01811
rs13047416	21	40309436	C	G	0.94581	0.059102	0.34538	1.03907	0.0545	0.4822	0.995112	0.0401	0.9028	-+	26.9	1.368	0.2421
rs13107325	4	103188709	T	C	1.21801	0.11284	0.081175	1.08	0.12	0.5222	1.15119	0.0822	0.08678	++	0	0.533	0.4653
rs13110266	4	162129844	A	G	1.01948	0.057779	0.73818	1.023	0.05346	0.6671	1.02132	0.0392	0.5899	++	0	0.002	0.965
rs13174863	5	139080745	A	G	1.12232	0.076502	0.12948	1.07898	0.07491	0.3099	1.09999	0.0535	0.07501	++	0	0.135	0.713
rs13191362	6	163033350	A	G	0.920147	0.083703	0.32031	1.06975	0.08241	0.4136	0.993322	0.0587	0.9088	-+	39.2	1.645	0.1997
rs13201877	6	137675541	A	G	1.10159	0.085459	0.25522	1.03103	0.07359	0.6776	1.06046	0.0558	0.2921	++	0	0.345	0.5572
rs1320903	3	131758077	A	G	0.997101	0.060537	0.96169	0.9498	0.05594	0.3573	0.971319	0.0411	0.4785	--	0	0.348	0.5554
rs13209872	6	97753223	C	G	0.966427	0.059465	0.56502	0.9867	0.0567	0.8133	0.976969	0.041	0.5706	--	0	0.064	0.8005
rs13227658	7	113353254	T	C	0.958807	0.05582	0.45053	1.0143	0.05267	0.7872	0.987775	0.0383	0.7482	-+	0	0.537	0.4635
rs1323068	4	20263058	A	G	1.10692	0.0594	0.087096	0.9599	0.05704	0.4732	1.02778	0.0411	0.5048	+-	66.6	2.994	0.08355
rs13240600	7	99064466	A	G	0.853397	0.074923	0.034583	0.940734	0.07425	0.4085	0.896372	0.0527	0.03809	--	0	0.853	0.3556
rs13247665	7	93232057	T	C	1.07455	0.057542	0.2103	1.0016	0.05461	0.9771	1.03552	0.0396	0.3781	++	0	0.785	0.3755
rs13263601	8	14095900	A	C	0.966262	0.05803	0.55382	1.08849	0.05615	0.1309	1.02757	0.0404	0.5003	-+	54	2.176	0.1402
rs13290794	9	37183628	A	G	0.997177	0.05577	0.95951	0.9181	0.0542	0.1149	0.955711	0.0389	0.2436	--	11.4	1.129	0.2881
rs13292976	9	129467340	T	C	0.94201	0.056083	0.2859	0.8847	0.05367	0.02242	0.911649	0.0388	0.01705	--	0	0.654	0.4187
rs13321566	3	107342662	A	G	0.99905	0.072601	0.98954	1.06428	0.06919	0.3681	1.03272	0.0501	0.5204	-+	0	0.398	0.5283
rs13329567	15	68104367	T	C	1.09006	0.065289	0.18661	0.9761	0.0625	0.6991	1.02901	0.0451	0.5263	+-	33	1.493	0.2218
rs1333423	13	59425111	A	T	0.893526	0.063635	0.075598	1.097	0.0629	0.1417	0.991239	0.0447	0.8439	-+	81	5.257	0.02185
rs13417156	2	62848319	T	C	1.01219	0.057985	0.8343	0.98912	0.05284	0.834	0.9995	0.0391	0.9902	+-	0	0.086	0.7689
rs1345148	4	30843533	T	C	0.938396	0.056198	0.25748	1.05977	0.05401	0.2828	0.9996	0.0389	0.9928	-+	58.9	2.435	0.1186
rs1358808	6	51825285	C	G	0.986911	0.05995	0.82584	0.99108	0.05601	0.8775	0.989159	0.0409	0.7895	--	0	0.003	0.959
rs1362910	8	30856464	A	G	0.961575	0.056564	0.48771	1.043	0.05311	0.4316	1.00401	0.0387	0.9174	-+	8.9	1.097	0.2948
rs1365466	18	36182440	T	C	1.06348	0.063246	0.32922	1.07411	0.06162	0.2461	1.06887	0.0441	0.131	++	0	0.013	0.9103
rs1371108	2	81816251	A	C	0.929037	0.058008	0.2032	1.074	0.05608	0.2016	1.0013	0.0403	0.9735	-+	69	3.23	0.07232
rs1405348	8	77228222	A	G	1.15326	0.055776	0.010431	0.9595	0.05269	0.4324	1.04645	0.0383	0.2359	+-	82.6	5.747	0.01652
rs1412235	9	28410996	C	G	1.02995	0.063712	0.64289	1.044	0.05695	0.4542	1.03769	0.0425	0.383	++	0	0.025	0.874
rs1431659	8	73439070	A	G	1.01243	0.064286	0.8474	0.9092	0.06119	0.1197	0.956858	0.0443	0.3201	+-	31.9	1.468	0.2256
rs1436343	3	104606130	A	G	1.06343	0.055559	0.26777	1.075	0.05367	0.1765	1.0694	0.0386	0.08217	++	0	0.02	0.8886
rs1437929	2	211983316	A	G	0.98262	0.062339	0.77812	1.047	0.059	0.4324	1.01603	0.0429	0.7099	-+	0	0.547	0.4597
rs1451533	2	105466005	A	G	0.896363	0.066503	0.098481	1.015	0.05657	0.7903	0.963387	0.0431	0.3868	-+	50.7	2.027	0.1545
rs1452075	3	62481063	T	C	1.10482	0.063683	0.1161	1.02041	0.06088	0.7403	1.05993	0.044	0.1863	++	0	0.814	0.367
rs1455137	4	145986668	A	C	1.07298	0.055983	0.20716	0.948767	0.05392	0.3304	1.00662	0.0388	0.8647	+-	60.1	2.506	0.1134
rs1477887	4	18514827	A	G	1.11783	0.056054	0.046578	0.9655	0.05372	0.5134	1.03562	0.0388	0.3665	+-	71.9	3.56	0.05917
rs1512065	20	53453326	A	G	0.949854	0.066584	0.43845	0.9683	0.06383	0.6135	0.959445	0.0461	0.3686	--	0	0.043	0.8348
rs1522569	4	171632637	T	G	1.01827	0.070602	0.79727	0.94518	0.06899	0.4163	0.980199	0.0493	0.6852	+-	0	0.569	0.4505
rs1544459	7	77417584	T	C	1.00564	0.054353	0.91754	1.04515	0.05288	0.404	1.02573	0.0379	0.5024	++	0	0.258	0.6113
rs1549293	16	31141993	T	C	0.906748	0.056928	0.084655	1.088	0.0548	0.1219	0.996705	0.0395	0.9333	-+	81.2	5.319	0.0211
rs1552717	11	29158495	A	T	1.00215	0.080138	0.97857	1.04471	0.07851	0.5774	1.02368	0.0561	0.6769	++	0	0.137	0.7108
rs156151	6	104799007	C	G	0.996374	0.073616	0.96058	0.9845	0.06661	0.8141	0.989852	0.0494	0.836	--	0	0.015	0.9039
rs159032	5	94206202	T	C	0.946535	0.06827	0.41956	0.9336	0.05913	0.245	0.939131	0.0447	0.1599	--	0	0.023	0.8789
rs1608445	18	947954	A	G	0.977669	0.056838	0.69068	0.9932	0.05283	0.8977	0.985999	0.0387	0.715	--	0	0.041	0.8391
rs1625427	11	131957293	T	C	0.863994	0.05851	0.012406	0.853242	0.05394	0.003225	0.85813	0.0397	0.0001148	--	0	0.025	0.875
rs1658820	8	4288577	T	G	1.02848	0.065246	0.66663	1.052	0.0635	0.4273	1.0405	0.0455	0.3831	++	0	0.062	0.8039
rs1668633	13	78371890	T	C	1.04552	0.055801	0.42422	1.05274	0.05401	0.3415	1.04928	0.0388	0.2155	++	0	0.008	0.9294
rs16851483	3	141275436	T	G	0.825191	0.12651	0.12448	1.142	0.1034	0.1984	1.0027	0.0801	0.9736	-+	74.7	3.955	0.04674
rs16906845	8	138215228	A	G	0.914248	0.10778	0.40269	0.8162	0.1196	0.08952	0.868924	0.0801	0.07931	--	0	0.496	0.481
rs16907751	8	81375457	T	C	1.08611	0.092887	0.37381	1.008	0.08728	0.9307	1.04394	0.0636	0.4994	++	0	0.343	0.5582
rs16932761	8	67202787	A	G	0.964468	0.06501	0.57695	0.8659	0.06322	0.02274	0.91247	0.0453	0.0433	--	29.2	1.413	0.2345
rs16966801	17	39573713	A	G	1.11865	0.066989	0.092689	0.942507	0.06786	0.3818	1.02798	0.0477	0.5632	+-	69	3.228	0.07237
rs1700137	8	89461609	T	C	0.965606	0.058285	0.54742	1.037	0.05762	0.5252	1.0011	0.041	0.9791	-+	0	0.757	0.3841
rs17014375	1	209543560	T	G	0.956807	0.080137	0.58145	0.998004	0.07834	0.9807	0.977653	0.056	0.6867	--	0	0.142	0.7068
rs17035438	2	46878616	A	G	0.849404	0.11156	0.1397	1.133	0.09004	0.1655	1.01126	0.0701	0.8727	-+	75.2	4.038	0.04448
rs17056301	5	158271680	T	C	0.979494	0.064097	0.74625	0.947867	0.05885	0.3588	0.962232	0.0433	0.3741	--	0	0.142	0.706
rs17094222	10	102395440	T	C	1.08579	0.070131	0.2388	1.02072	0.06664	0.7588	1.05106	0.0483	0.3023	++	0	0.408	0.523
rs17105272	14	77529783	T	C	0.854986	0.066895	0.018675	1.037	0.05407	0.4995	0.960886	0.0421	0.3423	-+	80.1	5.035	0.02484
rs17203016	2	208255518	A	G	1.12616	0.076195	0.11694	0.967118	0.06602	0.611	1.03241	0.0499	0.5233	+-	56.1	2.28	0.131
rs17207196	7	75101065	T	C	0.989022	0.088012	0.90005	1.042	0.0534	0.4369	1.02747	0.0457	0.5528	-+	0	0.257	0.6122
rs1730859	1	107617707	A	G	1.02785	0.058884	0.64028	1.01041	0.056	0.8536	1.01867	0.0406	0.6488	++	0	0.044	0.8332
rs17327461	2	35512183	T	C	1.07874	0.055936	0.17479	1.006	0.05288	0.9112	1.03967	0.0384	0.311	++	0	0.823	0.3644
rs17391694	1	78623626	T	C	1.09683	0.10988	0.40044	0.9919	0.07751	0.9165	1.02562	0.0633	0.6898	+-	0	0.559	0.4546
rs17446091	8	27167942	T	C	1.02702	0.06274	0.6702	1.04112	0.06567	0.5392	1.03376	0.0454	0.4646	++	0	0.023	0.8806
rs17522122	14	33302882	T	G	0.966127	0.069292	0.61845	0.9087	0.05258	0.06871	0.929322	0.0419	0.07992	--	0	0.496	0.4811
rs17531363	1	107977075	A	C	1.07595	0.062339	0.23889	1.13033	0.05935	0.03893	1.10418	0.043	0.02118	++	0	0.328	0.5668
rs17538472	4	163038241	T	C	0.864132	0.07288	0.043723	0.9728	0.06553	0.6737	0.922655	0.0487	0.0984	--	31.5	1.461	0.2268
rs17551974	2	142293146	A	C	0.912132	0.072469	0.20245	1.065	0.06858	0.3575	0.989852	0.0498	0.8373	-+	58.5	2.412	0.1204
rs17608150	12	110046698	T	C	1.10844	0.11374	0.36558	1.151	0.0934	0.131	1.13372	0.0722	0.0822	++	0	0.066	0.7979
rs17636031	10	126594078	T	C	0.90493	0.07631	0.19021	0.940734	0.05829	0.2966	0.927372	0.0463	0.1036	--	0	0.163	0.6861
rs17681451	3	114399296	A	G	1.13211	0.10133	0.22138	1.005	0.09289	0.9559	1.0612	0.0685	0.3859	++	0	0.751	0.3863
rs17681708	17	9792872	T	C	0.892338	0.062584	0.06872	0.978474	0.05835	0.7114	0.937442	0.0427	0.13	--	13.8	1.16	0.2815
rs17724992	19	18454825	A	G	1.00946	0.063501	0.88193	1.01143	0.0617	0.8538	1.01045	0.0443	0.8139	++	0	0	0.9824
rs17757975	6	38214150	T	C	0.998375	0.077016	0.98312	0.988142	0.08003	0.8812	0.993422	0.0555	0.9056	--	0	0.009	0.9261
rs17806379	20	51107290	T	C	1.07922	0.072883	0.29561	1.146	0.07043	0.05268	1.11327	0.0506	0.03414	++	0	0.351	0.5536
rs17820822	9	11831420	T	G	1.08588	0.058332	0.15673	0.957854	0.05409	0.4279	1.01501	0.0397	0.7065	+-	59.8	2.487	0.1148
rs1782507	11	30243868	T	G	0.990043	0.058777	0.86464	1.07562	0.05537	0.1878	1.03448	0.0403	0.4001	-+	5.1	1.054	0.3046
rs1787267	18	76742544	C	G	1.19083	0.135	0.19636	0.8843	0.09582	0.1992	0.976969	0.0781	0.766	+-	69.1	3.232	0.07222
rs1789165	11	69481969	A	G	1.02559	0.05833	0.66435	0.990099	0.05483	0.8546	1.00662	0.04	0.8694	+-	0	0.194	0.66
rs1814170	7	138794149	A	T	0.807397	0.093539	0.022476	0.888889	0.09121	0.1952	0.848233	0.0653	0.01169	--	0	0.542	0.4617
rs1819844	12	68205604	A	G	1.00613	0.073436	0.93358	1.057	0.06764	0.4122	1.03334	0.0498	0.5098	++	0	0.244	0.6213
rs1852006	7	77829768	A	G	1.02508	0.064607	0.70112	1.091	0.05454	0.1111	1.06311	0.0417	0.1422	++	0	0.543	0.461
rs1853639	6	87606842	A	G	0.977621	0.060039	0.70587	1.04723	0.05601	0.4105	1.0142	0.041	0.7298	-+	0	0.702	0.4022
rs1862451	16	24803620	A	G	0.965207	0.061902	0.56697	1.01245	0.05981	0.8367	0.989357	0.043	0.8036	-+	0	0.308	0.5788
rs1865341	9	8845911	T	C	0.886805	0.069145	0.082457	1.03103	0.06166	0.6206	0.964447	0.046	0.4316	-+	62.2	2.646	0.1038
rs1866510	4	44514468	T	C	1.04874	0.05838	0.4146	0.9863	0.05513	0.8018	1.01521	0.0401	0.7056	+-	0	0.584	0.4446
rs1884389	20	1410582	T	C	1.11735	0.056825	0.050578	0.9194	0.05313	0.1137	1.00692	0.0388	0.8585	+-	84.1	6.283	0.01219
rs1884897	20	6612832	A	G	1.13933	0.057048	0.022096	1.041	0.05448	0.4656	1.08676	0.0394	0.03464	++	23.6	1.309	0.2525
rs1899689	7	121964349	T	C	1.00156	0.056829	0.97811	0.9833	0.05342	0.7519	0.991834	0.0389	0.8329	+-	0	0.056	0.8135
rs1899951	3	12394840	T	C	1.12134	0.083754	0.17189	1.069	0.07589	0.3807	1.09232	0.0562	0.1165	++	0	0.179	0.6724
rs1909586	3	124687767	T	G	1.07096	0.069117	0.32023	1.05775	0.05358	0.2943	1.06269	0.0423	0.151	++	0	0.02	0.8871
rs1927790	13	96922191	T	C	1.09509	0.056867	0.10936	0.97561	0.05309	0.6356	1.02953	0.0388	0.4532	+-	54.7	2.205	0.1375
rs1928295	9	120378483	T	C	0.950261	0.055515	0.35749	1.00827	0.05333	0.8766	0.980003	0.0385	0.5994	-+	0	0.592	0.4415
rs1937684	10	53680085	A	T	1.04803	0.058374	0.42064	1.13289	0.05659	0.02753	1.0909	0.0406	0.03216	++	0	0.917	0.3382
rs1941697	18	31251276	A	G	1.07765	0.056909	0.18826	1.092	0.05238	0.09393	1.08535	0.0385	0.03349	++	0	0.029	0.8642
rs1951455	14	91512339	T	C	0.999459	0.062088	0.99303	0.886	0.05828	0.03785	0.937442	0.0425	0.1285	--	50.1	2.002	0.1571
rs1956151	14	40101060	A	G	0.975174	0.06566	0.70154	1.03918	0.07107	0.5892	1.00411	0.0482	0.9317	-+	0	0.432	0.5112
rs1973993	1	96943994	T	C	1.00742	0.056167	0.89518	1.055	0.05482	0.3325	1.03149	0.0392	0.429	++	0	0.346	0.5565
rs1982441	8	28021769	T	G	0.939344	0.080156	0.43333	0.9037	0.07673	0.1867	0.920535	0.0554	0.1354	--	0	0.122	0.7274
rs2000746	18	57677294	A	G	1.11254	0.064923	0.099061	0.967118	0.05851	0.5632	1.02973	0.0435	0.4995	+-	61.1	2.569	0.109
rs2010281	14	103862322	A	G	0.941548	0.057301	0.29213	0.9309	0.05473	0.1906	0.935944	0.0396	0.09451	--	0	0.021	0.8859
rs2012927	18	63297672	A	G	1.01814	0.057593	0.75459	1.078	0.0556	0.1752	1.04865	0.04	0.2346	++	0	0.509	0.4755
rs2030342	1	97388226	T	C	0.953866	0.056341	0.40125	0.980392	0.05257	0.7079	0.967926	0.0384	0.3968	--	0	0.127	0.7219
rs2075205	16	54153099	A	T	0.963468	0.057506	0.51708	0.998004	0.05321	0.964	0.981965	0.0391	0.6404	--	0	0.202	0.6531
rs2075650	19	45395619	A	G	0.883928	0.1081	0.25394	1.09709	0.07814	0.2355	1.01867	0.0633	0.7699	-+	61.9	2.623	0.1053
rs208015	17	46252346	T	C	1.01732	0.10538	0.87034	0.9543	0.09635	0.6275	0.982456	0.0711	0.8039	+-	0	0.201	0.6543
rs2080454	16	49062590	A	C	0.972192	0.061281	0.64502	1.04439	0.05368	0.4182	1.01238	0.0404	0.7601	-+	0	0.773	0.3793
rs2100814	8	28118130	A	G	1.05451	0.056832	0.34983	0.928	0.05351	0.1628	0.985408	0.039	0.7066	+-	62.7	2.681	0.1016
rs2122042	3	85866335	T	G	1.00858	0.066046	0.89688	0.979	0.06546	0.7461	0.993521	0.0465	0.8893	+-	0	0.103	0.7488
rs2124499	3	123093541	C	G	1.17378	0.057636	0.0053682	0.9838	0.05451	0.7645	1.0693	0.0396	0.09054	+-	79.8	4.954	0.02604
rs2143253	20	41987392	A	G	1.03377	0.076313	0.66311	1.042	0.07727	0.5941	1.0378	0.0543	0.4941	++	0	0.005	0.9418
rs2154297	1	80791708	T	C	1.03611	0.061455	0.56295	0.954198	0.05689	0.4095	0.991139	0.0417	0.8316	+-	0	0.967	0.3254
rs215632	7	32368524	A	G	0.945135	0.058252	0.33168	1.006	0.05445	0.9102	0.977165	0.0398	0.5611	-+	0	0.613	0.4338
rs2170382	8	74689288	T	C	1.05983	0.080188	0.46847	1.06	0.08221	0.478	1.05993	0.0574	0.3107	++	0	0	0.9989
rs2174307	9	73791849	C	G	1.10921	0.056122	0.064446	0.9007	0.0532	0.04943	0.994018	0.0386	0.8759	+-	86.2	7.251	0.007086
rs217671	14	62360464	A	G	1.00668	0.065759	0.91923	0.993049	0.06004	0.9138	0.9992	0.0443	0.986	+-	0	0.023	0.8783
rs2185027	6	153381622	A	C	1.10193	0.061042	0.11048	0.962464	0.05738	0.5102	1.02552	0.0418	0.5463	+-	61.7	2.609	0.1062
rs2190788	5	144484261	T	G	1.13556	0.058948	0.030968	0.934	0.05648	0.2265	1.02552	0.0408	0.5358	+-	82.5	5.729	0.01668
rs2192158	4	55505360	A	G	0.979748	0.055027	0.70963	0.9738	0.05265	0.6137	0.976676	0.038	0.5343	--	0	0.006	0.9363
rs2228213	6	12124855	A	G	0.914519	0.058404	0.12497	0.996	0.05594	0.9424	0.956189	0.0404	0.267	--	10.2	1.114	0.2913
rs223051	11	32131303	T	C	0.958935	0.059869	0.48331	1.05798	0.05667	0.3201	1.00995	0.0412	0.8097	-+	29.7	1.422	0.2331
rs2230590	3	49936102	T	C	0.967736	0.056666	0.56224	1.03327	0.05235	0.5325	1.0026	0.0385	0.947	-+	0	0.721	0.3957
rs2275426	1	46487552	A	G	1.04273	0.055065	0.44672	0.933	0.05321	0.1928	0.984423	0.0383	0.6824	+-	52.6	2.109	0.1465
rs2282231	1	39569571	T	C	1.09047	0.072133	0.2298	1.003	0.06142	0.9585	1.03884	0.0468	0.4148	++	0	0.779	0.3775
rs2283093	7	126721231	T	C	0.886193	0.068725	0.077157	0.9085	0.06643	0.1484	0.897628	0.0478	0.02379	--	0	0.068	0.7948
rs2293605	3	184044433	T	C	0.946954	0.097287	0.57398	1.04	0.07664	0.6087	1.00331	0.0602	0.9559	-+	0	0.573	0.4492
rs2304130	19	19789528	A	G	0.969432	0.12049	0.79639	0.92081	0.09715	0.3936	0.939695	0.0756	0.4106	--	0	0.111	0.7395
rs2304607	5	87988733	A	G	1.03798	0.080755	0.64341	0.84246	0.07309	0.01892	0.92552	0.0542	0.153	+-	72.8	3.672	0.05534
rs2307022	16	68381978	A	G	0.943717	0.058511	0.32104	0.8932	0.05651	0.04576	0.917227	0.0406	0.03355	--	0	0.457	0.4988
rs2307111	5	75003678	T	C	0.942047	0.056043	0.28624	1.05031	0.05376	0.3616	0.997004	0.0388	0.9374	-+	49	1.962	0.1613
rs2356865	1	50836334	T	C	0.942158	0.058815	0.30992	1.085	0.05666	0.1499	1.01369	0.0408	0.7383	-+	66.5	2.988	0.0839
rs2357760	6	120213880	A	G	1.00269	0.058317	0.96322	1.0543	0.05683	0.352	1.02881	0.0407	0.4849	++	0	0.38	0.5377
rs2365389	3	61236462	T	C	1.07834	0.056189	0.17898	0.9575	0.05385	0.4195	1.01359	0.0389	0.729	+-	57.1	2.332	0.1267
rs2367112	5	64168193	T	G	0.949058	0.055193	0.34282	0.967118	0.05256	0.5256	0.958486	0.0381	0.2653	--	0	0.061	0.8047
rs2425241	20	35018412	T	C	1.00867	0.14546	0.95256	0.8727	0.1175	0.2465	0.92404	0.0914	0.3875	+-	0	0.6	0.4387
rs2425857	20	44914134	A	G	1.0179	0.056644	0.75386	1.072	0.05193	0.1823	1.04697	0.0383	0.2307	++	0	0.454	0.5004
rs2429150	12	2152655	A	C	0.899083	0.056872	0.061032	0.986193	0.05272	0.7887	0.944972	0.0387	0.1429	--	29.7	1.422	0.2331
rs2479958	13	111984244	A	G	1.05666	0.057611	0.33806	1.094	0.05269	0.08721	1.07681	0.0389	0.05693	++	0	0.198	0.6565
rs248139	5	167352783	A	G	0.946471	0.069495	0.4272	0.9609	0.06567	0.5441	0.954087	0.0477	0.3245	--	0	0.025	0.8743
rs2481665	1	62594677	T	C	0.897421	0.055339	0.05014	1.12663	0.05235	0.02277	1.01187	0.038	0.7561	-+	88.8	8.916	0.002827
rs2491864	1	242986063	A	G	0.99008	0.070028	0.88658	0.9024	0.06435	0.1106	0.941576	0.0474	0.2036	--	0	0.951	0.3296
rs2543132	8	15536311	C	G	1.00343	0.064306	0.95747	0.918274	0.07026	0.2236	0.963676	0.0474	0.4354	+-	0	0.867	0.3518
rs25832	5	66175682	A	G	1.04793	0.063723	0.46145	0.969932	0.05926	0.6097	1.00531	0.0434	0.9021	+-	0	0.79	0.3741
rs2605603	11	93221105	A	G	1.04916	0.055308	0.38482	0.9617	0.05204	0.4532	1.0018	0.0379	0.9617	+-	23.9	1.314	0.2517
rs2611742	5	95856501	T	C	0.944903	0.056235	0.31296	0.971817	0.05349	0.5968	0.958966	0.0388	0.2793	--	0	0.131	0.7174
rs2619976	17	71754545	T	C	1.03575	0.059731	0.55604	0.9964	0.05411	0.9465	1.014	0.0401	0.7298	+-	0	0.231	0.6309
rs262956	3	183486117	T	G	1.04785	0.060193	0.43709	1.031	0.0546	0.5729	1.03852	0.0404	0.3494	++	0	0.04	0.8419
rs2631681	10	93032943	T	C	1.04426	0.058139	0.45584	1.027	0.05631	0.6305	1.03531	0.0404	0.3908	++	0	0.042	0.8368
rs2634047	8	85696337	C	G	0.998803	0.064029	0.98505	0.9346	0.06285	0.2822	0.965605	0.0449	0.4347	--	0	0.548	0.459
rs2680648	3	53777176	T	C	1.07411	0.064831	0.26858	0.900901	0.05981	0.08224	0.976774	0.044	0.5929	+-	74.8	3.975	0.04619
rs2710323	3	52815905	T	C	0.954877	0.056983	0.41709	1.10902	0.0524	0.04829	1.03552	0.0386	0.3654	-+	73.2	3.737	0.05323
rs2721965	8	116662038	A	C	0.916417	0.059771	0.14399	0.952381	0.05483	0.369	0.935756	0.0404	0.1004	--	0	0.225	0.6351
rs2731222	12	90595383	A	C	0.977565	0.062855	0.7176	1.053	0.05842	0.3771	1.01735	0.0428	0.6879	-+	0	0.75	0.3864
rs2733287	12	41880909	A	C	1.04414	0.054642	0.42855	1.05186	0.05262	0.337	1.04812	0.0379	0.2148	++	0	0.009	0.9227
rs273504	19	18215247	A	G	0.974203	0.067815	0.69957	1.0791	0.05409	0.1593	1.03707	0.0423	0.3898	-+	28	1.39	0.2384
rs2781668	6	131897278	T	C	0.997461	0.081005	0.97491	0.9418	0.06941	0.3872	0.96493	0.0527	0.4988	--	0	0.29	0.5904
rs2814992	6	34617144	A	G	1.02498	0.058324	0.67171	0.932836	0.05498	0.2043	0.975115	0.04	0.5287	+-	27.6	1.381	0.2399
rs2820311	1	201841476	A	G	1.01017	0.06265	0.87144	0.965251	0.05656	0.5316	0.98521	0.042	0.7219	+-	0	0.29	0.5899
rs28350	3	42418446	A	G	0.996125	0.070117	0.95577	1.03	0.06564	0.6476	1.014	0.0479	0.7711	-+	0	0.121	0.7277
rs2836961	21	40627020	A	C	0.949119	0.05985	0.38237	0.982318	0.05392	0.7373	0.967345	0.0401	0.4066	--	0	0.182	0.6695
rs2838006	21	42653567	T	C	0.956901	0.061449	0.47254	1.068	0.05413	0.2256	1.01796	0.0406	0.6613	-+	44.4	1.799	0.1798
rs284227	1	82379446	T	C	1.02828	0.066636	0.67487	0.922509	0.0622	0.1971	0.970348	0.0455	0.5078	+-	29.5	1.418	0.2337
rs2850969	4	102183594	T	C	1.0453	0.082587	0.59047	1.00503	0.08091	0.9508	1.0246	0.0578	0.6747	++	0	0.115	0.734
rs2866816	19	30683879	T	C	0.966262	0.064709	0.59554	0.875657	0.05953	0.02609	0.916127	0.0438	0.04544	--	20.3	1.254	0.2628
rs2875762	6	124925032	C	G	1.02042	0.063251	0.74902	0.949	0.0654	0.423	0.98521	0.0455	0.7439	+-	0	0.636	0.4252
rs2890652	2	142959931	T	C	0.889425	0.075379	0.1205	1.08838	0.06868	0.2175	0.993124	0.0508	0.8922	-+	74.5	3.919	0.04775
rs29938	19	34311481	T	C	1.02123	0.060084	0.72634	1.009	0.05624	0.8712	1.01471	0.0411	0.7224	++	0	0.021	0.8836
rs3134353	8	101947453	A	T	0.996143	0.056265	0.94516	1.095	0.05367	0.09074	1.04676	0.0388	0.2395	-+	32.5	1.481	0.2237
rs3134438	11	122765667	A	C	1.04878	0.061317	0.43699	1.01	0.05751	0.8582	1.02798	0.0419	0.5108	++	0	0.201	0.654
rs326889	4	112713436	T	C	0.989745	0.057127	0.8566	0.9954	0.05327	0.9317	0.992727	0.039	0.8522	--	0	0.005	0.9419
rs329124	5	133865452	A	G	0.921805	0.059474	0.1704	1.12931	0.05424	0.02494	1.02984	0.0401	0.463	-+	84.3	6.362	0.01166
rs329651	11	133767622	T	G	0.95344	0.069989	0.49549	0.974659	0.06549	0.696	0.964737	0.0478	0.4523	--	0	0.053	0.8184
rs331949	4	143663206	T	C	0.92633	0.056909	0.17833	0.97371	0.05519	0.6275	0.950469	0.0396	0.1996	--	0	0.396	0.5292
rs340025	15	60908307	T	C	0.946621	0.057798	0.34168	0.9477	0.05346	0.3152	0.947243	0.0392	0.1669	--	0	0	0.9885
rs355777	3	154034950	C	G	1.02998	0.056595	0.60118	0.9823	0.05317	0.7369	1.00441	0.0388	0.9103	+-	0	0.373	0.5416
rs3736485	15	51748610	A	G	1.05422	0.055723	0.34271	1.076	0.05244	0.1646	1.06567	0.0382	0.0956	++	0	0.071	0.7892
rs3739733	9	88897891	A	G	0.983696	0.068332	0.80967	0.947867	0.06033	0.3763	0.963387	0.0452	0.4097	--	0	0.166	0.684
rs3753549	1	243722892	T	C	1.00313	0.084932	0.97058	0.963391	0.07859	0.6364	0.981474	0.0577	0.7465	+-	0	0.122	0.7268
rs3781099	10	27318776	T	C	0.890368	0.10113	0.24788	1.012	0.09975	0.9011	0.950089	0.071	0.4708	-+	0	0.813	0.3673
rs3800229	6	108996963	T	G	1.00115	0.057647	0.98412	0.946074	0.05801	0.3421	0.973361	0.0409	0.5096	+-	0	0.479	0.489
rs3800649	7	137424509	A	G	1.01182	0.061966	0.84943	1.035	0.05889	0.5591	1.02398	0.0427	0.5795	++	0	0.07	0.791
rs3803286	14	103246470	A	G	1.01488	0.057978	0.79873	0.8979	0.05611	0.05483	0.952657	0.0403	0.2293	+-	56.6	2.304	0.1291
rs3807566	7	50564204	T	G	0.933808	0.056153	0.22172	0.9992	0.05254	0.988	0.968119	0.0384	0.3985	--	0	0.775	0.3788
rs3808434	8	116559435	A	G	1.02346	0.055926	0.67801	0.9894	0.05272	0.8397	1.00531	0.0384	0.8908	+-	0	0.194	0.6597
rs3810291	19	47569003	A	G	0.909804	0.070311	0.17855	0.947867	0.05753	0.3517	0.932394	0.0445	0.116	--	0	0.204	0.6519
rs3814883	16	29994922	T	C	0.958806	0.058683	0.47269	0.9505	0.05289	0.3369	0.954183	0.0393	0.2329	--	0	0.012	0.9123
rs3822683	5	96080883	A	G	0.921987	0.065011	0.21149	0.911577	0.06374	0.1445	0.916677	0.0455	0.0559	--	0	0.016	0.9007
rs3826705	19	42637232	T	C	1.12643	0.092366	0.19479	1.12057	0.08555	0.1832	1.12322	0.0628	0.06401	++	0	0.002	0.967
rs3829849	9	129390800	T	C	1.02831	0.057521	0.62699	0.9795	0.05574	0.7099	1.0028	0.04	0.9434	+-	0	0.369	0.5437
rs3849570	3	81792112	A	C	1.01313	0.059298	0.82573	0.982	0.05456	0.7399	0.996108	0.0402	0.9235	+-	0	0.15	0.6986
rs3850422	14	99671788	A	G	0.966963	0.055417	0.5437	0.9569	0.05299	0.4052	0.961655	0.0383	0.3078	--	0	0.019	0.8915
rs3851083	10	33862727	A	G	0.937516	0.056178	0.24989	0.9373	0.05348	0.2257	0.937442	0.0387	0.09515	--	0	0	0.9976
rs3887080	12	121661966	A	G	0.952178	0.090699	0.58774	1.034	0.08084	0.6758	0.996905	0.0603	0.9595	-+	0	0.46	0.4974
rs3902840	9	129419025	A	G	1.08418	0.11713	0.49025	1.087	0.09228	0.3677	1.08589	0.0725	0.2555	++	0	0	0.9861
rs3902951	14	69789755	T	G	0.991616	0.068406	0.90192	1.02365	0.0614	0.7034	1.00924	0.0457	0.8407	-+	0	0.12	0.7295
rs3915844	3	9514856	A	G	1.01323	0.07744	0.86504	0.96	0.07727	0.5977	0.986196	0.0547	0.7994	+-	0	0.243	0.6218
rs39654	3	173095123	A	G	0.961659	0.062585	0.53156	0.9162	0.05215	0.09312	0.934541	0.0401	0.09118	--	0	0.353	0.5522
rs40067	5	107439012	A	G	1.02578	0.074949	0.73396	0.9864	0.07048	0.8459	1.00471	0.0513	0.9274	+-	0	0.145	0.7036
rs40245	7	21470536	A	T	1.00547	0.058414	0.92546	0.9889	0.05438	0.8367	0.996606	0.0398	0.931	+-	0	0.043	0.835
rs4077093	12	51593616	T	G	1.06377	0.069596	0.37426	0.9864	0.06402	0.8305	1.02112	0.0471	0.6571	+-	0	0.638	0.4246
rs4148155	4	89054667	A	G	0.897233	0.10533	0.30356	1.0717	0.08469	0.4138	0.9995	0.066	0.9937	-+	42.1	1.728	0.1886
rs419261	6	33554147	T	C	0.955065	0.059639	0.43991	1.067	0.05327	0.2243	1.01582	0.0397	0.6933	-+	47.9	1.921	0.1658
rs4273371	3	108119071	T	C	0.968013	0.055263	0.55576	0.947867	0.05251	0.3075	0.957337	0.0381	0.2525	--	0	0.076	0.7826
rs4278019	6	53693410	A	T	0.904069	0.061002	0.097037	0.9136	0.05912	0.1262	0.909009	0.0425	0.02457	--	0	0.015	0.9017
rs427943	21	46570896	A	C	0.946905	0.056559	0.33389	0.9478	0.05263	0.3088	0.947432	0.0385	0.1607	--	0	0	0.9902
rs4284600	15	31843528	T	C	1.06158	0.054586	0.27278	1.03157	0.05245	0.5539	1.04582	0.0378	0.2357	++	0	0.144	0.7048
rs4303732	2	100830040	T	C	0.985601	0.05694	0.7987	1.03146	0.05309	0.5592	1.00985	0.0388	0.8003	-+	0	0.341	0.5591
rs4307239	7	24354300	A	G	1.00769	0.055473	0.89006	0.960615	0.05205	0.4371	0.982357	0.038	0.6394	+-	0	0.396	0.5294
rs4366093	8	20639811	T	C	0.99855	0.059789	0.98062	1.038	0.05564	0.4991	1.01949	0.0407	0.6354	-+	0	0.225	0.6352
rs4372296	1	98320492	A	C	1.07263	0.068435	0.30395	0.962464	0.06081	0.529	1.00965	0.0455	0.8335	+-	28.6	1.401	0.2365
rs4372836	2	28973883	T	C	1.03754	0.061307	0.54744	1.025	0.05645	0.6621	1.03076	0.0415	0.466	++	0	0.021	0.884
rs450231	9	101481205	A	G	1.0506	0.065565	0.45031	0.914077	0.06002	0.1355	0.973945	0.0443	0.5514	+-	59.2	2.452	0.1173
rs4516268	17	1846831	A	C	1.03896	0.0937	0.6831	1.016	0.06658	0.8156	1.02368	0.0543	0.6668	++	0	0.038	0.8459
rs4518345	5	27185904	A	G	0.974265	0.061705	0.67205	0.9853	0.0584	0.7994	0.980101	0.0424	0.6351	--	0	0.018	0.8945
rs453520	2	147907202	T	C	0.951931	0.057452	0.39068	0.960615	0.05374	0.4587	0.956571	0.0392	0.2577	--	0	0.013	0.9081
rs4624596	3	119571541	T	C	0.97365	0.071105	0.70701	0.947867	0.06751	0.4255	0.960021	0.049	0.4044	--	0	0.075	0.7843
rs4639527	2	416815	A	G	0.990074	0.060425	0.86871	0.958773	0.05768	0.4684	0.973556	0.0417	0.5209	--	0	0.148	0.7006
rs4653017	1	33776728	T	C	0.988783	0.057842	0.84519	0.969932	0.05548	0.5834	0.978925	0.04	0.5946	--	0	0.058	0.8102
rs4670626	2	37046657	T	C	0.97404	0.06188	0.67023	0.9849	0.05528	0.7827	0.980101	0.0412	0.6252	--	0	0.018	0.8937
rs4671328	2	58935282	T	G	0.949058	0.056783	0.35627	0.9207	0.05218	0.1134	0.933607	0.0384	0.07363	--	0	0.155	0.694
rs4671358	2	60164634	A	T	0.996549	0.055421	0.95019	1.14273	0.05407	0.01363	1.06897	0.0387	0.08496	-+	68	3.125	0.0771
rs4673553	2	211608379	T	G	1.02006	0.055346	0.71931	1.02459	0.05247	0.643	1.02245	0.0381	0.56	++	0	0.003	0.9537
rs4718966	7	70040558	T	C	1.00975	0.058179	0.86742	0.9743	0.05278	0.6213	0.990149	0.0391	0.8	+-	0	0.207	0.6492
rs4722398	7	3125220	T	C	1.06949	0.080664	0.40495	0.9776	0.07712	0.7693	1.02041	0.0557	0.7165	+-	0	0.648	0.4208
rs4722672	7	27231762	T	C	1.05727	0.076598	0.46579	0.825082	0.06925	0.005406	0.922378	0.0514	0.116	+-	82.7	5.766	0.01634
rs4725984	7	150668514	T	C	1.07221	0.063973	0.27525	1.022	0.05465	0.692	1.04289	0.0416	0.3122	++	0	0.325	0.5687
rs4737183	8	64720693	A	G	0.95666	0.055787	0.42649	0.969932	0.05231	0.5604	0.963676	0.0382	0.3326	--	0	0.032	0.857
rs4740383	9	133783566	A	G	1.07373	0.076276	0.35058	1.051	0.05276	0.3414	1.05834	0.0434	0.1916	++	0	0.053	0.8176
rs4744275	9	96482633	A	G	1.01479	0.061145	0.81004	0.9373	0.06039	0.284	0.974822	0.043	0.5524	+-	0	0.854	0.3553
rs4759073	12	54653258	A	G	0.916116	0.064948	0.17628	1.014	0.05417	0.8035	0.97268	0.0416	0.5048	-+	30.6	1.441	0.23
rs4759228	12	56508409	C	G	1.03227	0.066226	0.63114	1.008	0.05752	0.8922	1.01837	0.0434	0.6751	++	0	0.074	0.7862
rs4764949	12	103658096	A	G	1.02083	0.058187	0.72269	1.02617	0.05821	0.6574	1.02347	0.0412	0.5726	++	0	0.004	0.9495
rs4766710	12	114437708	A	G	1.20419	0.12031	0.11855	1.02354	0.1193	0.8456	1.10949	0.0847	0.2202	++	0	0.92	0.3374
rs4796243	17	35057883	A	G	0.992919	0.058447	0.90308	1.046	0.05688	0.4324	1.01979	0.0408	0.6299	-+	0	0.408	0.5231
rs4814512	20	16564210	A	C	1.05185	0.065721	0.44059	0.931966	0.0631	0.263	0.987677	0.0455	0.785	+-	43.3	1.764	0.1841
rs4820408	22	40604945	T	G	0.939889	0.055454	0.2627	1.014	0.05318	0.7975	0.977751	0.0384	0.5585	-+	0	0.976	0.3232
rs4858193	3	20441050	T	C	1.05242	0.068054	0.45153	0.986193	0.05867	0.8167	1.0139	0.0444	0.756	+-	0	0.523	0.4695
rs4864201	4	130731284	T	C	1.0354	0.058025	0.54843	1.044	0.05535	0.4349	1.03987	0.0401	0.3287	++	0	0.011	0.9178
rs487060	6	160774459	T	C	0.976742	0.055105	0.6689	1.008	0.05244	0.8753	0.993024	0.038	0.8538	-+	0	0.171	0.6788
rs4906908	15	27040082	T	G	0.928641	0.06502	0.25402	1.02	0.05259	0.7037	0.982849	0.0409	0.6721	-+	20.6	1.259	0.2618
rs4936175	11	132641959	T	C	0.970894	0.056702	0.60196	0.970874	0.05291	0.5739	0.970931	0.0387	0.445	--	0	0	1
rs4936671	11	121942512	C	G	1.0283	0.057158	0.62494	1.083	0.05337	0.1346	1.05717	0.039	0.1541	++	0	0.439	0.5075
rs4969387	17	79081724	C	G	0.853039	0.10423	0.12715	1.02344	0.059	0.6943	0.979219	0.0513	0.6822	-+	56.7	2.312	0.1284
rs498240	6	31892592	A	G	1.07805	0.10662	0.48077	0.9776	0.1185	0.8482	1.0319	0.0793	0.692	+-	0	0.377	0.5395
rs4985155	16	15129459	A	G	0.866494	0.059424	0.0158	0.953289	0.05536	0.3856	0.911923	0.0405	0.02284	--	27.6	1.382	0.2398
rs4986044	17	21261560	T	C	0.928709	0.062668	0.23712	0.9716	0.05212	0.5805	0.953801	0.0401	0.2381	--	0	0.307	0.5796
rs5396	3	170744815	T	C	0.943336	0.061562	0.34306	0.958773	0.05828	0.4701	0.95142	0.0423	0.2396	--	0	0.037	0.8482
rs543874	1	177889480	A	G	0.950512	0.07535	0.50044	0.956938	0.06644	0.5031	0.954087	0.0498	0.346	--	0	0.004	0.9465
rs555267	18	40992698	T	G	0.990913	0.059458	0.8778	0.9752	0.05645	0.6559	0.982652	0.0409	0.6684	--	0	0.038	0.8454
rs559267	20	54157497	A	G	0.897951	0.05957	0.070602	1.06838	0.05569	0.2352	0.98521	0.0407	0.714	-+	78	4.541	0.03309
rs577525	10	99769388	T	C	0.970662	0.056164	0.59543	0.9312	0.05291	0.1779	0.949519	0.0385	0.1789	--	0	0.289	0.5907
rs580438	3	13345450	T	C	0.972455	0.058097	0.63004	1.053	0.05545	0.3499	1.01379	0.0401	0.7325	-+	0	0.982	0.3218
rs587230	11	69299771	A	G	1.07906	0.088286	0.3887	1.089	0.06738	0.2053	1.08535	0.0536	0.1263	++	0	0.007	0.9342
rs6019482	20	47495560	T	C	1.03464	0.08227	0.67868	1.009	0.06707	0.8882	1.01918	0.052	0.715	++	0	0.056	0.8131
rs6121381	20	30785593	A	T	0.932288	0.075325	0.35191	0.99108	0.0718	0.9019	0.962617	0.052	0.4638	--	0	0.345	0.5568
rs6138482	20	25059442	T	C	0.939951	0.069318	0.37011	0.981	0.06554	0.7699	0.961366	0.0476	0.4085	--	0	0.201	0.6541
rs6142096	20	32686658	A	G	1.06562	0.056242	0.25754	0.946074	0.05328	0.2971	1.0008	0.0387	0.9825	+-	57.6	2.359	0.1245
rs621042	12	18789007	A	C	1.07417	0.056084	0.2014	1.005	0.05196	0.9176	1.03634	0.0381	0.3485	++	0	0.758	0.384
rs6235	5	95728898	C	G	0.913597	0.062654	0.14917	0.958773	0.05906	0.4743	0.937255	0.043	0.1315	--	0	0.314	0.5751
rs6265	11	27679916	T	C	0.922485	0.071447	0.25699	0.8972	0.06685	0.1047	0.908918	0.0488	0.05041	--	0	0.081	0.7764
rs629443	13	76386075	T	G	0.916783	0.06231	0.16175	1.055	0.05873	0.364	0.987578	0.0427	0.7695	-+	62.8	2.69	0.101
rs6442101	3	48130893	T	C	1.05364	0.059307	0.37722	0.932836	0.05696	0.2194	0.988961	0.0411	0.7871	+-	54.4	2.193	0.1386
rs6443750	3	181329682	T	C	1.05097	0.095635	0.60289	1.094	0.07351	0.2204	1.07778	0.0583	0.1985	++	0	0.111	0.7394
rs6448587	4	28561990	A	C	0.966116	0.068848	0.61631	0.998004	0.06856	0.9811	0.981965	0.0486	0.7084	--	0	0.112	0.7382
rs6449531	5	60712212	A	G	1.13095	0.056415	0.029061	1.077	0.05518	0.1773	1.10307	0.0394	0.01291	++	0	0.384	0.5356
rs6461115	7	2103668	A	G	0.990693	0.064403	0.88441	1.09878	0.06388	0.1403	1.04373	0.0454	0.3448	-+	23.3	1.303	0.2536
rs6463489	7	5542513	T	C	1.02953	0.097163	0.76429	0.9281	0.08238	0.3653	0.969282	0.0628	0.6191	+-	0	0.663	0.4155
rs6474945	9	15670492	T	G	0.994929	0.054633	0.92576	1.064	0.05274	0.2365	1.03015	0.0379	0.4344	-+	0	0.781	0.3768
rs6477694	9	111932342	T	C	1.08259	0.059064	0.17783	1.07101	0.05534	0.2153	1.07638	0.0404	0.06827	++	0	0.018	0.8943
rs651548	12	99560183	A	G	0.896022	0.05723	0.054319	0.9883	0.05425	0.8285	0.943461	0.0394	0.1396	--	35.3	1.545	0.2139
rs6545714	2	59307725	A	G	0.97632	0.056899	0.67326	1.0227	0.05386	0.6762	1.0005	0.0391	0.9895	-+	0	0.351	0.5536
rs6548221	2	295255	A	G	0.892606	0.065103	0.07954	0.9211	0.06573	0.211	0.906649	0.0463	0.03403	--	0	0.115	0.7341
rs6564360	16	76779612	A	G	0.942346	0.068389	0.38505	1.06146	0.06607	0.3669	1.0022	0.0475	0.9634	-+	36.2	1.567	0.2107
rs6569648	6	130349119	T	C	1.04807	0.066363	0.47807	0.93633	0.06104	0.2801	0.985999	0.0449	0.7533	+-	36	1.563	0.2112
rs6577584	1	6715390	T	G	0.922747	0.057425	0.16117	1.11408	0.0553	0.0508	1.01755	0.0398	0.6629	-+	82.1	5.587	0.0181
rs6587552	1	151018861	A	G	0.996608	0.06537	0.95848	0.9537	0.06157	0.4409	0.973653	0.0448	0.5511	--	0	0.24	0.6241
rs6606686	12	110903380	C	G	0.955078	0.060326	0.44572	0.98912	0.0562	0.8475	0.973167	0.0411	0.5081	--	0	0.18	0.671
rs663129	18	57838401	A	G	1.02075	0.065217	0.75255	0.9613	0.05991	0.5105	0.988072	0.0441	0.7855	+-	0	0.459	0.498
rs6690764	1	92976590	A	G	1.0882	0.068885	0.21809	1.11844	0.06493	0.08485	1.10407	0.0472	0.03607	++	0	0.084	0.7721
rs6700816	1	174883994	A	T	0.631896	0.15516	0.0031994	1.05219	0.1642	0.7569	0.803723	0.1128	0.05269	-+	80.4	5.094	0.024
rs6700838	1	47700027	T	C	0.958029	0.057081	0.45206	0.998004	0.05419	0.9717	0.978827	0.0393	0.5865	--	0	0.27	0.6035
rs6710871	2	143960593	A	G	0.993255	0.075796	0.92872	0.9958	0.076	0.9558	0.994515	0.0537	0.9185	--	0	0.001	0.981
rs6711584	2	104421692	A	G	0.973402	0.056784	0.63448	1.009	0.05275	0.8681	0.99233	0.0386	0.8425	-+	0	0.215	0.6431
rs6720868	2	230663576	T	C	0.923166	0.05793	0.16645	0.9289	0.05716	0.1968	0.926075	0.0407	0.05906	--	0	0.006	0.9394
rs6738445	2	172599615	T	C	0.985214	0.062176	0.81034	0.9659	0.05862	0.5541	0.97492	0.0427	0.5518	--	0	0.054	0.8168
rs6764533	3	196088464	A	G	1.10043	0.057557	0.096029	0.9515	0.05444	0.3611	1.01908	0.0396	0.6319	+-	70.3	3.369	0.06643
rs6767619	3	156893782	C	G	1.03989	0.057361	0.49489	1.029	0.05572	0.6033	1.03427	0.04	0.3992	++	0	0.017	0.8953
rs6786582	3	135898984	T	C	0.999851	0.061512	0.99807	0.961538	0.05771	0.4938	0.979317	0.0421	0.619	--	0	0.215	0.6432
rs6804181	3	116937546	A	T	0.94588	0.077952	0.4752	1.06304	0.0702	0.3838	1.00884	0.0522	0.8655	-+	19.3	1.239	0.2656
rs6804842	3	25106437	A	G	1.01262	0.05715	0.82606	1.008	0.05339	0.8751	1.01015	0.039	0.7957	++	0	0.003	0.9534
rs6827083	4	153075491	A	G	0.886743	0.05704	0.03488	0.93985	0.05234	0.2392	0.915212	0.0386	0.02156	--	0	0.565	0.4524
rs6843738	4	103936001	A	G	1.02966	0.059129	0.62069	0.9308	0.05705	0.2087	0.977262	0.0411	0.5746	+-	33.7	1.509	0.2193
rs6888159	5	63932234	C	G	1.07319	0.058769	0.22818	0.972763	0.0557	0.6151	1.01908	0.0404	0.6405	+-	32.1	1.472	0.225
rs6900723	6	23876240	T	C	1.01448	0.059817	0.8097	1.0017	0.05746	0.9761	1.00783	0.0414	0.851	++	0	0.023	0.8785
rs6921533	6	73742334	T	C	1.0328	0.061392	0.59872	0.9859	0.05662	0.8016	1.00723	0.0416	0.8634	+-	0	0.31	0.5779
rs6968554	7	17287106	A	G	0.981496	0.062296	0.76396	1.058	0.05407	0.2983	1.02439	0.0408	0.5546	-+	0	0.828	0.3629
rs7006629	8	87519542	T	C	0.964891	0.055224	0.51694	0.934579	0.0534	0.208	0.949139	0.0384	0.1736	--	0	0.173	0.6778
rs7024334	9	109072075	T	G	1.0085	0.063964	0.89456	1.046	0.06182	0.464	1.02768	0.0445	0.5385	++	0	0.168	0.6815
rs7042372	9	6959840	A	G	1.02871	0.058297	0.62661	0.990099	0.05609	0.8638	1.00844	0.0404	0.8346	+-	0	0.224	0.6363
rs7083450	10	103984060	T	C	1.00077	0.075218	0.99185	1.04679	0.07088	0.5188	1.02491	0.0516	0.6337	++	0	0.189	0.6635
rs7084454	10	21821274	A	G	1.01469	0.062055	0.81399	0.9598	0.05637	0.4665	0.984226	0.0417	0.7034	+-	0	0.44	0.5071
rs7102454	11	65594820	T	C	1.07507	0.0587	0.21625	0.937207	0.05431	0.2297	0.998401	0.0399	0.9689	+-	66	2.945	0.08614
rs711347	4	52926216	A	T	1.04588	0.067048	0.50233	0.902527	0.06041	0.08959	0.964158	0.0449	0.416	+-	62.5	2.668	0.1024
rs7117238	11	78040259	A	G	1.03322	0.072316	0.65105	0.9677	0.07182	0.6476	0.9997	0.051	0.9953	+-	0	0.413	0.5203
rs7123876	11	72444583	T	C	1.16217	0.068179	0.026554	1.11	0.06084	0.0862	1.13281	0.0454	0.006005	++	0	0.253	0.6152
rs7124681	11	47529947	A	C	1.11561	0.057589	0.057162	0.9881	0.05498	0.8283	1.04697	0.0398	0.2484	+-	57	2.324	0.1274
rs7133378	12	124409502	A	G	1.07717	0.058035	0.19977	1.113	0.05613	0.05664	1.09549	0.0403	0.02373	++	0	0.164	0.6853
rs7138803	12	50247468	A	G	0.900811	0.060897	0.085284	1.02	0.05343	0.7135	0.966378	0.0402	0.3938	-+	57.5	2.353	0.1251
rs7144011	14	79940383	T	G	0.975534	0.070685	0.72543	1.162	0.06304	0.01721	1.07541	0.047	0.1225	-+	70.7	3.411	0.06478
rs7147503	14	101539384	T	C	0.985258	0.060071	0.80442	1.045	0.05527	0.4291	1.01715	0.0407	0.6755	-+	0	0.52	0.4708
rs7164727	15	73093991	T	C	1.02092	0.058221	0.72165	0.96432	0.0576	0.5275	0.991933	0.0409	0.8428	+-	0	0.485	0.4862
rs7181498	15	95271404	T	C	1.02074	0.058245	0.72423	1.025	0.05378	0.6513	1.02306	0.0395	0.5643	++	0	0.003	0.9581
rs7181610	15	35826859	A	T	0.900036	0.078304	0.17893	1.05809	0.07685	0.4624	0.97736	0.0548	0.6761	-+	54	2.174	0.1403
rs7187776	16	28857645	A	G	0.988469	0.060509	0.84781	0.97371	0.05338	0.622	0.980101	0.04	0.6163	--	0	0.035	0.8521
rs7195386	16	24578458	T	C	1.05755	0.056274	0.31934	0.9059	0.0531	0.06264	0.974433	0.0386	0.5021	+-	75	4.002	0.04545
rs719802	11	113234679	T	C	0.870098	0.061556	0.023255	0.94	0.05351	0.2479	0.909282	0.0404	0.01849	--	0	0.898	0.3434
rs7206608	16	82872628	C	G	1.02416	0.063359	0.70586	1.08003	0.05797	0.1844	1.05422	0.0428	0.2172	++	0	0.383	0.5362
rs7209235	17	73759552	A	G	0.940756	0.074835	0.41412	0.962464	0.06169	0.5376	0.95361	0.0476	0.3185	--	0	0.055	0.814
rs7211567	17	31460899	T	C	1.0682	0.065099	0.31072	0.913	0.06394	0.1544	0.986196	0.0456	0.76	+-	66.2	2.96	0.08535
rs7217226	17	2136065	T	G	0.981899	0.056717	0.7471	1.05787	0.05492	0.3056	1.02041	0.0395	0.6088	-+	0	0.891	0.3452
rs7239114	18	45921214	A	G	1.00215	0.061459	0.97213	0.970874	0.05299	0.5771	0.984127	0.0401	0.6894	+-	0	0.153	0.696
rs7243357	18	56883319	T	G	0.91699	0.072388	0.23137	1.05977	0.07179	0.4188	0.986393	0.051	0.7881	-+	50.4	2.015	0.1558
rs7334078	13	99120484	T	C	1.02155	0.061702	0.72923	1.02344	0.05821	0.6902	1.02255	0.0423	0.5985	++	0	0	0.9826
rs733594	8	85077686	T	C	1.07916	0.063376	0.22778	1.07747	0.05829	0.2003	1.07821	0.0429	0.0791	++	0	0	0.9855
rs7377083	4	102708997	A	C	1.05205	0.056942	0.37227	0.949	0.05304	0.3238	0.99551	0.0388	0.9086	+-	43	1.755	0.1853
rs740157	7	77055885	A	G	1.11829	0.055825	0.044848	0.9994	0.05327	0.9906	1.05443	0.0385	0.1693	+-	52.9	2.122	0.1452
rs7444298	5	87730027	A	G	0.983811	0.060965	0.7887	1.09242	0.06411	0.1679	1.03396	0.0442	0.4496	-+	28.6	1.401	0.2366
rs7531118	1	72837239	T	C	1.02415	0.061111	0.69586	0.8865	0.05214	0.02081	0.942047	0.0397	0.1325	+-	69	3.228	0.07238
rs7531656	1	49828663	A	G	0.875097	0.060885	0.027698	1	0.05568	0.9992	0.941011	0.0411	0.1392	--	61.8	2.615	0.1059
rs7535528	1	2444414	A	G	1.0657	0.060749	0.2944	0.9448	0.05411	0.2937	0.996506	0.0404	0.9307	+-	54.4	2.191	0.1388
rs7550711	1	110082886	T	C	0.971814	0.20022	0.88573	0.8592	0.1528	0.3208	0.899065	0.1215	0.381	--	0	0.239	0.6248
rs7556169	1	8741401	A	G	1.06779	0.05595	0.24043	0.9929	0.05284	0.8923	1.02757	0.0384	0.4797	+-	0	0.893	0.3447
rs7557796	2	86766153	T	C	0.988886	0.057968	0.84688	0.9087	0.05767	0.09673	0.947716	0.0409	0.1892	--	6.5	1.07	0.301
rs7560871	2	145616899	A	G	0.902425	0.10781	0.33782	0.7989	0.1146	0.05001	0.852229	0.0785	0.04175	--	0	0.6	0.4387
rs7561278	2	48954905	T	C	1.09681	0.070054	0.18541	1.10132	0.06512	0.1383	1.09922	0.0477	0.0473	++	0	0.002	0.9658
rs7564679	2	204012790	A	G	0.933911	0.05609	0.22188	0.9119	0.05311	0.08264	0.922286	0.0386	0.03581	--	0	0.095	0.7575
rs756717	16	72996162	A	G	0.979006	0.055745	0.70305	1.044	0.05461	0.4291	1.01167	0.039	0.7665	-+	0	0.678	0.4101
rs7599312	2	213413231	A	G	0.911501	0.064381	0.1485	1.054	0.0577	0.3627	0.987973	0.043	0.7781	-+	64.6	2.823	0.09293
rs7600699	2	156018263	C	G	0.982159	0.077955	0.81716	1.04943	0.07272	0.5066	1.01755	0.0532	0.7432	-+	0	0.386	0.5343
rs7601895	2	55281901	C	G	1.00089	0.062988	0.98869	1.074	0.05948	0.2298	1.03894	0.0432	0.3776	++	0	0.662	0.4158
rs7607351	2	69562127	T	C	1.06539	0.056151	0.25833	1.05809	0.05385	0.2947	1.06162	0.0389	0.1241	++	0	0.008	0.9295
rs7607369	2	219279097	A	G	1.01647	0.05757	0.77637	1.003	0.05337	0.9625	1.00924	0.0391	0.815	++	0	0.029	0.8651
rs761423	1	17301672	T	C	1.12138	0.057741	0.046596	1.07434	0.0528	0.1745	1.09549	0.039	0.01922	++	0	0.3	0.5839
rs7615297	3	156299313	C	G	1.08193	0.078207	0.31192	0.933707	0.07243	0.3427	0.9994	0.0531	0.9915	+-	47.7	1.911	0.1669
rs762147	21	39238610	A	G	1.06467	0.064299	0.32959	0.9664	0.06048	0.5717	1.01136	0.0441	0.7979	+-	16.9	1.204	0.2726
rs7640424	3	107820063	T	C	0.886185	0.060867	0.046178	0.9983	0.05729	0.9758	0.943933	0.0417	0.1669	--	50.8	2.031	0.1541
rs7674623	4	80794681	T	C	1.13393	0.069619	0.071135	0.899	0.06743	0.1144	1.00592	0.0484	0.903	+-	82.6	5.738	0.0166
rs7683836	4	180167906	A	G	0.851743	0.056425	0.0043638	0.959693	0.052	0.4248	0.908555	0.0382	0.0121	--	58.7	2.418	0.1199
rs7694732	4	115124089	A	G	1.02987	0.055913	0.59803	1.04537	0.05313	0.4037	1.038	0.0385	0.3331	++	0	0.038	0.8464
rs769674	4	140881964	A	T	1.0018	0.060362	0.97619	0.946074	0.05586	0.3244	0.971416	0.041	0.4789	+-	0	0.484	0.4865
rs7710595	5	106506697	A	C	0.989168	0.054822	0.84232	1.04297	0.05328	0.4298	1.01643	0.0382	0.6688	-+	0	0.48	0.4884
rs7711753	5	122733317	A	G	1.03893	0.056045	0.49503	1.069	0.05305	0.2104	1.05464	0.0385	0.167	++	0	0.137	0.7116
rs7715256	5	153537893	T	G	0.991805	0.056157	0.88334	0.957854	0.05327	0.4176	0.973751	0.0386	0.4919	--	0	0.202	0.6527
rs7716275	5	137631073	T	G	1.03994	0.072649	0.58958	1	0.06394	0.9961	1.01725	0.048	0.7217	++	0	0.164	0.6857
rs7730004	5	43191033	T	C	0.917167	0.061229	0.15766	1.00381	0.05615	0.9463	0.963291	0.0414	0.3657	-+	15.3	1.181	0.2772
rs7730898	5	170459675	A	G	1.01661	0.06223	0.79088	1.08483	0.0604	0.1775	1.05117	0.0433	0.2494	++	0	0.561	0.4539
rs7748777	6	41133806	A	G	0.98462	0.059592	0.79451	0.9491	0.05275	0.3216	0.964544	0.0395	0.3607	--	0	0.213	0.6443
rs775731	3	77624784	T	C	1.11007	0.057373	0.067816	0.934579	0.05272	0.2004	1.01116	0.0388	0.7745	+-	79.5	4.877	0.02721
rs7760082	6	21919387	A	G	1.08225	0.064775	0.2211	1.00573	0.05558	0.9187	1.03749	0.0422	0.3828	++	0	0.738	0.3903
rs7784465	7	6418275	T	C	0.996096	0.086366	0.96381	0.960615	0.07553	0.5968	0.975798	0.0569	0.667	--	0	0.1	0.7519
rs7805441	7	78121458	T	C	0.977907	0.055214	0.68535	1.04844	0.05298	0.3717	1.014	0.0382	0.7158	-+	0	0.828	0.3628
rs7844647	8	34503776	T	C	1.04424	0.064512	0.50112	1.02627	0.06016	0.6666	1.03458	0.044	0.4396	++	0	0.039	0.844
rs785278	1	33307987	A	T	0.935408	0.072468	0.35514	1.065	0.06524	0.3331	1.00491	0.0485	0.9196	-+	43.5	1.771	0.1833
rs7865157	9	122631560	T	C	0.985727	0.089665	0.87232	1.007	0.08542	0.9386	0.996805	0.0618	0.959	-+	0	0.03	0.8631
rs7869771	9	94180627	A	C	0.988251	0.060632	0.84526	1.14784	0.0632	0.02911	1.06173	0.0438	0.1708	-+	65.8	2.922	0.08739
rs7871866	9	131027982	C	G	1.01882	0.11297	0.86875	1.095	0.07226	0.2092	1.07229	0.0609	0.2514	++	0	0.289	0.5908
rs7874154	9	27777012	T	C	0.941367	0.055954	0.27942	0.925069	0.05268	0.1378	0.932674	0.0384	0.06927	--	0	0.052	0.8202
rs7893571	10	16750129	T	G	1.03289	0.059098	0.58321	1.07135	0.05497	0.2096	1.05338	0.0402	0.1967	++	0	0.205	0.6506
rs7899106	10	87410904	A	G	0.8487	0.12967	0.20672	1.00452	0.1142	0.9686	0.933233	0.0857	0.4199	-+	0	0.952	0.3293
rs7903146	10	114758349	T	C	1.01144	0.058894	0.84661	1.042	0.05874	0.4834	1.02665	0.0416	0.5272	++	0	0.128	0.7205
rs7919	16	70514828	A	C	0.97738	0.059509	0.7002	1.024	0.05263	0.6562	1.00331	0.0394	0.934	-+	0	0.344	0.5575
rs7941030	11	122522375	T	C	1.04189	0.057143	0.47187	1.13572	0.05464	0.01987	1.08992	0.0395	0.02928	++	15.9	1.19	0.2754
rs7948120	11	28763321	T	C	0.933488	0.065248	0.29008	0.9791	0.05966	0.7235	0.958103	0.044	0.3305	--	0	0.291	0.5895
rs7968230	12	133481917	A	G	1.06483	0.062633	0.31557	1.018	0.05435	0.7405	1.0379	0.041	0.3653	++	0	0.294	0.5875
rs7973955	12	118409640	A	G	1.05706	0.062467	0.37409	1.085	0.05751	0.1559	1.07208	0.0423	0.09991	++	0	0.094	0.7586
rs7975187	12	60964108	A	G	1.01868	0.067926	0.78486	1	0.06606	0.9977	1.00904	0.0474	0.8493	++	0	0.038	0.8451
rs799449	7	44784697	T	C	1.05846	0.060433	0.34628	0.937207	0.05359	0.2261	0.988764	0.0401	0.7782	+-	55.9	2.269	0.132
rs8016771	14	102649451	T	G	0.969542	0.097869	0.75173	0.787401	0.08773	0.006404	0.863898	0.0653	0.02511	--	60.1	2.507	0.1134
rs8016859	14	30484722	C	G	0.946513	0.15594	0.72304	1.039	0.1316	0.7737	0.9995	0.1006	0.9959	-+	0	0.209	0.6477
rs8033510	15	61445514	T	C	1.03596	0.056851	0.53388	1.032	0.05568	0.5688	1.03396	0.0398	0.4015	++	0	0.002	0.9616
rs8036040	15	36402716	A	C	0.932792	0.054893	0.20425	1.074	0.05269	0.1749	1.00381	0.038	0.9205	-+	70.9	3.432	0.06394
rs8047395	16	53798523	A	G	1.01934	0.055367	0.72897	1.062	0.0525	0.2485	1.04154	0.0381	0.2848	++	0	0.289	0.5911
rs8070454	17	38160754	T	C	1.09148	0.057461	0.12733	1.053	0.05369	0.3327	1.07079	0.0392	0.08135	++	0	0.208	0.6481
rs8071182	17	55336155	A	G	0.981845	0.080736	0.82011	1.027	0.06887	0.6992	1.00773	0.0524	0.8831	-+	0	0.18	0.6718
rs8075273	17	61728881	A	C	0.990028	0.06182	0.87101	1.005	0.05635	0.9302	0.998202	0.0416	0.9651	-+	0	0.032	0.8576
rs8081039	17	75995829	T	C	1.11008	0.13888	0.45199	0.8677	0.1128	0.2084	0.956954	0.0876	0.6153	+-	47.2	1.896	0.1686
rs8089514	18	69224478	A	T	1.01653	0.058308	0.7783	1.074	0.05377	0.1841	1.04718	0.0395	0.2434	++	0	0.481	0.4881
rs8092503	18	52479487	A	G	0.978482	0.069351	0.75354	1.10619	0.06566	0.1243	1.04383	0.0477	0.3678	-+	39.4	1.65	0.1989
rs8094523	18	57878155	A	G	1.05009	0.10734	0.64864	1.131	0.1081	0.2561	1.08948	0.0762	0.2604	++	0	0.237	0.6261
rs8097544	18	1839564	A	G	0.943687	0.080679	0.47239	0.870322	0.07296	0.05741	0.902578	0.0541	0.05825	--	0	0.554	0.4569
rs8102137	19	30296853	T	C	1.04345	0.062369	0.49441	0.896861	0.05498	0.04762	0.958199	0.0412	0.301	+-	69.8	3.315	0.06864
rs8123881	20	15819495	A	G	1.07061	0.086959	0.43073	0.914077	0.07852	0.2534	0.981376	0.0583	0.7464	+-	45.1	1.82	0.1773
rs823074	1	205774839	T	C	0.999848	0.056532	0.99785	1.05731	0.05318	0.2951	1.02994	0.0387	0.4464	-+	0	0.518	0.4716
rs825680	16	73606563	A	T	0.942827	0.058565	0.31419	0.986193	0.05352	0.7923	0.966185	0.0395	0.3844	--	0	0.321	0.5708
rs827092	3	157985182	T	C	0.957612	0.055736	0.43655	0.866551	0.05293	0.006871	0.908555	0.0384	0.01251	--	40.8	1.69	0.1936
rs845084	10	125220036	A	G	0.982406	0.061146	0.77119	1.041	0.05976	0.5022	1.01197	0.0427	0.781	-+	0	0.459	0.498
rs847747	6	40080069	T	G	1.08259	0.060204	0.18723	0.882	0.05911	0.03363	0.97531	0.0422	0.5537	+-	83	5.899	0.01515
rs849135	7	28196413	A	G	1.02242	0.05593	0.69136	1.026	0.0527	0.6304	1.02429	0.0384	0.5311	++	0	0.002	0.9637
rs853679	6	28296863	A	C	1.02802	0.10453	0.79123	0.8417	0.07276	0.01786	0.898436	0.0597	0.07299	+-	59.4	2.465	0.1164
rs868554	16	20050466	C	G	0.88106	0.064429	0.049401	0.914913	0.05909	0.1308	0.899245	0.0435	0.01479	--	0	0.186	0.6663
rs879620	16	4015729	T	C	0.964605	0.067246	0.59163	1.01245	0.05353	0.8167	0.99362	0.0419	0.8785	-+	0	0.317	0.5733
rs889398	16	69556715	T	C	0.929507	0.057105	0.19952	1.041	0.0527	0.4502	0.988171	0.0387	0.7582	-+	52.9	2.125	0.1449
rs892261	13	65884191	T	C	0.992414	0.05565	0.89101	0.9112	0.05271	0.07756	0.948759	0.0383	0.1691	--	19.4	1.241	0.2653
rs895330	19	4060707	C	G	1.00691	0.095203	0.94222	0.968992	0.07097	0.6537	0.982357	0.0569	0.7546	+-	0	0.105	0.7465
rs900144	11	13294268	T	C	1.06175	0.055199	0.27682	0.932836	0.05284	0.1874	0.992429	0.0382	0.8416	+-	65.2	2.87	0.09027
rs901630	6	98539519	T	C	1.00651	0.05616	0.90785	1.031	0.05291	0.5637	1.01939	0.0385	0.6176	++	0	0.097	0.7554
rs902695	2	113955074	A	G	0.891883	0.056089	0.040888	1.066	0.05262	0.2275	0.980591	0.0384	0.6101	-+	81.4	5.377	0.02041
rs903959	8	142630782	A	T	0.975374	0.05751	0.6641	0.9411	0.0532	0.2537	0.956763	0.0391	0.2576	--	0	0.208	0.648
rs905938	1	154991389	T	C	1.10163	0.07512	0.19586	1.00796	0.06064	0.8956	1.04394	0.0472	0.3622	++	0	0.847	0.3574
rs925018	3	62713143	C	G	0.974198	0.057714	0.65025	1.13559	0.05734	0.02653	1.05232	0.0407	0.2099	-+	71.8	3.55	0.05953
rs925421	4	60253877	A	G	0.925914	0.062958	0.22007	1.017	0.06172	0.7849	0.971319	0.0441	0.5087	-+	11.7	1.133	0.2872
rs9291467	4	25428296	T	C	1.063	0.056347	0.27755	0.9219	0.05236	0.1205	0.984816	0.0384	0.6894	+-	70.8	3.428	0.0641
rs9294260	6	83433228	A	G	1.03516	0.055852	0.5356	0.9948	0.05188	0.9207	1.01329	0.038	0.7283	+-	0	0.272	0.6019
rs9299	17	46669430	T	C	0.982244	0.057979	0.75703	0.987167	0.0541	0.8147	0.984915	0.0396	0.7	--	0	0.004	0.9497
rs930295	2	50233352	A	C	1.11513	0.076787	0.15627	1.149	0.0685	0.04278	1.13383	0.0511	0.01398	++	0	0.085	0.7712
rs9332817	11	118365210	C	G	1.00994	0.21366	0.96291	0.8409	0.1633	0.2887	0.899695	0.1297	0.4151	+-	0	0.464	0.4958
rs934515	2	79482643	A	G	0.900784	0.088352	0.23414	1.028	0.08027	0.7348	0.96841	0.0594	0.5888	-+	18.4	1.225	0.2684
rs9349239	6	42676480	A	G	1.12005	0.055334	0.040044	1.04091	0.05257	0.4452	1.07778	0.0381	0.04952	++	0	0.922	0.337
rs9362662	6	90296588	A	G	1.09822	0.055732	0.092076	1.071	0.0524	0.1891	1.08372	0.0382	0.03527	++	0	0.108	0.7428
rs9367368	6	13189275	T	C	1.04737	0.060985	0.44676	0.921659	0.05577	0.1452	0.976969	0.0412	0.5705	+-	58.2	2.394	0.1218
rs9426003	1	34602870	A	G	0.926301	0.067309	0.25387	0.9914	0.05923	0.8837	0.962424	0.0445	0.3893	--	0	0.574	0.4487
rs9463175	6	9510030	T	C	1.02706	0.059653	0.65413	1.1	0.05424	0.08005	1.06641	0.0401	0.1093	++	0	0.724	0.3948
rs946526	1	46487168	T	C	0.90846	0.14228	0.49632	1.213	0.1196	0.1069	1.07616	0.0916	0.4227	-+	58.7	2.419	0.1199
rs9475173	6	55013291	A	G	0.907758	0.061319	0.1143	1.03552	0.05477	0.5241	0.976774	0.0408	0.5645	-+	61	2.565	0.1092
rs9507983	13	28620036	T	C	1.01514	0.057276	0.79271	1.00251	0.05342	0.9631	1.00833	0.0391	0.8311	++	0	0.026	0.8729
rs9527706	13	58402479	A	G	0.991916	0.065661	0.90149	0.931099	0.05784	0.2192	0.957241	0.0434	0.3135	--	0	0.523	0.4696
rs9530843	13	79563749	A	C	1.03347	0.056958	0.56272	0.940734	0.05292	0.2504	0.982652	0.0388	0.651	+-	31.6	1.462	0.2266
rs9538141	13	59178258	A	G	1.01768	0.05508	0.74993	0.952	0.05227	0.3469	0.982554	0.0379	0.643	+-	0	0.772	0.3796
rs954018	18	42598463	A	G	0.961331	0.061487	0.52036	0.936	0.05762	0.2512	0.947716	0.042	0.2019	--	0	0.1	0.7513
rs9540493	13	66205704	A	G	1.17438	0.056225	0.0041777	0.9393	0.05307	0.2377	1.04352	0.0386	0.2695	+-	88	8.346	0.003865
rs9571687	13	67472713	A	C	0.944439	0.05871	0.32904	0.9552	0.05622	0.4147	0.949994	0.0406	0.2069	--	0	0.019	0.8892
rs9595908	13	33184288	T	C	0.910499	0.055997	0.093696	1.10363	0.05438	0.06978	1.00521	0.039	0.8932	-+	83.5	6.074	0.01372
rs9603697	13	40783323	T	C	0.936459	0.059177	0.26604	0.9486	0.05745	0.3588	0.942707	0.0412	0.1522	--	0	0.024	0.8759
rs9615905	22	48875699	T	C	0.960483	0.062474	0.51798	0.9764	0.0526	0.6492	0.969766	0.0402	0.4455	--	0	0.041	0.8405
rs9630985	2	181607676	A	C	1.04272	0.059882	0.48442	0.9954	0.05668	0.9358	1.01745	0.0412	0.6737	+-	0	0.317	0.5733
rs9675376	18	57969244	A	G	0.977406	0.062835	0.71556	0.9635	0.05817	0.5226	0.969863	0.0427	0.4739	--	0	0.028	0.8671
rs967605	1	23399932	T	C	1.01532	0.073378	0.83554	0.981354	0.07272	0.7999	0.998002	0.0517	0.9697	+-	0	0.108	0.7419
rs9688431	6	73922654	T	C	1.18519	0.1137	0.13131	1.10619	0.1023	0.3242	1.14088	0.076	0.08312	++	0	0.203	0.652
rs972283	7	130466854	A	G	1.1223	0.066429	0.081919	1.045	0.05263	0.3987	1.07412	0.0413	0.08289	++	0	0.709	0.3998
rs972540	2	207244783	A	G	0.936603	0.061817	0.28919	0.943396	0.05839	0.3192	0.940165	0.0424	0.1462	--	0	0.007	0.9323
rs977540	16	9724750	A	G	0.966807	0.062643	0.58966	1.00281	0.05893	0.9615	0.985703	0.0429	0.738	-+	0	0.181	0.6708
rs9787495	10	103206115	A	G	1.11083	0.055845	0.059398	1.054	0.05273	0.3187	1.08037	0.0383	0.04366	++	0	0.468	0.4941
rs980329	2	60285100	T	C	0.855516	0.068194	0.022147	1.09613	0.05995	0.1256	0.983832	0.045	0.7181	-+	86.6	7.45	0.006343
rs9806058	14	35673470	A	T	0.919987	0.078757	0.2898	1.08354	0.07829	0.3053	0.998901	0.0555	0.9843	-+	53.9	2.171	0.1406
rs9814633	3	41310470	A	G	1.02433	0.057596	0.67607	0.969	0.05459	0.5635	0.994813	0.0396	0.8953	+-	0	0.49	0.4841
rs9816226	3	185834499	A	T	0.953619	0.075597	0.52858	0.9784	0.07084	0.7582	0.966765	0.0517	0.5128	--	0	0.061	0.8044
rs9838283	3	50820486	A	G	1.06744	0.092811	0.48004	1.17841	0.08293	0.04783	1.12784	0.0618	0.05182	++	0	0.631	0.4268
rs987237	6	50803050	A	G	0.93133	0.077922	0.36128	1.00675	0.07107	0.9249	0.971805	0.0525	0.5855	-+	0	0.545	0.4603
rs9905991	17	80052073	A	G	1.04402	0.057691	0.45459	1.006	0.05282	0.9079	1.02316	0.039	0.5567	++	0	0.225	0.6353
rs9927848	16	23833071	A	C	1.01363	0.063263	0.83029	1.01358	0.05948	0.8199	1.01359	0.0433	0.7552	++	0	0	0.9996
rs9931967	16	20375351	T	G	0.999412	0.057514	0.99184	1.055	0.05214	0.301	1.02953	0.0386	0.4509	-+	0	0.486	0.4856
rs9951893	18	60739250	T	C	0.963544	0.055993	0.5066	1.19589	0.05214	0.0006013	1.08177	0.0382	0.03951	-+	87.5	7.972	0.004751
rs998584	6	43757896	A	C	1.01976	0.059135	0.7404	1.023	0.05285	0.6706	1.02153	0.0394	0.5883	++	0	0.002	0.9681
rs998732	19	19378671	A	G	1.03328	0.074214	0.65834	0.914077	0.07442	0.2257	0.971999	0.0525	0.5891	+-	26.5	1.36	0.2435

## Sheet: Supp Table 3
					CoLaus|PsyCoLaus			NESDA|NTR			Meta-analysis
SNP	Chr	Position	A1	A2	OR	SE	P-value	OR	SE	P-value	OR	SE	P-value	Direction	HetISq	HetChiSq	HetPVal
rs1000096	4	38692835	T	C	1.04175	0.099156	0.68087	0.9127	0.1468	0.5341	0.9995	0.0822	0.9948	+-	0	0.557	0.4554
rs1000940	17	5283252	A	G	1.15048	0.10632	0.18511	1.03135	0.1537	0.8407	1.11049	0.0874	0.2307	++	0	0.342	0.5586
rs1003081	11	118913993	T	C	0.926959	0.09405	0.41999	0.9977	0.1438	0.9873	0.947622	0.0787	0.4942	--	0	0.183	0.6686
rs1006353	13	28047269	A	G	1.1691	0.10347	0.13389	1.143	0.1546	0.3879	1.16091	0.086	0.08262	++	0	0.015	0.9034
rs10066835	5	151254297	T	C	1.1601	0.28962	0.61148	0.5074	1.009	0.5015	1.08937	0.2784	0.7586	+-	0	0.621	0.4308
rs10083803	16	6701400	T	C	1.04906	0.11035	0.66548	1.022	0.1581	0.8911	1.04008	0.0905	0.6638	++	0	0.018	0.8922
rs10110727	8	14324437	A	G	1.1007	0.10356	0.3566	1.149	0.1537	0.3655	1.11561	0.0859	0.2029	++	0	0.054	0.8168
rs10118701	9	103061366	A	G	1.0183	0.098518	0.85404	1.00523	0.147	0.9719	1.0142	0.0818	0.8629	++	0	0.005	0.9418
rs10132280	14	25928179	A	C	1.02239	0.10005	0.82523	0.8986	0.1564	0.4944	0.984816	0.0843	0.8556	+-	0	0.483	0.487
rs10146527	14	79499850	T	C	0.90533	0.099245	0.31791	1.13058	0.1457	0.3998	0.971416	0.082	0.7233	-+	37	1.589	0.2075
rs10182181	2	25150296	A	G	1.01251	0.094812	0.89586	1.16171	0.1432	0.2953	1.0558	0.0791	0.492	++	0	0.641	0.4235
rs1020548	6	56810539	A	G	1.30187	0.12926	0.037533	1.60231	0.2244	0.03559	1.37094	0.112	0.004846	++	0	0.643	0.4227
rs10211055	2	229016917	T	C	0.987654	0.095727	0.89693	1.09481	0.1513	0.5496	1.01715	0.0809	0.8333	-+	0	0.331	0.5651
rs10269783	7	49616203	A	G	1.14161	0.097426	0.17548	1.05	0.1462	0.7379	1.1126	0.0811	0.1881	++	0	0.227	0.634
rs1035010	7	69598328	T	C	0.846352	0.11232	0.13442	1.17	0.1585	0.323	0.943084	0.0916	0.5228	-+	64	2.779	0.09553
rs1037587	11	11796727	T	C	1.07305	0.098613	0.47574	0.7624	0.1426	0.05716	0.960693	0.0811	0.6213	+-	74.3	3.886	0.04868
rs1038088	17	28074563	T	G	0.943393	0.097148	0.54932	1.34735	0.1443	0.03889	1.05432	0.0806	0.5116	-+	76.2	4.198	0.04048
rs10408013	19	33963766	T	C	0.727777	0.10717	0.0025816	0.9425	0.1616	0.714	0.787572	0.0893	0.007506	--	43.7	1.778	0.1824
rs10438964	18	42950629	T	C	0.983906	0.10689	0.87941	1.054	0.1582	0.7386	1.00531	0.0886	0.9519	-+	0	0.13	0.7185
rs1045411	13	31033232	T	C	0.8591	0.12944	0.23719	1.112	0.1568	0.4971	0.953801	0.0998	0.6356	-+	37.9	1.61	0.2044
rs10460960	3	42308735	A	G	1.03134	0.1623	0.84892	1.02428	0.2196	0.9129	1.02881	0.1305	0.8276	++	0	0.001	0.9799
rs1048932	11	115044850	A	C	1.0191	0.096451	0.84483	0.8882	0.1442	0.411	0.976676	0.0802	0.7687	+-	0	0.628	0.4281
rs10499276	6	154309808	T	C	0.97619	0.15736	0.87816	1.009	0.2032	0.9655	0.988368	0.1244	0.925	-+	0	0.017	0.8977
rs10511093	3	83763541	T	C	1.47766	0.15222	0.012066	0.6261	0.3452	0.175	1.28492	0.1393	0.0719	+-	80.7	5.181	0.02284
rs10733051	1	167280354	A	G	1.05837	0.095127	0.55116	1.281	0.1409	0.07894	1.12356	0.0788	0.1395	++	20.7	1.261	0.2614
rs10744146	12	17212881	A	G	0.768557	0.096465	0.0062149	1.07285	0.14	0.6154	0.855645	0.0794	0.04975	-+	74	3.849	0.04977
rs10745785	12	97586257	T	C	1.04965	0.10044	0.62928	1.08566	0.155	0.5958	1.06014	0.0843	0.4882	++	0	0.033	0.8551
rs10754210	1	197012111	A	G	0.889425	0.10414	0.25894	0.777	0.159	0.1126	0.854106	0.0871	0.07018	--	0	0.505	0.4771
rs1075901	17	15943910	T	C	0.991874	0.095744	0.93218	1.024	0.1424	0.868	1.0018	0.0795	0.9823	-+	0	0.035	0.8526
rs10772055	12	33379440	C	G	0.909024	0.13138	0.47111	1.22429	0.2203	0.3584	0.982849	0.1128	0.8784	-+	25.8	1.347	0.2457
rs10773049	12	124506631	T	C	1.21988	0.10364	0.054228	1.09987	0.1447	0.5107	1.17774	0.0843	0.05212	++	0	0.339	0.5607
rs10779751	1	11284336	A	G	0.99464	0.10626	0.95972	0.8862	0.1632	0.459	0.961078	0.089	0.6554	--	0	0.351	0.5533
rs10797115	9	92191256	T	C	1.08223	0.095833	0.40989	1.34264	0.1449	0.04207	1.15558	0.0799	0.07037	++	35.1	1.54	0.2146
rs10818810	9	126096522	A	G	1.11287	0.10007	0.28677	1.194	0.1441	0.2189	1.1386	0.0822	0.1142	++	0	0.161	0.6883
rs10818938	9	127049237	A	G	0.936685	0.09847	0.50655	0.9584	0.1442	0.7686	0.943556	0.0813	0.4748	--	0	0.017	0.8956
rs10830452	11	89966202	A	G	0.99024	0.097341	0.91989	0.97561	0.1505	0.8685	0.9859	0.0817	0.8621	--	0	0.007	0.9338
rs10832778	11	17394073	C	G	0.917045	0.09785	0.37581	1.497	0.1415	0.004377	1.07455	0.0805	0.3714	-+	87.7	8.114	0.004392
rs10838122	11	43551416	T	C	1.14865	0.095017	0.14505	0.7885	0.1424	0.09517	1.02296	0.079	0.774	+-	79.3	4.83	0.02798
rs10840606	11	2234690	A	G	1.72245	0.23286	0.01673	0.745157	0.1679	0.0799	0.992528	0.1362	0.9558	+-	88.3	8.519	0.003514
rs10842240	12	24060075	C	G	0.856475	0.1418	0.26914	0.7783	0.2439	0.304	0.836022	0.1226	0.144	--	0	0.115	0.7344
rs10867256	9	81367391	T	C	1.23233	0.095932	0.029018	0.95511	0.1405	0.7444	1.13644	0.0792	0.1065	+-	55.4	2.244	0.1342
rs10876418	12	39428802	T	C	0.961547	0.11656	0.73639	1.007	0.1654	0.967	0.976383	0.0953	0.8021	-+	0	0.052	0.8194
rs10878946	12	69642315	T	C	1.04023	0.10509	0.70742	0.98912	0.1547	0.9419	1.02378	0.0869	0.7866	+-	0	0.073	0.7876
rs10883553	10	102635475	A	C	1.14634	0.10284	0.18451	1.209	0.1394	0.1727	1.16801	0.0828	0.06053	++	0	0.094	0.7587
rs10883759	10	104412049	A	G	1.12907	0.10269	0.23985	0.9551	0.1588	0.7723	1.07476	0.0862	0.4034	+-	0	0.783	0.3763
rs10886017	10	118672531	A	C	0.961008	0.10927	0.71563	0.8857	0.1708	0.4773	0.938474	0.092	0.4905	--	0	0.162	0.6873
rs10915840	1	225668524	A	G	1.03988	0.10087	0.69904	1.157	0.1571	0.3526	1.07283	0.0849	0.4078	++	0	0.327	0.5676
rs10920678	1	190239907	A	G	0.874914	0.093965	0.15418	1.158	0.1386	0.2893	0.955615	0.0778	0.5598	-+	64.3	2.803	0.09411
rs10923724	1	119546842	T	C	0.98058	0.093809	0.83473	0.999001	0.1419	0.997	0.986098	0.0783	0.8585	--	0	0.012	0.9129
rs10929925	2	6155557	A	C	0.964046	0.09312	0.69449	0.8256	0.1443	0.1842	0.921088	0.0782	0.2935	--	0	0.815	0.3667
rs10930641	2	175000711	A	G	0.908638	0.096872	0.32384	0.881834	0.1452	0.3861	0.900325	0.0806	0.1924	--	0	0.029	0.8638
rs10935143	3	134665159	A	G	0.872241	0.096737	0.15768	1.108	0.1412	0.4691	0.941482	0.0798	0.4501	-+	48.8	1.954	0.1622
rs10938397	4	45182527	A	G	0.925387	0.097731	0.42865	0.830565	0.1414	0.1894	0.893597	0.0804	0.1618	--	0	0.396	0.5294
rs10953620	7	109173373	A	C	1.10292	0.096211	0.30912	0.825764	0.1401	0.1719	1.00521	0.0793	0.9476	+-	65.5	2.9	0.08859
rs10962549	9	16719445	T	C	0.832635	0.12732	0.14478	1.24	0.1856	0.2462	0.945823	0.105	0.5957	-+	68.1	3.131	0.07681
rs10971712	9	33820938	T	C	0.872275	0.17221	0.422	1.037	0.2192	0.8681	0.931835	0.1354	0.602	-+	0	0.385	0.5349
rs10989568	9	104396304	A	G	1.12018	0.093877	0.22729	0.876	0.1425	0.3529	1.03987	0.0784	0.6182	+-	51.8	2.076	0.1496
rs11066301	12	112871372	A	G	0.970316	0.11379	0.79152	0.876424	0.1416	0.3504	0.932301	0.0887	0.4296	--	0	0.314	0.5753
rs1106908	17	34942595	A	G	0.932233	0.096287	0.46644	0.9799	0.1407	0.8853	0.947148	0.0795	0.4946	--	0	0.086	0.7699
rs11074446	16	20255123	T	C	0.982404	0.14203	0.90078	0.994036	0.2147	0.9784	0.9859	0.1185	0.9048	--	0	0.002	0.9635
rs11075489	16	62803841	T	C	1.12718	0.094914	0.20766	1.055	0.1408	0.7055	1.10407	0.0787	0.2082	++	0	0.152	0.6967
rs11079849	17	47090785	T	C	1.01083	0.10791	0.92061	0.845	0.1568	0.2826	0.954278	0.0889	0.5984	+-	0	0.886	0.3465
rs11115176	12	82465797	T	C	0.980263	0.10841	0.8545	0.888889	0.1612	0.4641	0.950849	0.09	0.5753	--	0	0.254	0.6145
rs11118308	1	219633869	A	G	0.960848	0.093577	0.66994	1.07724	0.141	0.5976	0.995012	0.078	0.9491	-+	0	0.457	0.4993
rs11128760	3	15873407	A	G	0.902705	0.099039	0.30073	0.9383	0.1497	0.6705	0.913383	0.0826	0.2728	--	0	0.046	0.8294
rs11150911	18	73498528	A	C	0.979015	0.10499	0.84003	1.093	0.1542	0.5659	1.01379	0.0868	0.8748	-+	0	0.349	0.5549
rs11208662	1	65987164	C	G	0.855337	0.1806	0.38076	0.6753	0.299	0.1891	0.803	0.1546	0.1558	--	0	0.458	0.4987
rs11251352	10	2585792	A	G	0.949428	0.09835	0.5979	1.066	0.1412	0.6493	0.985999	0.0807	0.8616	-+	0	0.453	0.5009
rs11496125	7	103417557	T	C	1.00629	0.096507	0.94824	1.18	0.1415	0.2413	1.05844	0.0797	0.476	++	0	0.864	0.3525
rs11577179	1	155983710	A	G	0.990979	0.095409	0.92442	0.9588	0.146	0.7734	0.981277	0.0799	0.8125	--	0	0.036	0.8499
rs11583122	1	38053458	T	C	1.07668	0.20644	0.72218	0.9962	0.254	0.9879	1.04394	0.1602	0.7885	+-	0	0.056	0.8124
rs11600990	11	64082807	T	C	0.862319	0.13789	0.27872	1.075	0.1941	0.7108	0.928486	0.1124	0.5093	-+	0	0.857	0.3545
rs11611246	12	939480	T	G	0.926169	0.13029	0.55452	1.305	0.1618	0.1003	1.05993	0.1015	0.5664	-+	63.3	2.725	0.09881
rs11611496	12	108413828	A	G	0.749769	0.12205	0.016254	0.8698	0.1755	0.4267	0.786943	0.1002	0.0168	--	0	0.483	0.4873
rs11629783	15	66741387	C	G	1.01664	0.11258	0.88351	0.744602	0.159	0.06328	0.916219	0.0919	0.341	+-	60.9	2.555	0.1099
rs11635675	15	63793238	T	G	1.05437	0.10185	0.60333	0.974659	0.1493	0.8627	1.0284	0.0841	0.7395	+-	0	0.189	0.6636
rs11642001	16	71899586	A	G	0.818191	0.13046	0.1184	1.258	0.1629	0.1593	0.967926	0.1018	0.7491	-+	76.5	4.249	0.03928
rs11659764	18	53335512	A	T	0.763624	0.2566	0.28017	1.613	0.2343	0.04123	1.14809	0.173	0.4248	-+	78.4	4.631	0.0314
rs11668301	19	31016196	A	G	0.825497	0.13559	0.16337	1.36556	0.2044	0.1275	0.962713	0.113	0.7369	-+	76.3	4.211	0.04016
rs11672660	19	46180184	T	C	0.769126	0.20633	0.19839	0.912	0.1923	0.6318	0.842569	0.1407	0.2233	--	0	0.365	0.5458
rs11736228	4	147376805	A	T	0.857178	0.10672	0.15163	0.926784	0.156	0.6259	0.878798	0.0881	0.1424	--	0	0.171	0.6796
rs11753081	6	20705590	T	G	1.22441	0.12522	0.10161	0.723066	0.1684	0.05439	1.01501	0.1005	0.8819	+-	84.1	6.3	0.01208
rs11773362	7	147668180	T	C	1.01619	0.1022	0.87539	1.112	0.1466	0.4707	1.04655	0.0838	0.5871	++	0	0.254	0.6141
rs1178060	6	50914343	A	G	0.844129	0.12385	0.17636	0.997009	0.1985	0.989	0.884441	0.1051	0.2425	--	0	0.506	0.4768
rs11781222	8	23389571	T	C	1.16851	0.14128	0.26466	1.21183	0.231	0.4058	1.1801	0.1205	0.1693	++	0	0.018	0.8931
rs11781699	8	118863061	T	C	1.04358	0.13457	0.75095	0.956938	0.1782	0.8058	1.01126	0.1074	0.9171	+-	0	0.151	0.6979
rs11783247	8	10788875	T	C	0.900117	0.16264	0.51856	0.858369	0.1415	0.2804	0.876078	0.1068	0.2154	--	0	0.049	0.8256
rs11790280	9	14651283	T	C	1.16478	0.097545	0.11674	1.22534	0.1516	0.1802	1.18223	0.082	0.04132	++	0	0.079	0.7786
rs11792069	9	140646121	A	G	1.18257	0.22307	0.45005	0.976563	0.1873	0.8994	1.05696	0.1434	0.6992	+-	0	0.432	0.5111
rs11855853	15	78012618	T	C	1.11026	0.10842	0.33742	1.509	0.147	0.005148	1.23701	0.0873	0.01478	++	64.6	2.822	0.09297
rs11866815	16	387867	T	C	1.23698	0.10441	0.043442	0.9692	0.1687	0.8531	1.15616	0.0888	0.1022	+-	33.9	1.512	0.2188
rs11915371	3	70539559	A	C	0.775482	0.11129	0.024343	0.708215	0.161	0.0322	0.753068	0.0915	0.001949	--	0	0.215	0.6429
rs11945861	4	65700865	A	G	1.00318	0.10947	0.97687	1.028	0.1669	0.8666	1.01056	0.0915	0.9084	++	0	0.015	0.9026
rs11971041	7	26698848	A	G	1.20454	0.17471	0.27911	0.917431	0.257	0.737	1.10517	0.1445	0.4887	+-	0	0.768	0.3809
rs12033257	1	112318484	A	G	0.998121	0.10882	0.98623	1.10902	0.1447	0.4746	1.03686	0.087	0.6774	-+	0	0.339	0.5606
rs12035149	1	107885018	C	G	1.0654	0.12324	0.60652	1.43349	0.1838	0.05014	1.16813	0.1024	0.129	++	44.4	1.798	0.1799
rs12041258	1	195047936	T	C	1.05336	0.11611	0.65396	1.19847	0.1759	0.3034	1.09549	0.0969	0.3469	++	0	0.375	0.5403
rs12042908	1	74997762	A	G	1.10644	0.095871	0.29253	1.184	0.142	0.2337	1.13021	0.0795	0.1236	++	0	0.156	0.6925
rs12042959	1	243533273	A	G	1.18969	0.14185	0.21538	1.09999	0.1924	0.6203	1.15731	0.1142	0.2007	++	0	0.108	0.743
rs12044597	1	1708801	A	G	0.883318	0.094073	0.18751	1.076	0.1424	0.6089	0.937911	0.0785	0.414	-+	25.2	1.337	0.2476
rs12098284	10	76047464	T	C	0.964736	0.14326	0.80178	0.8315	0.2331	0.4286	0.92626	0.1221	0.53	--	0	0.295	0.587
rs12101393	15	92570921	C	G	1.133	0.12731	0.32309	0.846024	0.1564	0.2859	1.00854	0.0987	0.9317	+-	52.3	2.098	0.1475
rs12147845	14	101144596	T	C	0.841676	0.16333	0.28398	1.015	0.2148	0.9437	0.901406	0.13	0.4248	-+	0	0.482	0.4877
rs1218822	13	28011963	A	G	0.914817	0.10173	0.38361	1.30039	0.1584	0.09733	1.01379	0.0856	0.8731	-+	71.3	3.49	0.06173
rs12189178	5	50914726	T	C	1.00371	0.24988	0.98817	1.151	0.3466	0.6857	1.0518	0.2027	0.8031	++	0	0.103	0.7486
rs1229057	7	39054538	T	C	0.835279	0.16071	0.25663	1.227	0.1999	0.3058	0.971416	0.1253	0.8168	-+	55.5	2.248	0.1338
rs12364470	11	134601012	T	G	1.09499	0.13868	0.51032	1.04428	0.1895	0.8189	1.07702	0.1119	0.5073	++	0	0.041	0.84
rs12411886	10	104685299	A	C	1.02053	0.17125	0.90574	1.108	0.2533	0.6846	1.04718	0.1419	0.7451	++	0	0.072	0.788
rs12420725	11	117017530	A	G	1.06118	0.19618	0.7609	1.05285	0.314	0.8696	1.05887	0.1664	0.7311	++	0	0	0.983
rs12422552	12	14413931	C	G	0.79704	0.12342	0.063274	0.9848	0.1598	0.9238	0.862604	0.0977	0.1302	--	8.9	1.098	0.2948
rs12429545	13	54102206	A	G	0.797774	0.17908	0.19956	1.148	0.1932	0.4745	0.943933	0.1313	0.6602	-+	47.6	1.909	0.1671
rs12439798	15	46584787	T	G	0.969988	0.093713	0.74538	1.207	0.1418	0.1843	1.03666	0.0782	0.6453	-+	39.5	1.654	0.1984
rs12446632	16	19935389	A	G	0.913631	0.14103	0.51925	0.9429	0.21	0.7794	0.922655	0.1171	0.4916	--	0	0.016	0.9008
rs12448257	16	3599655	A	G	0.842055	0.12745	0.17395	1.094	0.1717	0.5993	0.924132	0.1023	0.4406	-+	33.3	1.498	0.2209
rs12448738	16	56489343	A	C	0.850042	0.13527	0.23417	1.01523	0.206	0.9417	0.89673	0.1131	0.3352	-+	0	0.519	0.4712
rs12488237	3	56114861	T	C	1.16158	0.24027	0.52606	1.28041	0.387	0.5231	1.19351	0.2041	0.3862	++	0	0.046	0.8307
rs12514473	5	80818639	T	C	0.888625	0.11821	0.32174	1.18008	0.1704	0.3313	0.974433	0.0971	0.7896	-+	46.5	1.871	0.1714
rs12564992	1	174478100	A	G	1.04697	0.1392	0.74089	1.00261	0.2229	0.9908	1.03438	0.1181	0.775	++	0	0.027	0.8691
rs12574668	11	46422686	A	C	0.887604	0.13793	0.3838	1.12	0.1786	0.5259	0.968216	0.1092	0.767	-+	5.8	1.062	0.3027
rs12575252	11	8694073	C	G	0.931712	0.09697	0.4656	1.122	0.1458	0.431	0.986393	0.0807	0.8649	-+	11.2	1.126	0.2885
rs12577642	11	43728534	A	T	0.962188	0.10095	0.70344	0.844594	0.1498	0.2593	0.923763	0.0837	0.3438	--	0	0.521	0.4705
rs12587412	14	47272423	T	G	0.954848	0.098505	0.6396	1.159	0.1411	0.2971	1.01745	0.0808	0.8305	-+	21.1	1.268	0.2602
rs12593036	15	81058652	A	G	1.03	0.1059	0.78021	1.08909	0.158	0.5894	1.04802	0.088	0.5943	++	0	0.086	0.7693
rs12595158	15	62316035	T	C	0.595961	0.39871	0.16853	1.145	0.4669	0.7722	0.784899	0.3032	0.4244	-+	11.6	1.131	0.2875
rs12595749	15	79432359	A	G	1.1112	0.097449	0.27885	1.18203	0.1443	0.2467	1.13292	0.0808	0.1223	++	0	0.126	0.7227
rs12602912	17	65870073	T	C	1.22675	0.11311	0.074108	1.402	0.1572	0.03148	1.2839	0.0918	0.006488	++	0	0.475	0.4905
rs12609744	19	12994140	T	C	1.03158	0.1153	0.78735	0.999001	0.155	0.9938	1.0199	0.0925	0.8317	+-	0	0.028	0.868
rs12655756	5	88858208	A	T	1.02751	0.097162	0.78045	1.164	0.1433	0.2898	1.06865	0.0804	0.4089	++	0	0.519	0.4713
rs12675063	8	132879047	A	T	1.01122	0.14951	0.94048	1.53704	0.2819	0.1272	1.1086	0.1321	0.4351	++	41.9	1.722	0.1895
rs12680842	8	95582606	A	G	0.966433	0.099411	0.73188	0.949668	0.1506	0.7295	0.96127	0.083	0.6344	--	0	0.009	0.9227
rs12694021	2	206084372	A	C	0.918801	0.09319	0.36357	1.079	0.1407	0.5898	0.96493	0.0777	0.6461	-+	0	0.907	0.3409
rs12705987	7	114349212	A	T	0.964855	0.097704	0.71445	1.038	0.1429	0.7941	0.987578	0.0807	0.8768	-+	0	0.178	0.6729
rs12731372	1	118852975	T	C	0.90055	0.1183	0.37317	1.006	0.1711	0.9732	0.93342	0.0973	0.4787	-+	0	0.283	0.5945
rs12776880	10	19776828	A	T	0.966778	0.10273	0.74293	0.800641	0.1499	0.1377	0.910283	0.0847	0.2671	--	7.1	1.077	0.2995
rs1285245	17	77796889	C	G	1.03812	0.1072	0.72778	1.061	0.1465	0.6876	1.04603	0.0865	0.6029	++	0	0.014	0.9044
rs12885454	14	29736838	A	C	0.974915	0.10026	0.80016	0.9107	0.1473	0.5254	0.954087	0.0829	0.5709	--	0	0.146	0.7022
rs12888545	14	88308044	A	G	0.920222	0.1081	0.44431	0.829875	0.1529	0.2216	0.889052	0.0883	0.1828	--	0	0.305	0.581
rs12922346	16	82438337	C	G	1.03961	0.11067	0.72643	1.079	0.1568	0.6296	1.05253	0.0904	0.5711	++	0	0.038	0.8463
rs12939549	17	78611724	A	G	1.00039	0.094953	0.99675	1.26759	0.1437	0.09895	1.07498	0.0792	0.3612	++	47.1	1.889	0.1693
rs1296328	4	137083193	A	C	1.0649	0.09918	0.52701	0.9343	0.1415	0.6311	1.02	0.0812	0.8076	+-	0	0.573	0.4489
rs12964689	18	21116998	A	G	0.907565	0.095613	0.31144	0.943396	0.1419	0.6836	0.918604	0.0793	0.2843	--	0	0.051	0.821
rs13021737	2	632348	A	G	0.869436	0.12061	0.24219	1.044	0.1906	0.8203	0.916127	0.1019	0.3901	-+	0	0.658	0.4173
rs13047416	21	40309436	C	G	0.99709	0.099193	0.97661	0.878735	0.1436	0.3679	0.957241	0.0816	0.5921	--	0	0.524	0.4691
rs13107325	4	103188709	T	C	1.44924	0.17368	0.037145	0.7773	0.362	0.4865	1.28982	0.1566	0.1041	+-	58.5	2.407	0.1208
rs13110266	4	162129844	A	G	0.849319	0.10132	0.1059	0.883	0.1459	0.3937	0.860106	0.0832	0.07023	--	0	0.048	0.8267
rs13174863	5	139080745	A	G	1.17291	0.13557	0.23505	0.966184	0.1972	0.8624	1.10219	0.1117	0.384	+-	0	0.656	0.4178
rs13191362	6	163033350	A	G	1.38994	0.15787	0.03202	1.12233	0.2268	0.6108	1.29628	0.1296	0.04523	++	0	0.599	0.439
rs13201877	6	137675541	A	G	0.829386	0.13791	0.18049	1.03918	0.1993	0.847	0.892169	0.1134	0.3145	-+	0	0.866	0.3522
rs1320903	3	131758077	A	G	1.0261	0.10135	0.7998	1.096	0.1473	0.5332	1.04802	0.0835	0.574	++	0	0.136	0.7124
rs13209872	6	97753223	C	G	1.01294	0.10047	0.89833	1.058	0.1498	0.7068	1.02675	0.0834	0.752	++	0	0.058	0.8093
rs13227658	7	113353254	T	C	1.17528	0.095387	0.089974	1.16686	0.1437	0.283	1.17269	0.0795	0.04501	++	0	0.002	0.9667
rs1323068	4	20263058	A	G	0.966714	0.10211	0.74029	1.081	0.1509	0.6053	1.0012	0.0846	0.9883	-+	0	0.376	0.5397
rs13240600	7	99064466	A	G	0.943686	0.12628	0.64791	0.785546	0.1835	0.1882	0.889674	0.104	0.2611	--	0	0.678	0.4103
rs13247665	7	93232057	T	C	0.863553	0.097429	0.13386	1.01947	0.1469	0.8956	0.908464	0.0812	0.2371	-+	0	0.887	0.3464
rs13263601	8	14095900	A	C	0.910137	0.098267	0.33971	0.856898	0.1473	0.2949	0.893419	0.0817	0.1679	--	0	0.116	0.7335
rs13290794	9	37183628	A	G	1.03691	0.096184	0.70701	1.091	0.1434	0.5419	1.05338	0.0799	0.5148	++	0	0.087	0.7684
rs13292976	9	129467340	T	C	1.1621	0.093238	0.10779	1.133	0.1418	0.3774	1.15327	0.0779	0.06724	++	0	0.022	0.8812
rs13321566	3	107342662	A	G	0.99744	0.12277	0.98336	1.00918	0.1852	0.9607	1.001	0.1023	0.9921	-+	0	0.003	0.958
rs13329567	15	68104367	T	C	0.978352	0.11381	0.8475	0.9986	0.1679	0.9935	0.984718	0.0942	0.8698	--	0	0.01	0.9196
rs1333423	13	59425111	A	T	1.24125	0.10563	0.042642	1.287	0.1612	0.1175	1.25483	0.0884	0.01019	++	0	0.035	0.851
rs13417156	2	62848319	T	C	0.990828	0.098889	0.92588	1.16023	0.1439	0.3015	1.04227	0.0815	0.6114	-+	0	0.817	0.366
rs1345148	4	30843533	T	C	0.987479	0.096157	0.89594	1.37552	0.1505	0.03421	1.08709	0.081	0.3029	-+	71	3.444	0.06349
rs1358808	6	51825285	C	G	1.1448	0.10495	0.19586	1.00908	0.1503	0.9522	1.09845	0.086	0.2753	++	0	0.474	0.4912
rs1362910	8	30856464	A	G	1.07159	0.095775	0.47152	0.781	0.1466	0.09186	0.974822	0.0802	0.7506	+-	69.4	3.263	0.07086
rs1365466	18	36182440	T	C	0.85432	0.10604	0.14016	1.51837	0.1825	0.02214	0.987775	0.0917	0.8933	-+	86.5	7.424	0.006437
rs1371108	2	81816251	A	C	0.814379	0.10396	0.046312	0.8234	0.156	0.213	0.817177	0.0865	0.01958	--	0	0.003	0.9531
rs1405348	8	77228222	A	G	0.926913	0.096366	0.43126	1.079	0.1415	0.5923	0.972583	0.0796	0.7275	-+	0	0.788	0.3748
rs1412235	9	28410996	C	G	1.07057	0.1069	0.5254	0.982	0.1544	0.9062	1.04102	0.0879	0.6473	+-	0	0.211	0.6456
rs1431659	8	73439070	A	G	1.05087	0.10774	0.64629	0.802	0.1713	0.1978	0.973361	0.0912	0.7673	+-	43.9	1.784	0.1817
rs1436343	3	104606130	A	G	0.905366	0.096571	0.30294	0.9884	0.1448	0.9359	0.930159	0.0803	0.3675	--	0	0.254	0.6142
rs1437929	2	211983316	A	G	0.847326	0.10919	0.12684	1.1	0.1552	0.5397	0.923763	0.0893	0.3748	-+	47.1	1.891	0.169
rs1451533	2	105466005	A	G	0.912956	0.11397	0.42264	0.9978	0.1523	0.9886	0.942518	0.0912	0.5167	--	0	0.218	0.6404
rs1452075	3	62481063	T	C	1.09604	0.10999	0.40292	0.957854	0.161	0.7893	1.05001	0.0908	0.5909	+-	0	0.478	0.4895
rs1455137	4	145986668	A	C	0.85922	0.094182	0.10882	0.98912	0.1455	0.9412	0.895655	0.0791	0.1635	--	0	0.66	0.4166
rs1477887	4	18514827	A	G	1.01009	0.096197	0.91703	0.8526	0.1453	0.2726	0.959253	0.0802	0.6039	+-	0	0.946	0.3307
rs1512065	20	53453326	A	G	0.962424	0.11223	0.73264	0.9596	0.1716	0.8101	0.961558	0.0939	0.6766	--	0	0	0.9886
rs1522569	4	171632637	T	G	1.02521	0.12006	0.83564	1.05252	0.1894	0.7869	1.03293	0.1014	0.7491	++	0	0.014	0.9067
rs1544459	7	77417584	T	C	0.971946	0.092891	0.75981	0.899281	0.1411	0.4527	0.949424	0.0776	0.5031	--	0	0.212	0.6455
rs1549293	16	31141993	T	C	0.842881	0.098883	0.082762	0.9001	0.1509	0.4855	0.859676	0.0827	0.06753	--	0	0.133	0.7158
rs1552717	11	29158495	A	T	1.2712	0.14309	0.087622	0.930233	0.2028	0.7215	1.14591	0.1169	0.2442	+-	36.8	1.583	0.2083
rs156151	6	104799007	C	G	0.965244	0.12838	0.7826	0.767	0.1947	0.173	0.900325	0.1072	0.3271	--	0	0.972	0.3243
rs159032	5	94206202	T	C	1.08546	0.11517	0.47894	0.9698	0.1581	0.8461	1.04383	0.0931	0.6446	+-	0	0.332	0.5646
rs1608445	18	947954	A	G	0.987822	0.09627	0.89888	1.039	0.1418	0.7865	1.00371	0.0796	0.9631	-+	0	0.087	0.7682
rs1625427	11	131957293	T	C	0.975542	0.098674	0.80234	1.05119	0.1475	0.7347	0.998301	0.082	0.9837	-+	0	0.177	0.6739
rs1658820	8	4288577	T	G	0.887826	0.11443	0.29601	1.172	0.1653	0.3378	0.971416	0.0941	0.7578	-+	47.6	1.908	0.1672
rs1668633	13	78371890	T	C	0.986068	0.094887	0.88266	0.908265	0.1434	0.5007	0.961655	0.0791	0.6216	--	0	0.228	0.6327
rs16851483	3	141275436	T	G	0.974985	0.21081	0.90399	1.568	0.2388	0.0596	1.20057	0.158	0.2475	-+	55.1	2.225	0.1358
rs16906845	8	138215228	A	G	0.908632	0.18187	0.59472	0.3314	0.5079	0.02968	0.81026	0.1712	0.219	--	71.4	3.495	0.06154
rs16907751	8	81375457	T	C	1.09049	0.15086	0.56839	0.6643	0.2792	0.1428	0.97492	0.1327	0.8484	+-	59	2.439	0.1183
rs16932761	8	67202787	A	G	0.928245	0.11108	0.50137	0.7098	0.1835	0.06169	0.863812	0.095	0.1234	--	36.1	1.565	0.211
rs16966801	17	39573713	A	G	0.978593	0.11416	0.85004	1.05519	0.1868	0.7735	0.998901	0.0974	0.9906	-+	0	0.118	0.7307
rs1700137	8	89461609	T	C	0.9256	0.099737	0.43764	0.9292	0.1579	0.6421	0.926631	0.0843	0.3661	--	0	0	0.9834
rs17014375	1	209543560	T	G	0.892017	0.13186	0.39025	0.87108	0.2	0.49	0.885591	0.1101	0.2699	--	0	0.01	0.921
rs17035438	2	46878616	A	G	1.21714	0.17708	0.27482	0.7879	0.2735	0.3836	1.07037	0.1486	0.6471	+-	43.9	1.782	0.182
rs17056301	5	158271680	T	C	1.04672	0.10883	0.67453	0.858369	0.1538	0.3217	0.979709	0.0888	0.8172	+-	9.8	1.109	0.2924
rs17094222	10	102395440	T	C	0.908094	0.11912	0.42125	0.965251	0.1789	0.8431	0.925242	0.0992	0.4335	--	0	0.081	0.7764
rs17105272	14	77529783	T	C	0.996151	0.11483	0.97325	0.8972	0.1487	0.4656	0.958007	0.0909	0.6366	--	0	0.31	0.5776
rs17203016	2	208255518	A	G	0.759299	0.12111	0.025492	1.20351	0.1888	0.3268	0.868402	0.1019	0.1664	-+	76.3	4.217	0.04003
rs17207196	7	75101065	T	C	1.06262	0.15119	0.6883	1.106	0.1426	0.4814	1.08535	0.1037	0.4298	++	0	0.037	0.8473
rs1730859	1	107617707	A	G	1.02483	0.10032	0.8069	0.940734	0.1486	0.6787	0.997703	0.0831	0.9782	+-	0	0.228	0.633
rs17327461	2	35512183	T	C	1.04017	0.094984	0.67902	1.218	0.1413	0.1627	1.09253	0.0788	0.2616	++	0	0.859	0.3539
rs17391694	1	78623626	T	C	1.1528	0.17955	0.43344	1.192	0.1931	0.3637	1.17081	0.1315	0.2304	++	0	0.016	0.8991
rs17446091	8	27167942	T	C	0.948122	0.10661	0.6187	0.831947	0.1668	0.2706	0.912835	0.0898	0.3101	--	0	0.436	0.5091
rs17522122	14	33302882	T	G	1.07199	0.11703	0.55325	1.233	0.1406	0.136	1.13519	0.0899	0.1587	++	0	0.585	0.4443
rs17531363	1	107977075	A	C	1.20908	0.10717	0.074021	1.58278	0.1749	0.008682	1.30135	0.0914	0.003949	++	42	1.724	0.1892
rs17538472	4	163038241	T	C	1.00976	0.12261	0.93698	1.024	0.1734	0.8913	1.0145	0.1001	0.8858	++	0	0.004	0.9474
rs17551974	2	142293146	A	C	0.899641	0.12593	0.39779	0.9545	0.1882	0.8045	0.916219	0.1047	0.4034	--	0	0.068	0.7938
rs17608150	12	110046698	T	C	1.24966	0.18256	0.23001	1.802	0.2059	0.004247	1.46815	0.1366	0.00494	++	43.5	1.769	0.1835
rs17636031	10	126594078	T	C	0.81503	0.12813	0.11261	1.00594	0.1582	0.9701	0.885857	0.0996	0.2236	-+	6.4	1.069	0.3013
rs17681451	3	114399296	A	G	1.0408	0.16924	0.8137	1.265	0.2259	0.2981	1.11639	0.1354	0.4162	++	0	0.478	0.4895
rs17681708	17	9792872	T	C	0.835813	0.10247	0.082428	1.05485	0.1572	0.7343	0.895924	0.0858	0.2003	-+	35	1.538	0.2148
rs17724992	19	18454825	A	G	0.927176	0.10825	0.48696	1.22835	0.1749	0.2397	1.0023	0.092	0.9801	-+	46.5	1.87	0.1715
rs17757975	6	38214150	T	C	1.05913	0.13682	0.67362	1.48588	0.251	0.1147	1.14454	0.1201	0.2611	++	28.7	1.403	0.2363
rs17806379	20	51107290	T	C	1.12024	0.1213	0.35341	1.168	0.1841	0.3994	1.13451	0.1013	0.2129	++	0	0.036	0.8498
rs17820822	9	11831420	T	G	1.02718	0.099417	0.78753	0.938967	0.1453	0.665	0.998202	0.082	0.9824	+-	0	0.26	0.61
rs1782507	11	30243868	T	G	1.09367	0.097364	0.35689	1.09505	0.1504	0.5457	1.09406	0.0817	0.2713	++	0	0	0.9944
rs1787267	18	76742544	C	G	1.08891	0.22786	0.71067	0.9613	0.2545	0.8768	1.03015	0.1698	0.861	+-	0	0.133	0.7152
rs1789165	11	69481969	A	G	1.09204	0.099588	0.37613	1.05164	0.1481	0.7339	1.07929	0.0826	0.3558	++	0	0.045	0.8327
rs1814170	7	138794149	A	T	1.08197	0.16241	0.62593	0.821693	0.2292	0.3914	0.986887	0.1325	0.9206	+-	0	0.96	0.3273
rs1819844	12	68205604	A	G	1.14491	0.12159	0.27005	0.8424	0.1943	0.3776	1.05022	0.1031	0.6346	+-	44.2	1.792	0.1807
rs1852006	7	77829768	A	G	0.907557	0.11243	0.38772	1.281	0.1424	0.0825	1.03593	0.0882	0.6888	-+	72.3	3.608	0.05749
rs1853639	6	87606842	A	G	1.04949	0.10258	0.63788	1.37137	0.1593	0.0474	1.13508	0.0862	0.1418	++	49.8	1.993	0.158
rs1862451	16	24803620	A	G	0.988122	0.10676	0.91107	0.985222	0.1593	0.9238	0.987183	0.0887	0.8847	--	0	0	0.9878
rs1865341	9	8845911	T	C	0.893124	0.11591	0.33293	0.744602	0.1542	0.05596	0.836357	0.0927	0.05378	--	0	0.889	0.3458
rs1866510	4	44514468	T	C	1.0329	0.099776	0.7463	1.079	0.1459	0.6003	1.04739	0.0824	0.5741	++	0	0.061	0.8049
rs1884389	20	1410582	T	C	0.98148	0.0953	0.84467	0.9748	0.1431	0.8584	0.979415	0.0793	0.7932	--	0	0.002	0.9683
rs1884897	20	6612832	A	G	0.880179	0.097565	0.1894	0.8933	0.1486	0.4475	0.884087	0.0816	0.131	--	0	0.007	0.9337
rs1899689	7	121964349	T	C	1.06188	0.095005	0.5284	0.8705	0.1466	0.344	1.0013	0.0797	0.9873	+-	22.7	1.294	0.2553
rs1899951	3	12394840	T	C	0.97564	0.14337	0.86324	0.6573	0.2427	0.08386	0.88091	0.1234	0.3042	--	49.1	1.963	0.1612
rs1909586	3	124687767	T	G	0.966355	0.11694	0.77024	0.905797	0.142	0.4859	0.941388	0.0903	0.5036	--	0	0.124	0.725
rs1927790	13	96922191	T	C	1.07308	0.095892	0.46196	1.14456	0.1438	0.3478	1.09461	0.0798	0.2573	++	0	0.139	0.7091
rs1928295	9	120378483	T	C	0.839659	0.095085	0.066456	0.968992	0.1426	0.8253	0.877481	0.0791	0.09859	--	0	0.699	0.4032
rs1937684	10	53680085	A	T	1.16781	0.10212	0.12701	1.13817	0.1537	0.4	1.1587	0.0851	0.0834	++	0	0.019	0.8892
rs1941697	18	31251276	A	G	1.27392	0.095807	0.011614	0.8427	0.143	0.2315	1.12086	0.0796	0.1518	+-	82.7	5.764	0.01636
rs1951455	14	91512339	T	C	1.11713	0.10388	0.28932	0.9695	0.1552	0.8417	1.06919	0.0863	0.4383	+-	0	0.576	0.4479
rs1956151	14	40101060	A	G	1.16891	0.11389	0.16643	0.942507	0.1874	0.7518	1.10296	0.0973	0.314	+-	0	0.964	0.3262
rs1973993	1	96943994	T	C	1.02824	0.093691	0.76672	0.767	0.1526	0.08219	0.948949	0.0798	0.5117	+-	62.7	2.679	0.1017
rs1982441	8	28021769	T	G	1.05634	0.13618	0.68881	1.099	0.1942	0.6268	1.07026	0.1115	0.5428	++	0	0.028	0.8674
rs2000746	18	57677294	A	G	1.12447	0.11073	0.28696	1.12511	0.1608	0.4633	1.12468	0.0912	0.1976	++	0	0	0.9977
rs2010281	14	103862322	A	G	1.00195	0.096356	0.98392	0.7197	0.1534	0.03196	0.912379	0.0816	0.2613	+-	70	3.336	0.06778
rs2012927	18	63297672	A	G	0.892704	0.096491	0.23818	0.684	0.1614	0.01857	0.832269	0.0828	0.02662	--	50.1	2.005	0.1567
rs2030342	1	97388226	T	C	1.13212	0.097863	0.20439	0.930233	0.141	0.6067	1.06205	0.0804	0.4537	+-	23.6	1.31	0.2525
rs2075205	16	54153099	A	T	0.99014	0.096557	0.9184	0.830565	0.142	0.1914	0.936599	0.0798	0.4122	--	4.5	1.047	0.3061
rs2075650	19	45395619	A	G	1.061	0.18601	0.74965	1.19904	0.2209	0.411	1.11628	0.1423	0.4396	++	0	0.179	0.6719
rs208015	17	46252346	T	C	0.783589	0.19159	0.19285	0.9816	0.2573	0.9424	0.849166	0.1537	0.2873	--	0	0.493	0.4825
rs2080454	16	49062590	A	C	1.15462	0.10656	0.17544	0.708717	0.1412	0.0147	0.967248	0.0851	0.6951	+-	86.9	7.612	0.005797
rs2100814	8	28118130	A	G	1.09068	0.095425	0.36463	0.9937	0.1437	0.9647	1.06003	0.0795	0.4633	+-	0	0.291	0.5893
rs2122042	3	85866335	T	G	0.770581	0.1189	0.025768	1.296	0.1644	0.1145	0.92118	0.0963	0.3943	-+	84.8	6.566	0.01039
rs2124499	3	123093541	C	G	1.02393	0.097651	0.80903	1.09	0.1446	0.5497	1.04415	0.0809	0.5932	++	0	0.128	0.7201
rs2143253	20	41987392	A	G	1.0401	0.1303	0.76368	0.6912	0.2421	0.1272	0.948854	0.1147	0.6475	+-	54.7	2.209	0.1372
rs2154297	1	80791708	T	C	1.09523	0.10678	0.39298	1.04362	0.1549	0.7826	1.07832	0.0879	0.391	++	0	0.066	0.7975
rs215632	7	32368524	A	G	0.957923	0.09963	0.66622	1.184	0.1442	0.2409	1.02583	0.082	0.7559	-+	31.6	1.461	0.2267
rs2170382	8	74689288	T	C	1.01337	0.13536	0.92199	1.152	0.2119	0.5054	1.05169	0.1141	0.6584	++	0	0.26	0.6101
rs2174307	9	73791849	C	G	0.973853	0.095974	0.78273	1.025	0.1422	0.862	0.989555	0.0796	0.8952	-+	0	0.089	0.7654
rs217671	14	62360464	A	G	1.2561	0.11544	0.045435	1.06213	0.1633	0.7121	1.1878	0.0943	0.06786	++	0	0.703	0.4016
rs2185027	6	153381622	A	C	1.04071	0.10231	0.69639	1.28551	0.1657	0.1295	1.10318	0.0871	0.2592	++	15	1.177	0.278
rs2190788	5	144484261	T	G	1.12234	0.10093	0.25513	0.7656	0.1609	0.09703	1.00743	0.0855	0.931	+-	75.3	4.056	0.04402
rs2192158	4	55505360	A	G	1.00523	0.094396	0.95601	0.8445	0.1431	0.2376	0.953515	0.0788	0.5457	+-	3.2	1.033	0.3095
rs2228213	6	12124855	A	G	0.902055	0.10081	0.30562	0.8127	0.1558	0.1829	0.874678	0.0846	0.1137	--	0	0.316	0.574
rs223051	11	32131303	T	C	0.989258	0.10155	0.91547	1.07573	0.154	0.6354	1.01471	0.0848	0.8633	-+	0	0.206	0.6496
rs2230590	3	49936102	T	C	1.07834	0.097226	0.43846	0.773395	0.1406	0.06759	0.96841	0.08	0.6881	+-	73.6	3.781	0.05184
rs2275426	1	46487552	A	G	0.963737	0.091319	0.68618	1.116	0.1413	0.4362	1.00632	0.0767	0.9347	-+	0	0.76	0.3833
rs2282231	1	39569571	T	C	1.03135	0.12265	0.80181	0.8927	0.1719	0.5089	0.982357	0.0998	0.8582	+-	0	0.467	0.4942
rs2283093	7	126721231	T	C	1.12094	0.11606	0.32862	0.9043	0.1824	0.5813	1.05369	0.0979	0.5934	+-	0	0.987	0.3205
rs2293605	3	184044433	T	C	0.716462	0.17449	0.049464	1.092	0.1999	0.6604	0.859676	0.1315	0.2501	-+	60.4	2.523	0.1122
rs2304130	19	19789528	A	G	1.4471	0.23493	0.10423	1.1534	0.2788	0.6088	1.31706	0.1797	0.1253	++	0	0.387	0.5338
rs2304607	5	87988733	A	G	0.975807	0.13727	0.85882	1.12663	0.2089	0.5681	1.01908	0.1147	0.8695	-+	0	0.331	0.5653
rs2307022	16	68381978	A	G	1.07893	0.10072	0.45229	1.312	0.1448	0.06062	1.14993	0.0827	0.09101	++	18.7	1.23	0.2675
rs2307111	5	75003678	T	C	0.957351	0.094827	0.64653	1.16184	0.1469	0.3071	1.01349	0.0797	0.8669	-+	18.4	1.226	0.2682
rs2356865	1	50836334	T	C	1.00984	0.10008	0.92218	0.8964	0.1571	0.4861	0.9757	0.0844	0.7707	+-	0	0.409	0.5223
rs2357760	6	120213880	A	G	0.969803	0.10071	0.76135	0.942507	0.1512	0.6953	0.961366	0.0838	0.638	--	0	0.025	0.8751
rs2365389	3	61236462	T	C	1.0224	0.096327	0.81849	0.8122	0.1472	0.1576	0.954183	0.0806	0.561	+-	41.6	1.712	0.1908
rs2367112	5	64168193	T	G	0.907456	0.094143	0.30317	0.976563	0.1405	0.8645	0.9283	0.0782	0.3417	--	0	0.188	0.6643
rs2425241	20	35018412	T	C	1.08192	0.2483	0.75256	1.575	0.2584	0.07896	1.29563	0.179	0.148	++	8.9	1.098	0.2947
rs2425857	20	44914134	A	G	0.979368	0.095779	0.82794	1.188	0.139	0.2149	1.04216	0.0789	0.6003	-+	23.6	1.309	0.2526
rs2429150	12	2152655	A	C	1.05407	0.096659	0.58617	0.929368	0.1418	0.6051	1.01278	0.0799	0.8735	+-	0	0.538	0.4631
rs2479958	13	111984244	A	G	0.99311	0.097269	0.94342	0.9325	0.141	0.6201	0.973167	0.0801	0.7339	--	0	0.135	0.7132
rs248139	5	167352783	A	G	1.0694	0.11395	0.55766	0.842	0.1854	0.3536	1.0016	0.0971	0.9873	+-	17.1	1.207	0.2719
rs2481665	1	62594677	T	C	1.4685	0.098276	7.596e-05	0.789266	0.1404	0.09139	1.19734	0.0805	0.02532	+-	92.4	13.126	0.0002913
rs2491864	1	242986063	A	G	1.00798	0.11836	0.94655	0.8455	0.1796	0.35	0.955711	0.0988	0.6469	+-	0	0.668	0.4138
rs2543132	8	15536311	C	G	0.833393	0.10846	0.095815	0.735835	0.1759	0.08101	0.805333	0.0923	0.019	--	0	0.363	0.5469
rs25832	5	66175682	A	G	0.942434	0.10628	0.57849	1.34916	0.1706	0.07923	1.04185	0.0902	0.6493	-+	68.6	3.186	0.07427
rs2605603	11	93221105	A	G	1.10503	0.093984	0.28828	1.229	0.1391	0.1378	1.14248	0.0779	0.08718	++	0	0.401	0.5265
rs2611742	5	95856501	T	C	0.89596	0.093312	0.24026	1.06678	0.1461	0.6581	0.942424	0.0786	0.4508	-+	1.3	1.013	0.3141
rs2619976	17	71754545	T	C	0.965689	0.10205	0.73254	1.135	0.1428	0.3767	1.0199	0.083	0.8125	-+	0	0.847	0.3574
rs262956	3	183486117	T	G	0.908578	0.10606	0.36525	1.164	0.1438	0.2911	0.991437	0.0854	0.9198	-+	48	1.922	0.1656
rs2631681	10	93032943	T	C	1.0402	0.09877	0.69073	0.8904	0.1551	0.4541	0.994515	0.0833	0.9478	+-	0	0.715	0.3977
rs2634047	8	85696337	C	G	0.980954	0.10941	0.86054	0.8844	0.1735	0.479	0.952467	0.0925	0.5986	--	0	0.255	0.6134
rs2680648	3	53777176	T	C	0.911235	0.10789	0.39173	1.08838	0.1656	0.6091	0.960789	0.0904	0.658	-+	0	0.808	0.3688
rs2710323	3	52815905	T	C	0.879062	0.097005	0.18427	0.825082	0.141	0.1732	0.861311	0.0799	0.06181	--	0	0.137	0.7112
rs2721965	8	116662038	A	C	1.09496	0.10466	0.38505	0.968992	0.1467	0.8292	1.05075	0.0852	0.5613	+-	0	0.46	0.4976
rs2731222	12	90595383	A	C	0.946293	0.10673	0.60468	1.021	0.1578	0.8961	0.969088	0.0884	0.7229	-+	0	0.159	0.69
rs2733287	12	41880909	A	C	0.912317	0.094271	0.3311	0.967118	0.1416	0.8137	0.928765	0.0785	0.3466	--	0	0.118	0.7317
rs273504	19	18215247	A	G	0.903273	0.11793	0.38929	0.983284	0.1449	0.9067	0.934354	0.0915	0.4578	--	0	0.206	0.6496
rs2781668	6	131897278	T	C	1.18121	0.13163	0.21171	1.345	0.1691	0.07939	1.24048	0.1039	0.03798	++	0	0.367	0.5445
rs2814992	6	34617144	A	G	0.989066	0.097326	0.91023	1.10852	0.1513	0.4959	1.02265	0.0819	0.7845	-+	0	0.402	0.5262
rs2820311	1	201841476	A	G	0.909471	0.10506	0.36863	0.968054	0.1518	0.8307	0.928022	0.0864	0.3874	--	0	0.114	0.7353
rs28350	3	42418446	A	G	0.857049	0.12047	0.19651	1.273	0.1673	0.1488	0.980983	0.0978	0.8446	-+	72.8	3.683	0.05498
rs2836961	21	40627020	A	C	1.11371	0.1019	0.29001	0.864305	0.1427	0.3064	1.02235	0.0829	0.79	+-	52.2	2.091	0.1482
rs2838006	21	42653567	T	C	0.945308	0.10558	0.59419	1.169	0.144	0.2787	1.01816	0.0851	0.8325	-+	29.3	1.415	0.2342
rs284227	1	82379446	T	C	0.932225	0.11435	0.54149	1.39451	0.1832	0.06953	1.04362	0.097	0.6596	-+	71.2	3.477	0.06221
rs2850969	4	102183594	T	C	0.837671	0.13492	0.19475	0.865801	0.2047	0.4819	0.846115	0.1127	0.1379	--	0	0.018	0.8928
rs2866816	19	30683879	T	C	0.944717	0.10964	0.60534	0.852515	0.1557	0.3046	0.913109	0.0896	0.3105	--	0	0.291	0.5897
rs2875762	6	124925032	C	G	0.84775	0.11157	0.13632	0.8263	0.1833	0.2981	0.841895	0.0953	0.07095	--	0	0.014	0.9049
rs2890652	2	142959931	T	C	0.975011	0.12739	0.84297	1.53327	0.2108	0.04267	1.10054	0.109	0.3796	-+	70.4	3.378	0.06606
rs29938	19	34311481	T	C	0.99714	0.10307	0.97787	0.8965	0.1547	0.4802	0.965026	0.0858	0.6784	--	0	0.328	0.5671
rs3134353	8	101947453	A	T	0.945668	0.095728	0.55958	0.9394	0.1449	0.6658	0.943744	0.0799	0.4686	--	0	0.001	0.9695
rs3134438	11	122765667	A	C	0.929711	0.10429	0.48369	0.9688	0.1558	0.8387	0.94167	0.0867	0.4877	--	0	0.048	0.8261
rs326889	4	112713436	T	C	0.823699	0.099366	0.049867	1.126	0.1413	0.402	0.913474	0.0813	0.2655	-+	69.5	3.275	0.07033
rs329124	5	133865452	A	G	0.909727	0.10152	0.35248	1.01204	0.1445	0.9338	0.94233	0.0831	0.4746	-+	0	0.364	0.5462
rs329651	11	133767622	T	G	0.907561	0.1162	0.4067	0.874891	0.169	0.4295	0.89691	0.0958	0.256	--	0	0.032	0.8581
rs331949	4	143663206	T	C	1.02608	0.097969	0.79293	0.791139	0.1437	0.1028	0.944783	0.0809	0.4831	+-	55.3	2.235	0.1349
rs340025	15	60908307	T	C	0.9995	0.098373	0.99595	0.9943	0.1436	0.9685	0.997802	0.0812	0.9787	--	0	0.001	0.9761
rs355777	3	154034950	C	G	0.946285	0.095789	0.56457	0.9009	0.1439	0.4683	0.932114	0.0797	0.378	--	0	0.081	0.7762
rs3736485	15	51748610	A	G	1.10481	0.094782	0.29379	0.7476	0.143	0.04186	0.980689	0.079	0.8047	+-	80.7	5.182	0.02282
rs3739733	9	88897891	A	G	0.929694	0.11399	0.52479	0.837521	0.1559	0.2556	0.896461	0.092	0.235	--	0	0.292	0.5888
rs3753549	1	243722892	T	C	0.890351	0.14116	0.41464	1.15714	0.2198	0.5068	0.961174	0.1188	0.7388	-+	0.7	1.007	0.3157
rs3781099	10	27318776	T	C	1.25383	0.15908	0.16166	0.8136	0.2903	0.4773	1.13462	0.1395	0.3652	+-	41.4	1.707	0.1914
rs3800229	6	108996963	T	G	0.958074	0.09657	0.65846	0.967118	0.1565	0.8297	0.960597	0.0822	0.6244	--	0	0.003	0.9593
rs3800649	7	137424509	A	G	0.929563	0.10758	0.4964	1.206	0.1527	0.219	1.01339	0.0879	0.8796	-+	48.5	1.943	0.1634
rs3803286	14	103246470	A	G	1.00864	0.099026	0.93089	0.976	0.1503	0.8718	0.998601	0.0827	0.9869	+-	0	0.033	0.855
rs3807566	7	50564204	T	G	1.01029	0.094566	0.91391	1.016	0.1408	0.912	1.01207	0.0785	0.8786	++	0	0.001	0.9735
rs3808434	8	116559435	A	G	1.10006	0.094629	0.31471	1.078	0.1413	0.5932	1.09319	0.0786	0.2571	++	0	0.014	0.9052
rs3810291	19	47569003	A	G	0.956464	0.12052	0.71274	0.844594	0.1501	0.2597	0.91092	0.094	0.321	--	0	0.418	0.5182
rs3814883	16	29994922	T	C	1.04378	0.099067	0.66613	0.9718	0.1419	0.8403	1.01959	0.0812	0.8109	+-	0	0.17	0.6797
rs3822683	5	96080883	A	G	0.986297	0.10839	0.89892	0.908265	0.1692	0.5688	0.962906	0.0913	0.6789	--	0	0.168	0.6817
rs3826705	19	42637232	T	C	0.864936	0.15158	0.3433	0.856898	0.2101	0.4618	0.862172	0.1229	0.2277	--	0	0.001	0.9713
rs3829849	9	129390800	T	C	1.06342	0.09973	0.53862	0.7761	0.1567	0.1058	0.971125	0.0841	0.7276	+-	65.2	2.875	0.08994
rs3849570	3	81792112	A	C	0.883751	0.10151	0.22131	0.8339	0.1511	0.2293	0.867968	0.0843	0.09278	--	0	0.102	0.7498
rs3850422	14	99671788	A	G	0.765367	0.095593	0.0048807	0.9203	0.1428	0.5606	0.81026	0.0794	0.008095	--	13.1	1.151	0.2834
rs3851083	10	33862727	A	G	0.857641	0.09567	0.10789	0.8984	0.1445	0.4586	0.86988	0.0798	0.08051	--	0	0.072	0.7888
rs3887080	12	121661966	A	G	1.17564	0.14854	0.28199	0.7269	0.2484	0.1991	1.03583	0.1275	0.7826	+-	63.8	2.759	0.09668
rs3902840	9	129419025	A	G	1.09646	0.19326	0.63602	1.117	0.2384	0.6427	1.10451	0.1501	0.5077	++	0	0.004	0.9518
rs3902951	14	69789755	T	G	0.939936	0.11796	0.60109	0.949668	0.1624	0.7483	0.943273	0.0954	0.5407	--	0	0.003	0.9591
rs3915844	3	9514856	A	G	0.895512	0.13581	0.41281	0.7824	0.2238	0.2728	0.863553	0.1161	0.2064	--	0	0.266	0.606
rs39654	3	173095123	A	G	0.855944	0.10716	0.14641	0.6956	0.1444	0.01196	0.795169	0.0861	0.007729	--	24.9	1.331	0.2487
rs40067	5	107439012	A	G	1.29973	0.12368	0.036669	1.242	0.1781	0.2241	1.28069	0.1016	0.01489	++	0	0.044	0.834
rs40245	7	21470536	A	T	0.996075	0.098238	0.96811	1.002	0.145	0.9879	0.997902	0.0813	0.9797	-+	0	0.001	0.973
rs4077093	12	51593616	T	G	0.976275	0.12064	0.84232	1.151	0.1651	0.3945	1.03386	0.0974	0.7325	-+	0	0.648	0.4207
rs4148155	4	89054667	A	G	1.07916	0.17885	0.66815	0.744602	0.2045	0.1495	0.91888	0.1346	0.5295	+-	46.4	1.866	0.172
rs419261	6	33554147	T	C	0.970299	0.10118	0.76589	1.066	0.1424	0.6521	1.0014	0.0825	0.9864	-+	0	0.29	0.5902
rs4273371	3	108119071	T	C	1.17137	0.094752	0.094931	0.960615	0.1412	0.7753	1.10142	0.0787	0.2196	+-	26.5	1.361	0.2434
rs4278019	6	53693410	A	T	0.975926	0.10424	0.81522	0.9775	0.1572	0.885	0.976383	0.0869	0.7834	--	0	0	0.9932
rs427943	21	46570896	A	C	0.988734	0.096132	0.9063	0.8593	0.1428	0.2884	0.946391	0.0797	0.4897	--	0	0.664	0.415
rs4284600	15	31843528	T	C	0.925469	0.091828	0.3997	1.04112	0.1412	0.7751	0.95839	0.077	0.5813	-+	0	0.489	0.4845
rs4303732	2	100830040	T	C	1.07875	0.098487	0.44125	1.31683	0.1478	0.06263	1.14694	0.082	0.0943	++	20.7	1.261	0.2615
rs4307239	7	24354300	A	G	0.99805	0.094488	0.98354	1.22669	0.1418	0.1496	1.06343	0.0786	0.4343	-+	31.8	1.465	0.2261
rs4366093	8	20639811	T	C	0.886238	0.10508	0.24845	1.423	0.1433	0.01377	1.04582	0.0847	0.5969	-+	85.9	7.101	0.007703
rs4372296	1	98320492	A	C	0.909452	0.11434	0.40938	0.96432	0.1621	0.8238	0.92728	0.0934	0.4194	--	0	0.087	0.7678
rs4372836	2	28973883	T	C	0.966309	0.10511	0.74444	1.006	0.1515	0.9662	0.979023	0.0864	0.8062	-+	0	0.048	0.8272
rs450231	9	101481205	A	G	0.859023	0.10854	0.16512	0.974659	0.1606	0.8747	0.893687	0.0899	0.2115	--	0	0.424	0.5147
rs4516268	17	1846831	A	C	1.19596	0.15232	0.24411	1.437	0.1626	0.02571	1.30317	0.1112	0.01723	++	0	0.679	0.4099
rs4518345	5	27185904	A	G	0.996866	0.10598	0.97641	1.147	0.1523	0.3672	1.04352	0.087	0.6241	-+	0	0.572	0.4496
rs453520	2	147907202	T	C	0.968868	0.096395	0.74338	0.811688	0.1429	0.1449	0.916677	0.0799	0.2764	--	5.2	1.055	0.3045
rs4624596	3	119571541	T	C	0.930404	0.12101	0.55343	1.02512	0.1824	0.8919	0.95839	0.1008	0.6733	-+	0	0.196	0.6579
rs4639527	2	416815	A	G	0.84494	0.10197	0.10055	0.997009	0.1556	0.9867	0.887985	0.0853	0.1637	--	0	0.791	0.3737
rs4653017	1	33776728	T	C	1.20961	0.10034	0.056277	1.07863	0.1509	0.616	1.16789	0.0836	0.06331	++	0	0.4	0.5271
rs4670626	2	37046657	T	C	1.00106	0.10518	0.99195	1.269	0.1445	0.09933	1.08676	0.085	0.3279	++	43.2	1.761	0.1845
rs4671328	2	58935282	T	G	0.780259	0.098903	0.011602	0.7775	0.1427	0.07774	0.779346	0.0813	0.002165	--	0	0	0.9837
rs4671358	2	60164634	A	T	0.846784	0.093786	0.077054	1.35777	0.1497	0.04102	0.967345	0.0795	0.6759	-+	86	7.144	0.007522
rs4673553	2	211608379	T	G	0.934921	0.094593	0.4779	1.12233	0.1414	0.4145	0.989258	0.0786	0.8907	-+	13.3	1.153	0.2828
rs4718966	7	70040558	T	C	1.00112	0.099755	0.99108	0.9864	0.1424	0.9236	0.996207	0.0817	0.9633	+-	0	0.007	0.9321
rs4722398	7	3125220	T	C	0.926155	0.13882	0.57848	1.207	0.1926	0.3287	1.0139	0.1126	0.9022	-+	19.6	1.244	0.2646
rs4722672	7	27231762	T	C	1.15198	0.13576	0.29319	0.772201	0.1768	0.1437	0.993124	0.1077	0.949	+-	68.9	3.22	0.07275
rs4725984	7	150668514	T	C	0.993616	0.10895	0.95319	0.8518	0.151	0.2881	0.942613	0.0884	0.5034	--	0	0.684	0.4082
rs4737183	8	64720693	A	G	1.15699	0.097197	0.133	1.24224	0.1429	0.1291	1.18329	0.0804	0.03624	++	0	0.169	0.6808
rs4740383	9	133783566	A	G	0.990394	0.12805	0.93999	1.12	0.1408	0.422	1.04707	0.0947	0.6271	-+	0	0.418	0.5182
rs4744275	9	96482633	A	G	1.11477	0.10365	0.29745	1.174	0.1553	0.3009	1.1327	0.0862	0.1484	++	0	0.077	0.7816
rs4759073	12	54653258	A	G	0.98492	0.1115	0.89176	1.153	0.1438	0.3229	1.04498	0.0881	0.6178	-+	0	0.75	0.3865
rs4759228	12	56508409	C	G	1.00382	0.11369	0.97328	1.253	0.1495	0.1313	1.08883	0.0905	0.3473	++	28.2	1.394	0.2378
rs4764949	12	103658096	A	G	0.960687	0.097534	0.68171	0.745157	0.1498	0.0498	0.890742	0.0817	0.1568	--	50.5	2.02	0.1552
rs4766710	12	114437708	A	G	1.0982	0.21954	0.66688	1.13662	0.3306	0.6984	1.10982	0.1829	0.5689	++	0	0.008	0.9309
rs4796243	17	35057883	A	G	0.908537	0.099699	0.33463	0.7532	0.1629	0.08201	0.863294	0.085	0.08384	--	0	0.964	0.3262
rs4814512	20	16564210	A	C	1.22484	0.11853	0.083452	1.24471	0.182	0.229	1.23072	0.0993	0.0366	++	0	0.005	0.9409
rs4820408	22	40604945	T	G	0.947057	0.096069	0.57151	1.123	0.1413	0.4129	0.9995	0.0794	0.9947	-+	0	0.995	0.3186
rs4858193	3	20441050	T	C	0.986263	0.1157	0.90505	1.08578	0.1609	0.6091	1.01908	0.0939	0.8403	-+	0	0.235	0.6276
rs4864201	4	130731284	T	C	0.953833	0.1	0.63655	1.25	0.1445	0.1226	1.04112	0.0822	0.6241	-+	57.8	2.368	0.1239
rs487060	6	160774459	T	C	1.06749	0.096268	0.49817	0.8888	0.1421	0.4066	1.00773	0.0797	0.9232	+-	12.2	1.139	0.2858
rs4906908	15	27040082	T	G	1.00705	0.11034	0.94934	1.176	0.1419	0.2541	1.06769	0.0871	0.4523	++	0	0.744	0.3882
rs4936175	11	132641959	T	C	0.882391	0.096806	0.1973	1.05742	0.1428	0.6959	0.934167	0.0801	0.3951	-+	9.1	1.1	0.2942
rs4936671	11	121942512	C	G	1.09148	0.09792	0.37287	1.125	0.1425	0.4074	1.10208	0.0807	0.2283	++	0	0.031	0.8611
rs4969387	17	79081724	C	G	0.979642	0.17551	0.90688	0.934579	0.1558	0.662	0.954183	0.1165	0.6873	--	0	0.04	0.841
rs498240	6	31892592	A	G	1.04843	0.18031	0.79404	1.533	0.2613	0.102	1.18507	0.1484	0.2524	++	30.2	1.432	0.2314
rs4985155	16	15129459	A	G	0.976982	0.099446	0.81525	0.90009	0.1475	0.4745	0.952276	0.0825	0.5531	--	0	0.212	0.6449
rs4986044	17	21261560	T	C	0.937362	0.1064	0.54368	0.7933	0.1415	0.1017	0.882497	0.085	0.1417	--	0	0.888	0.3459
rs5396	3	170744815	T	C	1.09341	0.10658	0.401	0.791139	0.1512	0.1218	0.982063	0.0871	0.8353	+-	67.3	3.06	0.08025
rs543874	1	177889480	A	G	0.851743	0.12603	0.20794	0.996016	0.1782	0.9807	0.897358	0.1029	0.2926	--	0	0.514	0.4734
rs555267	18	40992698	T	G	1.03614	0.10061	0.72479	1.057	0.1495	0.7126	1.04258	0.0835	0.6172	++	0	0.012	0.9119
rs559267	20	54157497	A	G	0.957337	0.098054	0.65751	1.05585	0.15	0.7171	0.985802	0.0821	0.8619	-+	0	0.299	0.5847
rs577525	10	99769388	T	C	0.961637	0.094739	0.68	1.263	0.1392	0.09324	1.04833	0.0783	0.5469	-+	61.8	2.621	0.1054
rs580438	3	13345450	T	C	0.918641	0.1002	0.39601	0.9568	0.1503	0.7688	0.930252	0.0834	0.3856	--	0	0.051	0.8217
rs587230	11	69299771	A	G	0.930523	0.15427	0.63972	1.014	0.1828	0.9387	0.964351	0.1179	0.7583	-+	0	0.129	0.7195
rs6019482	20	47495560	T	C	0.826637	0.14954	0.19671	0.8368	0.1904	0.3496	0.830523	0.1176	0.1143	--	0	0.003	0.9597
rs6121381	20	30785593	A	T	1.29981	0.13301	0.044098	0.911577	0.1886	0.6221	1.15535	0.1087	0.1841	+-	57.7	2.363	0.1242
rs6138482	20	25059442	T	C	1.07473	0.11684	0.53939	1.294	0.1625	0.1122	1.14488	0.0949	0.1537	++	0	0.861	0.3536
rs6142096	20	32686658	A	G	0.927799	0.095711	0.43454	1.02934	0.1427	0.8395	0.958199	0.0795	0.591	-+	0	0.365	0.5456
rs621042	12	18789007	A	C	1.00846	0.095787	0.93003	1.141	0.1394	0.3447	1.04917	0.0789	0.543	++	0	0.533	0.4654
rs6235	5	95728898	C	G	1.04239	0.10582	0.69457	1.35044	0.171	0.07885	1.11986	0.09	0.2083	++	39.7	1.658	0.1979
rs6265	11	27679916	T	C	1.09765	0.1185	0.43454	1.09	0.173	0.6196	1.09516	0.0978	0.3523	++	0	0.001	0.9734
rs629443	13	76386075	T	G	1.13392	0.10567	0.23771	0.8103	0.169	0.2133	1.03169	0.0896	0.7274	+-	64.8	2.842	0.09181
rs6442101	3	48130893	T	C	1.12173	0.1007	0.25231	0.866551	0.1506	0.341	1.03572	0.0837	0.6748	+-	50.7	2.03	0.1542
rs6443750	3	181329682	T	C	1.0024	0.1653	0.98845	1.165	0.1894	0.4188	1.06972	0.1245	0.5884	++	0	0.358	0.5499
rs6448587	4	28561990	A	C	1.00879	0.11479	0.93925	1.01348	0.1842	0.9422	1.01005	0.0974	0.9178	++	0	0	0.983
rs6449531	5	60712212	A	G	0.922298	0.098256	0.40966	0.9633	0.1498	0.8031	0.934447	0.0822	0.4092	--	0	0.059	0.8082
rs6461115	7	2103668	A	G	0.896148	0.1076	0.31098	0.808408	0.1609	0.1856	0.868055	0.0894	0.1137	--	0	0.283	0.5945
rs6463489	7	5542513	T	C	1.1821	0.16302	0.3117	0.9175	0.2245	0.7013	1.08307	0.1319	0.5452	+-	0	0.834	0.3611
rs6474945	9	15670492	T	G	1.0887	0.093618	0.36477	0.915	0.1423	0.5324	1.03303	0.0782	0.6779	+-	4	1.041	0.3075
rs6477694	9	111932342	T	C	0.836951	0.096402	0.066477	0.902527	0.1462	0.4828	0.85633	0.0805	0.05391	--	0	0.186	0.6667
rs651548	12	99560183	A	G	0.996976	0.097814	0.97534	0.9473	0.1469	0.7127	0.981474	0.0814	0.8181	--	0	0.084	0.7721
rs6545714	2	59307725	A	G	0.929018	0.096421	0.44647	1.33351	0.1513	0.05706	1.03128	0.0813	0.7051	-+	75.4	4.059	0.04395
rs6548221	2	295255	A	G	1.03676	0.11004	0.74365	1.297	0.1646	0.1146	1.11104	0.0915	0.2498	++	21.8	1.279	0.258
rs6564360	16	76779612	A	G	1.09632	0.11688	0.42937	1.09963	0.1804	0.5985	1.09724	0.0981	0.3439	++	0	0	0.9888
rs6569648	6	130349119	T	C	0.897278	0.11122	0.33295	0.987167	0.165	0.9376	0.92441	0.0922	0.3943	--	0	0.23	0.6314
rs6577584	1	6715390	T	G	1.10273	0.099941	0.32698	1.288	0.1549	0.1021	1.15419	0.084	0.08763	++	0	0.71	0.3995
rs6587552	1	151018861	A	G	0.960124	0.11201	0.71614	0.8256	0.1741	0.271	0.918604	0.0942	0.3675	--	0	0.532	0.4659
rs6606686	12	110903380	C	G	1.00227	0.10286	0.98242	0.954198	0.1503	0.7537	0.986689	0.0849	0.8745	+-	0	0.073	0.7873
rs663129	18	57838401	A	G	1.00645	0.11217	0.9544	0.9404	0.1622	0.7048	0.98462	0.0923	0.8663	+-	0	0.118	0.7307
rs6690764	1	92976590	A	G	1.19193	0.11799	0.13243	0.899281	0.1672	0.5248	1.08535	0.0964	0.3955	+-	47.2	1.895	0.1686
rs6700816	1	174883994	A	T	1.06144	0.25582	0.81445	1.31909	0.5077	0.5854	1.10916	0.2285	0.6501	++	0	0.146	0.7023
rs6700838	1	47700027	T	C	0.946628	0.096099	0.56924	0.981354	0.1452	0.8956	0.95705	0.0801	0.584	--	0	0.043	0.8361
rs6710871	2	143960593	A	G	0.817659	0.13336	0.1254	1.059	0.2004	0.7742	0.885237	0.111	0.2721	-+	13.4	1.154	0.2826
rs6711584	2	104421692	A	G	0.927862	0.096693	0.43918	1.064	0.1414	0.6607	0.969185	0.0798	0.6954	-+	0	0.639	0.4242
rs6720868	2	230663576	T	C	1.09787	0.09823	0.34349	0.9027	0.1551	0.509	1.038	0.083	0.6528	+-	12	1.137	0.2864
rs6738445	2	172599615	T	C	0.912883	0.10395	0.37911	1.012	0.1567	0.941	0.942141	0.0866	0.4911	-+	0	0.3	0.5836
rs6764533	3	196088464	A	G	1.06794	0.097125	0.49983	1.082	0.1462	0.5881	1.07219	0.0809	0.3887	++	0	0.006	0.9406
rs6767619	3	156893782	C	G	0.951546	0.097578	0.61072	1.018	0.1496	0.9035	0.970931	0.0817	0.718	-+	0	0.143	0.7055
rs6786582	3	135898984	T	C	1.03186	0.10638	0.76808	1.43369	0.17	0.03409	1.1319	0.0902	0.1694	++	62.8	2.69	0.101
rs6804181	3	116937546	A	T	0.895816	0.12815	0.39394	1.17192	0.197	0.4207	0.970348	0.1074	0.7791	-+	23.5	1.307	0.253
rs6804842	3	25106437	A	G	1.24539	0.09725	0.024326	0.9238	0.1445	0.5832	1.13462	0.0807	0.1174	+-	66	2.941	0.08635
rs6827083	4	153075491	A	G	1.03548	0.097537	0.721	0.866551	0.1402	0.3066	0.977067	0.0801	0.7718	+-	8	1.087	0.297
rs6843738	4	103936001	A	G	0.844289	0.10153	0.09349	1.234	0.1479	0.1547	0.95342	0.0837	0.5688	-+	77.7	4.476	0.03438
rs6888159	5	63932234	C	G	0.896686	0.099431	0.27493	0.868055	0.1462	0.3341	0.887541	0.0822	0.1467	--	0	0.034	0.8544
rs6900723	6	23876240	T	C	1.04575	0.099823	0.65388	1.09963	0.1573	0.5461	1.06099	0.0843	0.4828	++	0	0.073	0.7874
rs6921533	6	73742334	T	C	1.12019	0.1031	0.27371	0.8952	0.1554	0.476	1.04603	0.0859	0.6006	+-	30.8	1.445	0.2293
rs6968554	7	17287106	A	G	0.987953	0.10674	0.90971	0.8754	0.1486	0.3707	0.948096	0.0867	0.5388	--	0	0.437	0.5086
rs7006629	8	87519542	T	C	0.933161	0.093506	0.4601	0.923361	0.1432	0.5786	0.930252	0.0783	0.3556	--	0	0.004	0.9508
rs7024334	9	109072075	T	G	1.19738	0.10564	0.091329	0.7481	0.1815	0.1098	1.06301	0.0913	0.5032	+-	80.1	5.016	0.02511
rs7042372	9	6959840	A	G	1.09904	0.10076	0.34768	1.01071	0.1512	0.944	1.07111	0.0838	0.4128	++	0	0.213	0.6447
rs7083450	10	103984060	T	C	0.993438	0.12497	0.95806	0.896057	0.1835	0.551	0.961462	0.1033	0.7038	--	0	0.216	0.6422
rs7084454	10	21821274	A	G	1.04859	0.10383	0.64866	1.005	0.1507	0.975	1.03438	0.0855	0.6928	++	0	0.054	0.8165
rs7102454	11	65594820	T	C	0.987136	0.098076	0.89516	1.25455	0.1509	0.1329	1.05993	0.0822	0.4788	-+	43.6	1.774	0.1829
rs711347	4	52926216	A	T	0.883724	0.11269	0.27649	1.15221	0.1689	0.4018	0.958966	0.0937	0.655	-+	41.4	1.707	0.1914
rs7117238	11	78040259	A	G	0.862768	0.12258	0.22376	1.441	0.1703	0.032	1.02778	0.0995	0.7826	-+	83.3	5.976	0.0145
rs7123876	11	72444583	T	C	0.943436	0.1142	0.61183	1.30005	0.1704	0.1235	1.04196	0.0949	0.6645	-+	59.1	2.443	0.118
rs7124681	11	47529947	A	C	1.0908	0.097893	0.37595	0.9434	0.1485	0.6947	1.04383	0.0817	0.5994	+-	0	0.666	0.4144
rs7133378	12	124409502	A	G	0.922309	0.099418	0.41551	1.007	0.1514	0.9655	0.947053	0.0831	0.5127	-+	0	0.235	0.6277
rs7138803	12	50247468	A	G	1.17571	0.10019	0.10795	0.9774	0.1449	0.8746	1.10749	0.0824	0.2153	+-	9.1	1.1	0.2944
rs7144011	14	79940383	T	G	0.773453	0.12631	0.038265	1.042	0.1691	0.8072	0.860536	0.1012	0.1379	-+	49.8	1.994	0.1579
rs7147503	14	101539384	T	C	1.00258	0.10205	0.97993	1.048	0.1473	0.7485	1.01704	0.0839	0.8399	++	0	0.061	0.8047
rs7164727	15	73093991	T	C	1.21915	0.1026	0.051237	1.19761	0.1606	0.2615	1.21288	0.0865	0.02561	++	0	0.009	0.9255
rs7181498	15	95271404	T	C	0.976784	0.099767	0.81403	1.127	0.1431	0.4028	1.02357	0.0818	0.7759	-+	0	0.672	0.4122
rs7181610	15	35826859	A	T	1.02436	0.13507	0.85844	1.14639	0.2158	0.5268	1.05728	0.1145	0.6263	++	0	0.195	0.6584
rs7187776	16	28857645	A	G	0.924033	0.10124	0.43682	1.04134	0.1438	0.778	0.961366	0.0828	0.6341	-+	0	0.462	0.4968
rs7195386	16	24578458	T	C	1.04215	0.096685	0.66988	0.9627	0.142	0.7889	1.01633	0.0799	0.8397	+-	0	0.213	0.6443
rs719802	11	113234679	T	C	1.03786	0.10109	0.7138	1.02	0.1437	0.8916	1.0319	0.0827	0.704	++	0	0.01	0.9213
rs7206608	16	82872628	C	G	1.01777	0.10696	0.86934	1.12752	0.1585	0.449	1.05096	0.0887	0.5754	++	0	0.287	0.5922
rs7209235	17	73759552	A	G	0.927566	0.12696	0.55518	1.03135	0.1689	0.8548	0.963773	0.1015	0.7162	-+	0	0.252	0.6157
rs7211567	17	31460899	T	C	1.04685	0.11052	0.67976	0.8099	0.1797	0.2408	0.9757	0.0941	0.7935	+-	32.4	1.48	0.2238
rs7217226	17	2136065	T	G	1.13316	0.097863	0.20007	1.01112	0.1475	0.9402	1.09439	0.0815	0.2688	++	0	0.414	0.5197
rs7239114	18	45921214	A	G	1.07686	0.10373	0.4757	1.0016	0.1424	0.9908	1.05012	0.0838	0.5595	++	0	0.169	0.6809
rs7243357	18	56883319	T	G	0.904349	0.11981	0.4048	1.34844	0.212	0.1584	0.996207	0.1043	0.9707	-+	62.8	2.691	0.1009
rs7334078	13	99120484	T	C	1.02408	0.1063	0.82293	0.963391	0.1545	0.8093	1.00421	0.0876	0.962	+-	0	0.106	0.7446
rs733594	8	85077686	T	C	0.94725	0.10661	0.6126	0.987167	0.1543	0.9354	0.959925	0.0877	0.6414	--	0	0.048	0.8258
rs7377083	4	102708997	A	C	1.03718	0.094705	0.70051	1.041	0.1421	0.7764	1.03832	0.0788	0.633	++	0	0	0.9828
rs740157	7	77055885	A	G	0.990928	0.095688	0.92423	0.8696	0.145	0.3349	0.952467	0.0799	0.5417	--	0	0.565	0.4522
rs7444298	5	87730027	A	G	0.977259	0.10459	0.82635	1.41483	0.1883	0.06526	1.06631	0.0914	0.4823	-+	66.1	2.951	0.08583
rs7531118	1	72837239	T	C	0.98206	0.10588	0.86444	0.973	0.1405	0.8454	0.978729	0.0846	0.7997	--	0	0.003	0.958
rs7531656	1	49828663	A	G	1.18987	0.101	0.087315	1.417	0.143	0.01474	1.26112	0.0825	0.004923	++	0	0.996	0.3183
rs7535528	1	2444414	A	G	0.910701	0.10443	0.36998	0.9614	0.1466	0.7886	0.927465	0.0851	0.376	--	0	0.091	0.7634
rs7550711	1	110082886	T	C	0.511391	0.4007	0.069583	0.9273	0.4125	0.8548	0.6827	0.2874	0.1842	--	6.6	1.071	0.3007
rs7556169	1	8741401	A	G	0.958324	0.095593	0.65649	0.7975	0.1472	0.1242	0.907465	0.0802	0.226	--	8.7	1.095	0.2953
rs7557796	2	86766153	T	C	0.933163	0.10012	0.48912	1.028	0.153	0.8548	0.960597	0.0838	0.6317	-+	0	0.28	0.5966
rs7560871	2	145616899	A	G	1.14799	0.17832	0.44428	0.9192	0.301	0.7796	1.08361	0.1534	0.6008	+-	0	0.404	0.5252
rs7561278	2	48954905	T	C	1.12142	0.12067	0.3395	1.00898	0.1739	0.959	1.08361	0.0991	0.4182	++	0	0.249	0.6177
rs7564679	2	204012790	A	G	1.07162	0.094283	0.46431	0.869	0.1432	0.3266	1.00582	0.0787	0.9414	+-	33.1	1.494	0.2216
rs756717	16	72996162	A	G	0.981984	0.094823	0.84813	0.8727	0.1494	0.3619	0.949234	0.0801	0.5155	--	0	0.445	0.5049
rs7599312	2	213413231	A	G	0.882426	0.11353	0.26786	1.511	0.1461	0.004726	1.08047	0.0896	0.3878	-+	88.2	8.45	0.00365
rs7600699	2	156018263	C	G	0.782845	0.12711	0.057709	1.06781	0.1979	0.7403	0.857101	0.1069	0.1495	-+	42.6	1.742	0.1869
rs7601895	2	55281901	C	G	1.12735	0.10828	0.26628	0.948767	0.1568	0.736	1.06631	0.0891	0.4713	+-	0	0.819	0.3654
rs7607351	2	69562127	T	C	0.958936	0.095743	0.66211	1.02239	0.145	0.8785	0.977751	0.0799	0.7785	-+	0	0.136	0.7123
rs7607369	2	219279097	A	G	1.08626	0.098901	0.40383	0.9543	0.1445	0.7463	1.04227	0.0816	0.6118	+-	0	0.547	0.4595
rs761423	1	17301672	T	C	1.0796	0.097517	0.43209	0.999001	0.1422	0.996	1.05317	0.0804	0.5197	+-	0	0.203	0.6527
rs7615297	3	156299313	C	G	0.956655	0.13339	0.74075	0.833333	0.1844	0.3236	0.912379	0.1081	0.3961	--	0	0.368	0.5442
rs762147	21	39238610	A	G	0.984225	0.10881	0.88386	0.8049	0.1709	0.2039	0.928765	0.0918	0.4206	--	0	0.986	0.3208
rs7640424	3	107820063	T	C	1.08144	0.099776	0.43454	0.9426	0.156	0.7046	1.03915	0.0841	0.6478	+-	0	0.551	0.4581
rs7674623	4	80794681	T	C	0.85813	0.12237	0.20723	0.7091	0.1988	0.08373	0.814322	0.1042	0.0487	--	0	0.668	0.4138
rs7683836	4	180167906	A	G	1.02478	0.095117	0.79717	1.25172	0.1426	0.1155	1.08992	0.0791	0.2767	++	26.6	1.362	0.2432
rs7694732	4	115124089	A	G	0.99495	0.09626	0.95813	0.960615	0.143	0.7786	0.984127	0.0799	0.8411	--	0	0.042	0.8386
rs769674	4	140881964	A	T	1.07249	0.10248	0.49387	0.994036	0.1513	0.9699	1.04718	0.0848	0.587	+-	0	0.173	0.6776
rs7710595	5	106506697	A	C	1.13589	0.096095	0.18461	1.01999	0.1422	0.8895	1.09823	0.0796	0.2394	++	0	0.393	0.5306
rs7711753	5	122733317	A	G	0.959714	0.095283	0.66625	1.111	0.1414	0.4579	1.00461	0.079	0.9537	-+	0	0.737	0.3906
rs7715256	5	153537893	T	G	0.996898	0.095845	0.97418	1.18022	0.1455	0.2545	1.04917	0.08	0.5489	-+	0	0.939	0.3326
rs7716275	5	137631073	T	G	0.920569	0.12602	0.50944	1.034	0.1695	0.8425	0.959445	0.1011	0.6823	-+	0	0.303	0.5822
rs7730004	5	43191033	T	C	0.989074	0.10312	0.91531	0.8726	0.1475	0.3552	0.949234	0.0845	0.5374	--	0	0.485	0.4863
rs7730898	5	170459675	A	G	1.0804	0.10464	0.45868	1.03853	0.1627	0.8161	1.06801	0.088	0.4549	++	0	0.042	0.8381
rs7748777	6	41133806	A	G	0.998173	0.10098	0.98558	0.8576	0.1428	0.2821	0.948949	0.0824	0.5248	--	0	0.753	0.3855
rs775731	3	77624784	T	C	0.956632	0.094876	0.64115	0.925069	0.1413	0.582	0.946674	0.0788	0.4869	--	0	0.039	0.8437
rs7760082	6	21919387	A	G	1.10826	0.11134	0.35464	0.814996	0.145	0.1583	0.988862	0.0883	0.8989	+-	64.6	2.827	0.09271
rs7784465	7	6418275	T	C	0.883786	0.1404	0.38331	1.16455	0.2144	0.4775	0.960117	0.1175	0.7287	-+	13.7	1.159	0.2817
rs7805441	7	78121458	T	C	1.05	0.093381	0.60181	1.31199	0.1451	0.06122	1.12075	0.0785	0.1465	++	40	1.667	0.1967
rs7844647	8	34503776	T	C	1.00384	0.11121	0.97255	1.0446	0.162	0.7879	1.01674	0.0917	0.8565	++	0	0.041	0.8395
rs785278	1	33307987	A	T	1.21772	0.11704	0.095939	0.8167	0.1876	0.2806	1.08883	0.0993	0.3917	+-	69.4	3.264	0.07083
rs7865157	9	122631560	T	C	0.664972	0.17801	0.017055	1.456	0.2056	0.06746	0.930345	0.1346	0.5914	-+	88	8.304	0.003955
rs7869771	9	94180627	A	C	1.10187	0.10413	0.34998	1.3468	0.1806	0.09922	1.15847	0.0902	0.103	++	0	0.927	0.3356
rs7871866	9	131027982	C	G	1.34513	0.18254	0.11005	1.007	0.1951	0.9707	1.17515	0.1333	0.2261	++	14.8	1.174	0.2785
rs7874154	9	27777012	T	C	0.96105	0.095168	0.67675	1.12638	0.1412	0.3993	1.00995	0.0789	0.9006	-+	0	0.869	0.3512
rs7893571	10	16750129	T	G	1.18142	0.10042	0.094712	1.06542	0.148	0.6687	1.14351	0.0831	0.1065	++	0	0.334	0.5633
rs7899106	10	87410904	A	G	0.837503	0.20372	0.39108	1.4828	0.3646	0.2798	0.959445	0.1778	0.8159	-+	46.5	1.871	0.1714
rs7903146	10	114758349	T	C	0.841718	0.10229	0.090098	0.9204	0.1615	0.6073	0.863553	0.0864	0.08952	--	0	0.219	0.6402
rs7919	16	70514828	A	C	1.04632	0.099234	0.64881	0.8886	0.1422	0.4063	0.991834	0.0814	0.9194	+-	0	0.888	0.3461
rs7941030	11	122522375	T	C	1.07445	0.098695	0.46662	0.83682	0.1433	0.2146	0.991437	0.0813	0.9156	+-	51.5	2.064	0.1509
rs7948120	11	28763321	T	C	1.00921	0.11123	0.93442	0.8594	0.1659	0.3611	0.960117	0.0924	0.6598	+-	0	0.647	0.4211
rs7968230	12	133481917	A	G	0.979859	0.10681	0.84908	0.9047	0.1486	0.5002	0.95361	0.0867	0.5837	--	0	0.19	0.6628
rs7973955	12	118409640	A	G	1.05448	0.10531	0.61583	1.01	0.1553	0.9466	1.04029	0.0872	0.6506	++	0	0.053	0.8183
rs7975187	12	60964108	A	G	0.916336	0.11483	0.44939	0.931099	0.173	0.6789	0.920811	0.0957	0.3886	--	0	0.006	0.9386
rs799449	7	44784697	T	C	0.978402	0.1042	0.83434	0.789266	0.1431	0.09783	0.908192	0.0842	0.2531	--	32.1	1.473	0.2249
rs8016771	14	102649451	T	G	1.2283	0.17946	0.24321	0.859845	0.234	0.5199	1.07638	0.1424	0.6055	+-	31.6	1.463	0.2265
rs8016859	14	30484722	C	G	1.33206	0.25015	0.26011	0.9697	0.3652	0.9328	1.20358	0.2064	0.3692	+-	0	0.514	0.4732
rs8033510	15	61445514	T	C	0.957903	0.096698	0.65668	0.8178	0.154	0.1913	0.916036	0.0819	0.2841	--	0	0.756	0.3845
rs8036040	15	36402716	A	C	1.08757	0.093784	0.37135	1.26	0.1426	0.105	1.13701	0.0784	0.1013	++	0	0.743	0.3886
rs8047395	16	53798523	A	G	1.17713	0.095475	0.087228	1.153	0.141	0.3126	1.16953	0.0791	0.04765	++	0	0.015	0.9032
rs8070454	17	38160754	T	C	0.880575	0.10069	0.20531	1.072	0.1434	0.6298	0.939695	0.0824	0.4502	-+	20.7	1.26	0.2616
rs8071182	17	55336155	A	G	0.971154	0.13832	0.83233	0.9117	0.1915	0.6295	0.950374	0.1121	0.6497	--	0	0.072	0.7891
rs8075273	17	61728881	A	C	1.3024	0.10397	0.011849	1.069	0.1486	0.6529	1.22055	0.0852	0.01931	++	15.7	1.186	0.2762
rs8081039	17	75995829	T	C	1.21721	0.22932	0.39803	0.7251	0.342	0.3472	1.03655	0.1905	0.8505	+-	36.8	1.583	0.2084
rs8089514	18	69224478	A	T	0.96638	0.099972	0.73246	0.9957	0.1447	0.9762	0.975798	0.0823	0.7654	--	0	0.029	0.8651
rs8092503	18	52479487	A	G	1.05655	0.11846	0.6417	0.845308	0.1671	0.315	0.980591	0.0966	0.8393	+-	15.7	1.186	0.2761
rs8094523	18	57878155	A	G	0.827795	0.19469	0.32389	0.8309	0.3182	0.5603	0.828615	0.1661	0.2577	--	0	0	0.992
rs8097544	18	1839564	A	G	0.879132	0.1334	0.33862	1	0.2021	0.9981	0.914205	0.1113	0.4203	+-	0	0.283	0.5947
rs8102137	19	30296853	T	C	1.01197	0.10395	0.90896	1.19062	0.1537	0.2562	1.06492	0.0861	0.4649	++	0	0.768	0.3809
rs8123881	20	15819495	A	G	0.914859	0.14463	0.54175	1.40607	0.2432	0.1612	1.02357	0.1243	0.8513	-+	56.7	2.307	0.1288
rs823074	1	205774839	T	C	0.974035	0.096748	0.78613	1.14443	0.1446	0.3511	1.02378	0.0804	0.7697	-+	0	0.859	0.3541
rs825680	16	73606563	A	T	1.18075	0.10079	0.098548	0.890472	0.1427	0.4154	1.07487	0.0823	0.3802	+-	61.7	2.608	0.1063
rs827092	3	157985182	T	C	0.860235	0.095147	0.11433	1.00331	0.1428	0.9816	0.901947	0.0792	0.1923	-+	0	0.804	0.3699
rs845084	10	125220036	A	G	1.15634	0.1027	0.16006	1.096	0.1586	0.5635	1.13815	0.0862	0.1333	++	0	0.08	0.7767
rs847747	6	40080069	T	G	1.05189	0.1017	0.62018	0.9205	0.1597	0.6038	1.01217	0.0858	0.8879	+-	0	0.497	0.481
rs849135	7	28196413	A	G	1.01364	0.094512	0.88617	1.02	0.1414	0.8901	1.01562	0.0786	0.8438	++	0	0.001	0.9707
rs853679	6	28296863	A	C	0.866018	0.18071	0.42271	0.864	0.1984	0.461	0.865109	0.1336	0.2781	--	0	0	0.9931
rs868554	16	20050466	C	G	0.97313	0.1092	0.8036	1.36444	0.1731	0.07261	1.07144	0.0924	0.4551	-+	63.3	2.727	0.09866
rs879620	16	4015729	T	C	0.963103	0.11597	0.74639	1.04037	0.1442	0.7836	0.992727	0.0904	0.9357	-+	0	0.174	0.6767
rs889398	16	69556715	T	C	1.1533	0.097223	0.14339	1.04	0.1416	0.7815	1.11572	0.0801	0.1719	++	0	0.362	0.5471
rs892261	13	65884191	T	C	0.956892	0.095508	0.64481	0.9849	0.1418	0.9147	0.965509	0.0792	0.658	--	0	0.028	0.866
rs895330	19	4060707	C	G	1.24085	0.16699	0.1914	1.03509	0.1961	0.8604	1.14981	0.1271	0.2722	++	0	0.496	0.4815
rs900144	11	13294268	T	C	1.0909	0.096243	0.36604	0.918274	0.1415	0.5451	1.03303	0.0796	0.6828	+-	1.3	1.013	0.3141
rs901630	6	98539519	T	C	0.957781	0.09736	0.6579	1.325	0.1393	0.04352	1.06545	0.0798	0.4271	-+	72.6	3.647	0.05618
rs902695	2	113955074	A	G	1.02485	0.095745	0.79803	1	0.1408	0.9998	1.01694	0.0792	0.8321	++	0	0.021	0.8854
rs903959	8	142630782	A	T	0.783644	0.10117	0.015172	1.143	0.1411	0.3433	0.890831	0.0822	0.1596	-+	78.8	4.726	0.0297
rs905938	1	154991389	T	C	0.866355	0.12328	0.24809	1.09302	0.1651	0.5901	0.941482	0.0988	0.5418	-+	21.4	1.272	0.2594
rs925018	3	62713143	C	G	0.908287	0.09752	0.32602	0.977517	0.1508	0.8786	0.928207	0.0819	0.3627	--	0	0.167	0.6825
rs925421	4	60253877	A	G	1.02164	0.10276	0.83534	1.202	0.159	0.2472	1.07176	0.0863	0.422	++	0	0.738	0.3905
rs9291467	4	25428296	T	C	1.0304	0.09471	0.7522	0.8793	0.1412	0.3624	0.980885	0.0787	0.8066	+-	0	0.87	0.351
rs9294260	6	83433228	A	G	1.0576	0.094539	0.55434	1.014	0.1391	0.921	1.04362	0.0782	0.585	++	0	0.063	0.8024
rs9299	17	46669430	T	C	1.00415	0.098851	0.96664	1.11794	0.1471	0.4484	1.03821	0.082	0.6473	++	0	0.367	0.5447
rs930295	2	50233352	A	C	1.00199	0.13131	0.98794	0.8017	0.2001	0.2692	0.936974	0.1098	0.5529	+-	0	0.868	0.3515
rs9332817	11	118365210	C	G	1.87053	0.32179	0.060746	0.4863	0.5882	0.2204	1.37149	0.2823	0.2631	+-	75.2	4.037	0.04451
rs934515	2	79482643	A	G	1.12401	0.14619	0.42787	1.074	0.2118	0.7362	1.1076	0.1203	0.3956	++	0	0.031	0.8596
rs9349239	6	42676480	A	G	1.23283	0.094355	0.026207	1.03242	0.1412	0.8212	1.16707	0.0785	0.04884	++	8.4	1.091	0.2962
rs9362662	6	90296588	A	G	0.953164	0.095203	0.61493	1.164	0.1405	0.2789	1.01501	0.0788	0.8499	-+	27.9	1.386	0.239
rs9367368	6	13189275	T	C	1.07477	0.10766	0.50221	0.85034	0.1471	0.2715	0.990446	0.0869	0.9121	+-	39.4	1.651	0.1988
rs9426003	1	34602870	A	G	0.952314	0.11567	0.67242	1.065	0.157	0.6886	0.990545	0.0931	0.9186	-+	0	0.329	0.5663
rs9463175	6	9510030	T	C	1.01469	0.10274	0.88738	0.8424	0.1509	0.2557	0.956571	0.0849	0.6015	+-	3.8	1.039	0.3081
rs946526	1	46487168	T	C	0.685649	0.29304	0.17789	1.342	0.2931	0.3155	0.959157	0.2072	0.8406	-+	61.9	2.625	0.1052
rs9475173	6	55013291	A	G	1.15692	0.10691	0.17084	0.769231	0.1437	0.06783	1.0003	0.0858	0.9968	+-	80.7	5.192	0.02269
rs9507983	13	28620036	T	C	1.02366	0.096485	0.80867	0.925069	0.1425	0.5833	0.991635	0.0799	0.9158	+-	0	0.346	0.5562
rs9527706	13	58402479	A	G	0.900982	0.11034	0.34771	1.22399	0.1639	0.2176	0.991338	0.0915	0.9241	-+	58.4	2.405	0.121
rs9530843	13	79563749	A	C	1.14282	0.097176	0.16935	0.980392	0.1429	0.889	1.08872	0.0804	0.29	+-	0	0.787	0.375
rs9538141	13	59178258	A	G	1.07415	0.093062	0.44231	0.9723	0.1397	0.8407	1.04175	0.0775	0.5973	+-	0	0.352	0.5529
rs954018	18	42598463	A	G	1.12962	0.10367	0.2427	1.012	0.1536	0.9365	1.09144	0.0859	0.3087	++	0	0.352	0.553
rs9540493	13	66205704	A	G	0.886415	0.095272	0.2052	1.002	0.1422	0.9896	0.920719	0.0791	0.2967	-+	0	0.513	0.4739
rs9571687	13	67472713	A	C	1.13008	0.099214	0.21995	1.047	0.1496	0.7577	1.10407	0.0827	0.2313	++	0	0.181	0.6706
rs9595908	13	33184288	T	C	1.01822	0.096258	0.85139	1.1352	0.1483	0.3927	1.05159	0.0807	0.5333	++	0	0.378	0.5385
rs9603697	13	40783323	T	C	1.05775	0.10003	0.57586	0.7666	0.1621	0.1011	0.967926	0.0851	0.7014	+-	65	2.857	0.09101
rs9615905	22	48875699	T	C	0.979578	0.10605	0.84594	1.097	0.1406	0.5088	1.02061	0.0847	0.8094	-+	0	0.413	0.5203
rs9630985	2	181607676	A	C	1.00023	0.10152	0.99816	1.109	0.1502	0.4914	1.03314	0.0841	0.6983	++	0	0.324	0.5691
rs9675376	18	57969244	A	G	0.915366	0.10957	0.41804	0.9773	0.1566	0.8836	0.935289	0.0898	0.4561	--	0	0.117	0.7319
rs967605	1	23399932	T	C	1.04713	0.12741	0.71732	1.10595	0.2028	0.6194	1.06343	0.1079	0.5685	++	0	0.052	0.8195
rs9688431	6	73922654	T	C	0.988412	0.19812	0.95315	2.07039	0.3644	0.04584	1.17	0.1741	0.3669	-+	68.5	3.178	0.07465
rs972283	7	130466854	A	G	1.2481	0.11237	0.048763	1.016	0.1412	0.9099	1.15235	0.0879	0.1067	++	23.1	1.3	0.2542
rs972540	2	207244783	A	G	0.957522	0.10712	0.68638	1.05932	0.1588	0.7165	0.988269	0.0888	0.8942	-+	0	0.278	0.5979
rs977540	16	9724750	A	G	0.945411	0.10753	0.60315	1.15048	0.1634	0.3909	1.00321	0.0898	0.9717	-+	0.7	1.007	0.3156
rs9787495	10	103206115	A	G	0.815071	0.096059	0.032767	0.8794	0.1433	0.3698	0.834519	0.0798	0.02336	--	0	0.194	0.6597
rs980329	2	60285100	T	C	1.02171	0.11611	0.85332	1.32538	0.1706	0.09865	1.10949	0.096	0.2793	++	37.1	1.59	0.2073
rs9806058	14	35673470	A	T	1.22349	0.13727	0.13553	0.853971	0.1975	0.4245	1.08828	0.1127	0.453	+-	55.3	2.235	0.1349
rs9814633	3	41310470	A	G	1.24524	0.095351	0.022181	1.188	0.1423	0.2262	1.22716	0.0792	0.009743	++	0	0.075	0.7835
rs9816226	3	185834499	A	T	0.939491	0.13022	0.63049	0.7399	0.2105	0.1524	0.879414	0.1107	0.2458	--	0	0.931	0.3346
rs9838283	3	50820486	A	G	1.23789	0.1663	0.19157	1.01678	0.2174	0.9388	1.15119	0.1321	0.2865	++	0	0.517	0.4722
rs987237	6	50803050	A	G	1.12051	0.13339	0.39039	0.685401	0.1713	0.02745	0.930717	0.1052	0.4953	+-	80.5	5.126	0.02358
rs9905991	17	80052073	A	G	1.00046	0.097937	0.99625	0.9001	0.1431	0.4617	0.967248	0.0808	0.6807	+-	0	0.372	0.5421
rs9927848	16	23833071	A	C	0.832177	0.10532	0.083712	0.688705	0.1499	0.01296	0.781688	0.0862	0.004269	--	6.3	1.067	0.3016
rs9931967	16	20375351	T	G	0.935045	0.10045	0.50448	0.8863	0.1403	0.3898	0.918237	0.0817	0.2963	--	0	0.096	0.7564
rs9951893	18	60739250	T	C	0.94983	0.093891	0.58427	1.06485	0.1394	0.6521	0.984324	0.0779	0.8392	-+	0	0.463	0.4964
rs998584	6	43757896	A	C	1.12126	0.099694	0.25128	1.003	0.1422	0.9809	1.0808	0.0816	0.341	++	0	0.412	0.521
rs998732	19	19378671	A	G	0.768973	0.11947	0.030224	0.759302	0.1839	0.1343	0.766056	0.1002	0.007822	--	0	0.003	0.954

## Sheet: Supp Table 4
					CoLaus|PsyCoLaus			NESDA|NTR			Meta-analysis
SNP	Chr	Position	A1	A2	OR	SE	P-value	OR	SE	P-value	OR	SE	P-value	Direction	HetISq	HetChiSq	HetPVal
rs1000096	4	38692835	T	C	1.0722	0.084954	0.41214	1.075	0.111	0.5143	1.07326	0.0675	0.2948	++	0	0	0.9851
rs1000940	17	5283252	A	G	0.978364	0.090134	0.8082	1.11557	0.1199	0.3615	1.02583	0.072	0.7232	-+	0	0.766	0.3816
rs1003081	11	118913993	T	C	1.26039	0.081527	0.0044825	0.8818	0.1109	0.2565	1.11193	0.0657	0.1063	+-	85.2	6.735	0.009454
rs1006353	13	28047269	A	G	1.05662	0.091193	0.54625	0.9939	0.1216	0.9598	1.03355	0.073	0.6505	+-	0	0.162	0.6872
rs10066835	5	151254297	T	C	1.1758	0.25979	0.53563	1.553	0.465	0.3438	1.25621	0.2268	0.3145	++	0	0.273	0.6014
rs10083803	16	6701400	T	C	0.885104	0.096216	0.20173	1.063	0.1201	0.6133	0.950754	0.0751	0.5016	-+	29.4	1.416	0.234
rs10110727	8	14324437	A	G	0.981377	0.090653	0.83546	0.7528	0.1274	0.02583	0.897717	0.0739	0.144	--	65.2	2.876	0.08992
rs10118701	9	103061366	A	G	1.01929	0.085598	0.82314	0.917431	0.1108	0.4349	0.980003	0.0677	0.7651	+-	0	0.565	0.4521
rs10132280	14	25928179	A	C	1.04465	0.086402	0.61315	0.916	0.1196	0.4635	0.998601	0.07	0.9842	+-	0	0.793	0.3731
rs10146527	14	79499850	T	C	1.0581	0.087008	0.51545	0.856164	0.1088	0.1527	0.974238	0.068	0.7006	+-	56.7	2.311	0.1285
rs10182181	2	25150296	A	G	1.0527	0.082479	0.53292	1.11396	0.1091	0.3227	1.07455	0.0658	0.2743	++	0	0.171	0.6792
rs1020548	6	56810539	A	G	0.850407	0.10419	0.12211	0.81833	0.1384	0.1471	0.838702	0.0832	0.03454	--	0	0.049	0.8244
rs10211055	2	229016917	T	C	1.13603	0.083625	0.12551	1.02417	0.1143	0.8345	1.09571	0.0675	0.1757	++	0	0.536	0.4642
rs10269783	7	49616203	A	G	1.01634	0.085263	0.84918	0.9775	0.1129	0.8407	1.0021	0.068	0.9759	+-	0	0.076	0.783
rs1035010	7	69598328	T	C	0.933765	0.095868	0.473	1.156	0.122	0.2358	1.01308	0.0754	0.8634	-+	47.2	1.893	0.1688
rs1037587	11	11796727	T	C	0.866546	0.085904	0.094192	0.8473	0.1081	0.1254	0.859074	0.0673	0.02388	--	0	0.026	0.8708
rs1038088	17	28074563	T	G	1.09622	0.084226	0.27477	1.14916	0.1093	0.2032	1.11561	0.0667	0.1009	++	0	0.117	0.7325
rs10408013	19	33963766	T	C	1.062	0.088142	0.49534	0.971	0.1231	0.8108	1.03025	0.0717	0.6776	+-	0	0.35	0.554
rs10438964	18	42950629	T	C	1.05158	0.092666	0.58755	1.355	0.1162	0.009035	1.16044	0.0724	0.03993	++	65.6	2.909	0.08807
rs1045411	13	31033232	T	C	0.991321	0.1086	0.93594	0.9538	0.1232	0.7009	0.974725	0.0815	0.7535	--	0	0.055	0.8143
rs10460960	3	42308735	A	G	1.05798	0.14199	0.68981	0.812348	0.1549	0.1799	0.937724	0.1047	0.5392	+-	36.7	1.581	0.2087
rs1048932	11	115044850	A	C	1.02181	0.083296	0.79557	1.133	0.1088	0.2501	1.06152	0.0661	0.3664	++	0	0.568	0.4509
rs10499276	6	154309808	T	C	1.25302	0.13099	0.087981	0.9354	0.1602	0.677	1.11449	0.1014	0.285	+-	49.9	1.996	0.1577
rs10511093	3	83763541	T	C	1.25641	0.13663	0.097707	0.6889	0.2536	0.1417	1.09757	0.1203	0.4391	+-	77	4.352	0.03697
rs10733051	1	167280354	A	G	0.880038	0.081641	0.1174	0.8614	0.1072	0.164	0.873192	0.065	0.03675	--	0	0.025	0.8738
rs10744146	12	17212881	A	G	0.963997	0.083546	0.66049	1.04406	0.1071	0.6871	0.993521	0.0659	0.9216	-+	0	0.345	0.557
rs10745785	12	97586257	T	C	0.958238	0.087051	0.62422	1.14679	0.1194	0.2513	1.0199	0.0703	0.7796	-+	32.3	1.478	0.2241
rs10754210	1	197012111	A	G	1.02479	0.089026	0.78325	0.7289	0.1236	0.01054	0.912196	0.0722	0.2033	+-	80	5.003	0.0253
rs1075901	17	15943910	T	C	0.865853	0.083392	0.082672	1.15	0.1086	0.1978	0.961943	0.0661	0.5578	-+	76.7	4.296	0.0382
rs10772055	12	33379440	C	G	1.10896	0.11872	0.37982	1.01256	0.158	0.9372	1.07315	0.0949	0.457	++	0	0.212	0.6454
rs10773049	12	124506631	T	C	0.994729	0.088626	0.95242	1.0491	0.1105	0.6647	1.01562	0.0691	0.8221	-+	0	0.141	0.7072
rs10779751	1	11284336	A	G	0.889283	0.092449	0.20147	0.9591	0.1225	0.7331	0.914023	0.0738	0.223	--	0	0.243	0.6224
rs10797115	9	92191256	T	C	0.975778	0.082496	0.76615	1.17536	0.1094	0.1395	1.04383	0.0659	0.5144	-+	45.8	1.845	0.1744
rs10818810	9	126096522	A	G	0.91152	0.087721	0.28948	1.143	0.1106	0.226	0.994714	0.0687	0.939	-+	61.1	2.57	0.1089
rs10818938	9	127049237	A	G	1.03833	0.085041	0.65825	0.9438	0.1107	0.6011	1.0022	0.0674	0.9742	+-	0	0.468	0.4941
rs10830452	11	89966202	A	G	0.921616	0.084323	0.33328	0.893655	0.1139	0.325	0.911649	0.0678	0.1721	--	0	0.047	0.8279
rs10832778	11	17394073	C	G	1.02662	0.083211	0.75211	1.248	0.1092	0.04243	1.10296	0.0662	0.1387	++	50.6	2.023	0.1549
rs10838122	11	43551416	T	C	1.00561	0.08281	0.94609	0.8999	0.1079	0.3282	0.965026	0.0657	0.5881	+-	0	0.667	0.4142
rs10840606	11	2234690	A	G	0.887968	0.18544	0.52281	0.851064	0.1335	0.2279	0.863467	0.1083	0.1755	--	0	0.035	0.8526
rs10842240	12	24060075	C	G	1.03254	0.11794	0.78616	0.8078	0.1845	0.2473	0.961558	0.0994	0.6933	+-	20.4	1.257	0.2623
rs10867256	9	81367391	T	C	0.997626	0.082058	0.97687	0.910747	0.1076	0.3863	0.964737	0.0652	0.5824	--	0	0.453	0.5007
rs10876418	12	39428802	T	C	1.03773	0.099561	0.71005	1.047	0.1251	0.7126	1.04133	0.0779	0.6033	++	0	0.003	0.9556
rs10878946	12	69642315	T	C	0.998563	0.09136	0.98743	0.88574	0.1161	0.2963	0.953801	0.0718	0.5101	--	0	0.659	0.4171
rs10883553	10	102635475	A	C	1.15334	0.088791	0.10747	1.276	0.1067	0.02254	1.20202	0.0683	0.007015	++	0	0.53	0.4665
rs10883759	10	104412049	A	G	1.00506	0.090838	0.95567	1.168	0.1179	0.188	1.0629	0.072	0.3965	++	1.9	1.019	0.3127
rs10886017	10	118672531	A	C	0.987995	0.094329	0.89796	1.08	0.1246	0.5381	1.02061	0.0752	0.7866	-+	0	0.325	0.5689
rs10915840	1	225668524	A	G	0.836859	0.090092	0.046255	1.178	0.1199	0.171	0.946769	0.072	0.4474	-+	80.8	5.198	0.02262
rs10920678	1	190239907	A	G	1.08418	0.079811	0.31123	0.8583	0.1079	0.1569	0.998202	0.0642	0.9777	+-	67	3.03	0.08173
rs10923724	1	119546842	T	C	1.06763	0.081382	0.42073	0.898473	0.1083	0.3234	1.00321	0.0651	0.9609	+-	38.3	1.621	0.2029
rs10929925	2	6155557	A	C	0.997874	0.080961	0.97901	0.849	0.1105	0.1386	0.943084	0.0653	0.3699	--	28.1	1.391	0.2382
rs10930641	2	175000711	A	G	0.941587	0.08413	0.47424	0.949668	0.1117	0.644	0.9445	0.0672	0.3955	--	0	0.004	0.9513
rs10935143	3	134665159	A	G	0.897924	0.083582	0.19688	1.16	0.1082	0.1713	0.988072	0.0661	0.8565	-+	71.5	3.508	0.06106
rs10938397	4	45182527	A	G	1.0386	0.085227	0.65634	0.875657	0.1086	0.223	0.973167	0.067	0.6853	+-	34.6	1.528	0.2164
rs10953620	7	109173373	A	C	0.920637	0.083598	0.322	1.00908	0.1075	0.9331	0.953038	0.066	0.4659	-+	0	0.454	0.5006
rs10962549	9	16719445	T	C	0.922989	0.10898	0.45944	0.897	0.1576	0.4904	0.91448	0.0896	0.3187	--	0	0.022	0.8815
rs10971712	9	33820938	T	C	1.18898	0.13896	0.21655	0.8838	0.1774	0.4865	1.06216	0.1094	0.5814	+-	42.3	1.733	0.1881
rs10989568	9	104396304	A	G	0.965332	0.082198	0.66741	0.9939	0.1084	0.9548	0.9757	0.0655	0.7068	--	0	0.046	0.8303
rs11066301	12	112871372	A	G	1.08755	0.098408	0.39312	0.881057	0.1088	0.2452	0.989258	0.073	0.8822	+-	51.5	2.06	0.1512
rs1106908	17	34942595	A	G	1.02323	0.083588	0.78341	1.121	0.1069	0.2854	1.05929	0.0658	0.3818	++	0	0.452	0.5013
rs11074446	16	20255123	T	C	1.11922	0.1255	0.36507	0.814332	0.1548	0.1839	0.986591	0.0975	0.8899	+-	60.7	2.547	0.1105
rs11075489	16	62803841	T	C	1.00159	0.081714	0.98444	1.014	0.1082	0.9009	1.00612	0.0652	0.9259	++	0	0.008	0.9277
rs11079849	17	47090785	T	C	0.823049	0.095194	0.039161	0.9088	0.118	0.4179	0.855816	0.0741	0.03564	--	0	0.427	0.5133
rs11115176	12	82465797	T	C	1.117	0.095756	0.24463	0.897666	0.124	0.385	1.02942	0.0758	0.7021	+-	48.6	1.947	0.1629
rs11118308	1	219633869	A	G	1.01375	0.081544	0.86693	1.23655	0.1086	0.05061	1.08904	0.0652	0.1909	++	53.3	2.14	0.1435
rs11128760	3	15873407	A	G	1.05667	0.084606	0.51473	0.8615	0.1159	0.1985	0.984226	0.0683	0.8164	+-	50.6	2.025	0.1547
rs11150911	18	73498528	A	C	1.18379	0.08933	0.059737	1.009	0.1201	0.9385	1.11829	0.0717	0.1188	++	12.2	1.139	0.2858
rs11208662	1	65987164	C	G	1.13767	0.14626	0.38091	0.6376	0.2333	0.05379	0.966185	0.1239	0.7814	+-	77.4	4.422	0.03548
rs11251352	10	2585792	A	G	1.06849	0.084937	0.43544	0.8756	0.1102	0.228	0.992032	0.0673	0.9059	+-	51.2	2.048	0.1525
rs11496125	7	103417557	T	C	0.9238	0.084037	0.34439	1.044	0.1087	0.6911	0.967055	0.0665	0.6143	-+	0	0.793	0.3733
rs11577179	1	155983710	A	G	0.873489	0.084142	0.10633	0.8147	0.1153	0.0755	0.85257	0.068	0.01896	--	0	0.238	0.6255
rs11583122	1	38053458	T	C	0.787431	0.19034	0.19995	1.096	0.1857	0.6223	0.932767	0.1329	0.6007	-+	35.3	1.546	0.2137
rs11600990	11	64082807	T	C	0.922928	0.1182	0.49519	0.7832	0.1657	0.1402	0.873192	0.0962	0.1589	--	0	0.651	0.4199
rs11611246	12	939480	T	G	1.10228	0.109	0.37349	1.062	0.1298	0.6443	1.08546	0.0835	0.326	++	0	0.048	0.8262
rs11611496	12	108413828	A	G	0.833476	0.1022	0.071556	0.8546	0.1354	0.246	0.841054	0.0816	0.03387	--	0	0.022	0.8827
rs11629783	15	66741387	C	G	0.84909	0.094807	0.085925	0.825082	0.1244	0.1227	0.840213	0.0754	0.02093	--	0	0.034	0.8545
rs11635675	15	63793238	T	G	0.88475	0.08711	0.16015	0.8285	0.1126	0.09455	0.863294	0.0689	0.03283	--	0	0.213	0.6445
rs11642001	16	71899586	A	G	1.15898	0.10529	0.16368	0.866	0.1384	0.2987	1.04154	0.0838	0.6271	+-	64.4	2.808	0.09379
rs11659764	18	53335512	A	T	1.45884	0.18737	0.04858	1.323	0.1936	0.1484	1.39152	0.1346	0.01414	++	0	0.132	0.7168
rs11668301	19	31016196	A	G	1.27466	0.12754	0.05233	0.876424	0.1356	0.3318	1.06919	0.0929	0.4718	+-	75.3	4.049	0.0442
rs11672660	19	46180184	T	C	1.22861	0.16774	0.22255	1.185	0.1359	0.2124	1.20214	0.1056	0.08131	++	0	0.028	0.8671
rs11736228	4	147376805	A	T	1.09713	0.094929	0.32656	0.94518	0.1203	0.6402	1.03614	0.0745	0.6339	+-	0	0.946	0.3306
rs11753081	6	20705590	T	G	1.09675	0.10589	0.38025	1.07991	0.1443	0.5941	1.09079	0.0854	0.3085	++	0	0.007	0.9311
rs11773362	7	147668180	T	C	0.979471	0.089021	0.81546	0.976	0.1143	0.8314	0.978142	0.0702	0.7532	--	0	0.001	0.9805
rs1178060	6	50914343	A	G	0.84086	0.10815	0.11176	1.11744	0.1578	0.4814	0.920904	0.0892	0.3554	-+	54.7	2.21	0.1371
rs11781222	8	23389571	T	C	1.20273	0.12216	0.12532	1.14181	0.1735	0.4447	1.18223	0.0999	0.09382	++	0	0.06	0.8065
rs11781699	8	118863061	T	C	1.02865	0.11671	0.80828	1.0144	0.1383	0.9178	1.02265	0.0892	0.8013	++	0	0.006	0.9386
rs11783247	8	10788875	T	C	1.06279	0.14219	0.66808	1.10217	0.1084	0.3696	1.08752	0.0862	0.3304	++	0	0.041	0.8387
rs11790280	9	14651283	T	C	0.990288	0.083334	0.90671	1.14929	0.115	0.226	1.04237	0.0675	0.5385	-+	9	1.099	0.2944
rs11792069	9	140646121	A	G	0.720334	0.18101	0.071618	1.17055	0.151	0.2969	0.959062	0.116	0.7188	-+	76.4	4.242	0.03943
rs11855853	15	78012618	T	C	1.0331	0.095095	0.73215	1.152	0.1179	0.229	1.07842	0.074	0.3077	++	0	0.517	0.472
rs11866815	16	387867	T	C	0.905605	0.094673	0.29234	1.222	0.1231	0.1029	1.01227	0.075	0.8708	-+	73.1	3.723	0.05367
rs11915371	3	70539559	A	C	0.861268	0.097713	0.12858	1.01864	0.1349	0.8913	0.91247	0.0791	0.2471	-+	1.5	1.015	0.3137
rs11945861	4	65700865	A	G	1.02295	0.095421	0.812	0.9095	0.1316	0.4711	0.982357	0.0773	0.8176	+-	0	0.523	0.4696
rs11971041	7	26698848	A	G	0.937005	0.14278	0.64945	1.21773	0.2197	0.3697	1.01278	0.1197	0.9152	-+	0	1	0.3172
rs12033257	1	112318484	A	G	1.09367	0.094694	0.34321	1.06746	0.1104	0.5544	1.08253	0.0719	0.2701	++	0	0.028	0.8676
rs12035149	1	107885018	C	G	0.765359	0.10308	0.0099404	1.06735	0.1288	0.6125	0.871447	0.0805	0.08741	-+	75.4	4.065	0.04379
rs12041258	1	195047936	T	C	1.04206	0.099538	0.67806	0.994036	0.1283	0.9652	1.02378	0.0786	0.7653	+-	0	0.084	0.7714
rs12042908	1	74997762	A	G	1.13507	0.083574	0.12945	1.183	0.1087	0.1222	1.15269	0.0663	0.03202	++	0	0.091	0.7629
rs12042959	1	243533273	A	G	1.01262	0.119	0.91593	1.05731	0.1456	0.7021	1.03025	0.0921	0.7461	++	0	0.053	0.8184
rs12044597	1	1708801	A	G	0.959707	0.081373	0.61299	1.002	0.109	0.9889	0.974627	0.0652	0.6936	-+	0	0.101	0.7512
rs12098284	10	76047464	T	C	1.06655	0.12157	0.59693	0.9195	0.1715	0.6245	1.01491	0.0992	0.8813	+-	0	0.498	0.4804
rs12101393	15	92570921	C	G	1.02092	0.10802	0.84773	1.09649	0.1272	0.4688	1.0519	0.0823	0.5387	++	0	0.183	0.6687
rs12147845	14	101144596	T	C	1.05906	0.13369	0.66836	0.9489	0.1683	0.7553	1.01501	0.1047	0.8869	+-	0	0.261	0.6093
rs1218822	13	28011963	A	G	0.945651	0.088942	0.53021	0.886525	0.1133	0.289	0.922655	0.07	0.2499	--	0	0.201	0.654
rs12189178	5	50914726	T	C	1.56207	0.20233	0.031259	0.8874	0.3002	0.6906	1.30918	0.1678	0.1084	+-	59	2.44	0.1183
rs1229057	7	39054538	T	C	0.812946	0.13755	0.12629	1.289	0.152	0.09434	1.0004	0.102	0.9965	-+	80.2	5.056	0.02454
rs12364470	11	134601012	T	G	1.03627	0.11803	0.76192	1.03918	0.1446	0.7904	1.03738	0.0914	0.6877	++	0	0	0.988
rs12411886	10	104685299	A	C	1.18084	0.14583	0.25854	0.8457	0.2142	0.4341	1.06237	0.1205	0.6157	+-	39.7	1.66	0.1977
rs12420725	11	117017530	A	G	0.751097	0.15766	0.074349	0.986193	0.2354	0.9532	0.817177	0.131	0.1233	--	0	0.924	0.3365
rs12422552	12	14413931	C	G	1.03672	0.10237	0.72474	0.9381	0.123	0.6032	0.995212	0.0787	0.9509	+-	0	0.39	0.5322
rs12429545	13	54102206	A	G	1.18554	0.14306	0.23762	1.281	0.144	0.08508	1.23208	0.1015	0.03978	++	0	0.146	0.7028
rs12439798	15	46584787	T	G	1.02332	0.081395	0.77684	1.08	0.1096	0.485	1.0431	0.0653	0.5182	++	0	0.156	0.693
rs12446632	16	19935389	A	G	1.00805	0.1196	0.94652	1.289	0.1462	0.08248	1.11249	0.0926	0.2496	++	41	1.694	0.1931
rs12448257	16	3599655	A	G	1.05899	0.10748	0.59425	1.217	0.1287	0.127	1.12131	0.0825	0.1653	++	0	0.688	0.4069
rs12448738	16	56489343	A	C	1.1405	0.1246	0.28656	1.26759	0.1705	0.1644	1.18317	0.1006	0.09443	++	0	0.25	0.6169
rs12488237	3	56114861	T	C	0.801564	0.18508	0.23713	1.11607	0.2775	0.6923	0.887541	0.154	0.4385	-+	0	0.985	0.321
rs12514473	5	80818639	T	C	0.95507	0.10342	0.65708	1.04428	0.1257	0.7305	0.990149	0.0799	0.9011	-+	0	0.301	0.5833
rs12564992	1	174478100	A	G	1.39065	0.12984	0.0089669	1.09409	0.1755	0.6083	1.27749	0.1044	0.01895	++	17.2	1.207	0.2719
rs12574668	11	46422686	A	C	0.934388	0.11859	0.56521	1.043	0.1399	0.7632	0.978338	0.0905	0.8088	-+	0	0.36	0.5488
rs12575252	11	8694073	C	G	1.07473	0.083533	0.38838	0.884	0.1158	0.2872	1.00521	0.0677	0.9388	+-	46.6	1.872	0.1712
rs12577642	11	43728534	A	T	0.964169	0.087546	0.67693	0.90009	0.1159	0.3652	0.940353	0.0699	0.3789	--	0	0.224	0.6359
rs12587412	14	47272423	T	G	0.998548	0.085213	0.98639	0.993	0.1082	0.9485	0.996406	0.0669	0.9573	--	0	0.002	0.9677
rs12593036	15	81058652	A	G	0.946349	0.090773	0.54382	0.873362	0.1157	0.242	0.91787	0.0714	0.23	--	0	0.298	0.5852
rs12595158	15	62316035	T	C	1.3444	0.2823	0.30076	1.485	0.3234	0.2217	1.40354	0.2127	0.111	++	0	0.054	0.8168
rs12595749	15	79432359	A	G	1.02498	0.084481	0.77005	0.90009	0.1089	0.3347	0.976188	0.0668	0.7176	+-	0	0.889	0.3458
rs12602912	17	65870073	T	C	0.925727	0.10221	0.44791	1.273	0.1235	0.05078	1.05369	0.0787	0.5064	-+	74.7	3.949	0.04691
rs12609744	19	12994140	T	C	1.00705	0.10015	0.94397	1.06213	0.1197	0.6145	1.02942	0.0768	0.7062	++	0	0.116	0.733
rs12655756	5	88858208	A	T	1.03421	0.084131	0.68917	1.084	0.1105	0.463	1.05222	0.0669	0.4471	++	0	0.115	0.7349
rs12675063	8	132879047	A	T	1.03459	0.1315	0.79534	1.14653	0.1912	0.4744	1.0693	0.1083	0.5364	++	0	0.196	0.658
rs12680842	8	95582606	A	G	0.889959	0.085886	0.1753	0.829187	0.1136	0.09905	0.867361	0.0685	0.03779	--	0	0.247	0.6194
rs12694021	2	206084372	A	C	0.971303	0.081196	0.71959	0.9143	0.109	0.4109	0.950564	0.0651	0.4362	--	0	0.198	0.6563
rs12705987	7	114349212	A	T	1.06455	0.084026	0.45672	1.001	0.1096	0.991	1.0406	0.0667	0.551	++	0	0.199	0.6558
rs12731372	1	118852975	T	C	0.934422	0.1016	0.50239	1.107	0.1283	0.4291	0.997503	0.0797	0.9749	-+	6.8	1.072	0.3004
rs12776880	10	19776828	A	T	1.11459	0.09035	0.22721	0.778816	0.1146	0.02933	0.971514	0.071	0.6836	+-	83.4	6.034	0.01403
rs1285245	17	77796889	C	G	1.03706	0.092705	0.69463	0.9369	0.1137	0.5666	0.995809	0.0718	0.9537	+-	0	0.479	0.4887
rs12885454	14	29736838	A	C	0.998296	0.085642	0.98409	0.7746	0.1159	0.02748	0.912744	0.0689	0.185	--	67.7	3.099	0.07832
rs12888545	14	88308044	A	G	1.19942	0.098831	0.062878	0.924214	0.1201	0.5117	1.07961	0.0763	0.3155	+-	64.4	2.808	0.09377
rs12922346	16	82438337	C	G	0.882612	0.098456	0.20166	1.064	0.1207	0.608	0.951039	0.0763	0.5106	-+	30.5	1.44	0.2302
rs12939549	17	78611724	A	G	0.886885	0.082278	0.14438	0.845308	0.107	0.1162	0.871186	0.0652	0.03452	--	0	0.127	0.722
rs1296328	4	137083193	A	C	0.974542	0.085013	0.76135	0.9319	0.1085	0.5155	0.958103	0.0669	0.5224	--	0	0.105	0.7455
rs12964689	18	21116998	A	G	1.01358	0.082742	0.8704	1.03125	0.1091	0.7781	1.02	0.0659	0.764	++	0	0.016	0.8996
rs13021737	2	632348	A	G	0.822464	0.10472	0.0587	0.8753	0.1548	0.3896	0.838702	0.0867	0.04256	--	0	0.111	0.739
rs13047416	21	40309436	C	G	0.891304	0.085726	0.17999	0.865052	0.11	0.1862	0.881262	0.0676	0.06164	--	0	0.046	0.8303
rs13107325	4	103188709	T	C	0.9775	0.16449	0.88962	0.7913	0.2767	0.3975	0.925057	0.1414	0.5815	--	0	0.431	0.5115
rs13110266	4	162129844	A	G	1.04863	0.086461	0.58284	0.7621	0.1136	0.01676	0.932767	0.0688	0.3119	+-	80	4.998	0.02537
rs13174863	5	139080745	A	G	1.14418	0.1165	0.24356	1.44571	0.1726	0.0327	1.23109	0.0966	0.03132	++	20.7	1.262	0.2613
rs13191362	6	163033350	A	G	0.945953	0.12485	0.65699	1.0337	0.1684	0.844	0.976188	0.1003	0.8101	-+	0	0.179	0.6722
rs13201877	6	137675541	A	G	0.998145	0.12415	0.98805	0.97561	0.1498	0.8702	0.988862	0.0956	0.9071	--	0	0.014	0.9066
rs1320903	3	131758077	A	G	0.997419	0.088025	0.97655	0.8636	0.1181	0.2143	0.947432	0.0706	0.4439	--	0	0.957	0.3281
rs13209872	6	97753223	C	G	1.17454	0.086756	0.064338	0.9882	0.116	0.9185	1.10396	0.0695	0.1545	+-	29.7	1.422	0.233
rs13227658	7	113353254	T	C	1.00138	0.082409	0.98664	0.938086	0.1085	0.5543	0.977751	0.0656	0.7316	+-	0	0.23	0.6318
rs1323068	4	20263058	A	G	0.888794	0.089428	0.1851	0.8569	0.1211	0.2022	0.877393	0.0719	0.06906	--	0	0.059	0.8082
rs13240600	7	99064466	A	G	1.31677	0.1173	0.016658	1.12816	0.1595	0.4498	1.2472	0.0945	0.0194	++	0	0.61	0.4349
rs13247665	7	93232057	T	C	1.02263	0.085612	0.79352	1.18371	0.115	0.1425	1.07735	0.0687	0.2777	++	3.9	1.041	0.3076
rs13263601	8	14095900	A	C	1.07775	0.086951	0.38765	0.911577	0.1137	0.4166	1.01319	0.0691	0.8498	+-	26.9	1.369	0.242
rs13290794	9	37183628	A	G	1.01717	0.083538	0.83851	0.8703	0.1135	0.2211	0.962906	0.0673	0.5745	+-	18.3	1.224	0.2685
rs13292976	9	129467340	T	C	1.10548	0.081473	0.21823	0.8908	0.1107	0.2962	1.0247	0.0656	0.7098	+-	59.5	2.468	0.1162
rs13321566	3	107342662	A	G	1.22002	0.11077	0.068489	1.29735	0.1527	0.08831	1.2462	0.0897	0.01412	++	0	0.106	0.7446
rs13329567	15	68104367	T	C	1.04236	0.098753	0.6748	1.141	0.1245	0.2887	1.07939	0.0774	0.3234	++	0	0.324	0.5693
rs1333423	13	59425111	A	T	1.15495	0.093298	0.12401	1.098	0.1281	0.4648	1.13485	0.0754	0.09339	++	0	0.102	0.7496
rs13417156	2	62848319	T	C	0.960408	0.085486	0.63643	1.04657	0.1093	0.6769	0.99223	0.0673	0.9079	-+	0	0.383	0.5358
rs1345148	4	30843533	T	C	0.89266	0.08291	0.17117	0.971817	0.1107	0.7951	0.920351	0.0664	0.2109	--	0	0.377	0.539
rs1358808	6	51825285	C	G	0.97008	0.089381	0.73397	1.04526	0.1156	0.7022	0.997603	0.0707	0.9724	-+	0	0.261	0.6095
rs1362910	8	30856464	A	G	0.945675	0.084218	0.50639	0.9914	0.1095	0.9374	0.962424	0.0668	0.5661	--	0	0.117	0.7325
rs1365466	18	36182440	T	C	1.09202	0.095442	0.35418	0.895255	0.1232	0.3686	1.01359	0.0755	0.8578	+-	38.5	1.625	0.2024
rs1371108	2	81816251	A	C	1.00359	0.087798	0.96741	0.9515	0.1167	0.67	0.984423	0.0702	0.8232	+-	0	0.133	0.7151
rs1405348	8	77228222	A	G	0.97967	0.083415	0.80536	1.088	0.1081	0.4369	1.01877	0.066	0.7782	-+	0	0.59	0.4424
rs1412235	9	28410996	C	G	0.855611	0.094266	0.095449	1.099	0.116	0.4165	0.945161	0.0732	0.441	-+	64.3	2.805	0.09397
rs1431659	8	73439070	A	G	1.10375	0.093635	0.29272	0.8783	0.1282	0.3115	1.01939	0.0756	0.7992	+-	51.7	2.071	0.1501
rs1436343	3	104606130	A	G	1.13336	0.083213	0.13243	0.9955	0.1109	0.9675	1.08166	0.0666	0.2384	+-	0	0.875	0.3495
rs1437929	2	211983316	A	G	0.95535	0.094066	0.62647	1.071	0.1199	0.5645	0.997902	0.074	0.9769	-+	0	0.562	0.4534
rs1451533	2	105466005	A	G	1.02167	0.09711	0.82525	0.9672	0.1169	0.7757	0.9991	0.0747	0.9901	+-	0	0.13	0.7185
rs1452075	3	62481063	T	C	0.888412	0.093056	0.20486	0.946074	0.123	0.6533	0.909009	0.0742	0.1985	--	0	0.166	0.6835
rs1455137	4	145986668	A	C	1.04484	0.08294	0.59619	1.07354	0.112	0.5265	1.05496	0.0667	0.4225	++	0	0.038	0.8458
rs1477887	4	18514827	A	G	1.0654	0.083413	0.44738	1.068	0.1099	0.5501	1.06631	0.0664	0.3336	++	0	0	0.9859
rs1512065	20	53453326	A	G	1.0422	0.096077	0.6674	0.7722	0.1391	0.06308	0.946012	0.0791	0.4825	+-	68.2	3.146	0.07612
rs1522569	4	171632637	T	G	1.00469	0.10483	0.96438	1.09325	0.1471	0.5445	1.03365	0.0854	0.6979	++	0	0.219	0.64
rs1544459	7	77417584	T	C	0.832335	0.080713	0.022758	1.06895	0.1093	0.5419	0.909191	0.0649	0.1425	-+	70.5	3.391	0.06556
rs1549293	16	31141993	T	C	0.916081	0.084551	0.29857	1.004	0.1137	0.9686	0.946485	0.0678	0.4174	-+	0	0.418	0.5178
rs1552717	11	29158495	A	T	0.936031	0.11652	0.57149	0.74074	0.1452	0.03861	0.854021	0.0909	0.08255	--	36.7	1.58	0.2088
rs156151	6	104799007	C	G	0.799771	0.11497	0.048293	1.153	0.1318	0.2792	0.936693	0.0866	0.4506	-+	77.1	4.374	0.03648
rs159032	5	94206202	T	C	0.880848	0.10311	0.21494	1.073	0.1185	0.5508	0.959062	0.0778	0.5906	-+	36.6	1.578	0.209
rs1608445	18	947954	A	G	0.994027	0.083203	0.94255	1.018	0.1085	0.8717	1.0028	0.066	0.9658	-+	0	0.03	0.8616
rs1625427	11	131957293	T	C	1.12321	0.085773	0.17356	1.10791	0.1135	0.3664	1.11762	0.0684	0.1041	++	0	0.009	0.9232
rs1658820	8	4288577	T	G	1.02152	0.09719	0.82661	1.088	0.1285	0.5135	1.04519	0.0775	0.5682	++	0	0.153	0.6955
rs1668633	13	78371890	T	C	0.988757	0.082649	0.89113	1.03008	0.111	0.7897	1.00331	0.0663	0.9603	-+	0	0.088	0.7673
rs16851483	3	141275436	T	G	0.891705	0.18973	0.54108	1.117	0.2074	0.595	0.988072	0.14	0.9317	-+	0	0.642	0.4229
rs16906845	8	138215228	A	G	0.970785	0.15537	0.84792	0.5233	0.311	0.03729	0.858044	0.139	0.2708	--	68.3	3.16	0.07549
rs16907751	8	81375457	T	C	1.10562	0.13121	0.44587	0.917	0.1865	0.6423	1.03925	0.1073	0.7199	+-	0	0.673	0.412
rs16932761	8	67202787	A	G	0.960582	0.095712	0.67345	0.9326	0.1292	0.5888	0.950564	0.0769	0.5098	--	0	0.034	0.8541
rs16966801	17	39573713	A	G	0.951323	0.09873	0.61375	0.914077	0.1375	0.513	0.938474	0.0802	0.4286	--	0	0.056	0.8135
rs1700137	8	89461609	T	C	1.03472	0.085815	0.69086	1.148	0.1168	0.2368	1.07315	0.0692	0.3076	++	0	0.514	0.4735
rs17014375	1	209543560	T	G	1.03896	0.11865	0.74636	1.26855	0.1746	0.1732	1.10661	0.0981	0.302	++	0	0.895	0.3443
rs17035438	2	46878616	A	G	0.779502	0.17028	0.13416	1.071	0.1868	0.7128	0.900415	0.1258	0.4044	-+	36.7	1.58	0.2088
rs17056301	5	158271680	T	C	1.03293	0.094335	0.73064	0.924214	0.1198	0.5108	0.989852	0.0741	0.8909	+-	0	0.532	0.4658
rs17094222	10	102395440	T	C	0.987997	0.10442	0.90789	1.36631	0.1507	0.03834	1.09757	0.0858	0.2781	-+	68	3.127	0.07702
rs17105272	14	77529783	T	C	1.12348	0.098635	0.23847	1.035	0.1114	0.7556	1.08372	0.0738	0.2764	++	0	0.304	0.5814
rs17203016	2	208255518	A	G	1.1535	0.11388	0.20472	0.971817	0.136	0.8334	1.07487	0.0873	0.4085	+-	0	0.934	0.3339
rs17207196	7	75101065	T	C	1.17665	0.13108	0.21389	1.082	0.1096	0.4718	1.11997	0.0841	0.1778	++	0	0.241	0.6236
rs1730859	1	107617707	A	G	0.880355	0.086601	0.14199	0.879508	0.113	0.2557	0.880029	0.0687	0.06302	--	0	0	0.9946
rs17327461	2	35512183	T	C	0.991465	0.082939	0.91762	1.057	0.1085	0.6069	1.01511	0.0659	0.8195	-+	0	0.22	0.6393
rs17391694	1	78623626	T	C	1.12678	0.15445	0.44165	1.218	0.1476	0.1825	1.17351	0.1067	0.1336	++	0	0.133	0.7156
rs17446091	8	27167942	T	C	1.06697	0.093498	0.48632	0.901713	0.1312	0.4289	1.00813	0.0761	0.9148	+-	8.3	1.091	0.2962
rs17522122	14	33302882	T	G	0.992783	0.10146	0.94304	0.9343	0.108	0.5296	0.96493	0.0739	0.6292	--	0	0.168	0.682
rs17531363	1	107977075	A	C	1.07948	0.091482	0.40139	1.17523	0.1245	0.1944	1.11216	0.0737	0.1494	++	0	0.303	0.5823
rs17538472	4	163038241	T	C	1.22703	0.10297	0.048622	0.9124	0.1373	0.5041	1.10285	0.0824	0.2344	+-	66.4	2.98	0.08429
rs17551974	2	142293146	A	C	0.919794	0.11013	0.44498	1.151	0.1373	0.3044	1.00421	0.0859	0.9612	-+	38.4	1.623	0.2027
rs17608150	12	110046698	T	C	1.04856	0.16583	0.77505	1.225	0.1817	0.2638	1.12536	0.1225	0.335	++	0	0.4	0.5272
rs17636031	10	126594078	T	C	0.849073	0.11223	0.14585	1.04156	0.1222	0.7391	0.932301	0.0827	0.3963	-+	34.1	1.517	0.2181
rs17681451	3	114399296	A	G	1.07996	0.15133	0.61237	1.023	0.1901	0.9068	1.05749	0.1184	0.6368	++	0	0.05	0.8235
rs17681708	17	9792872	T	C	1.08843	0.091769	0.35363	0.961538	0.1192	0.743	1.03935	0.0727	0.5955	+-	0	0.679	0.4099
rs17724992	19	18454825	A	G	1.00247	0.094518	0.97917	1.17619	0.1327	0.221	1.05792	0.077	0.4649	++	0	0.962	0.3266
rs17757975	6	38214150	T	C	0.78784	0.11266	0.036247	1.04232	0.1681	0.8054	0.859246	0.0936	0.105	-+	47.7	1.913	0.1666
rs17806379	20	51107290	T	C	1.23478	0.10386	0.044116	1.183	0.1409	0.2328	1.21628	0.0836	0.01917	++	0	0.06	0.8067
rs17820822	9	11831420	T	G	1.00564	0.085931	0.94779	1.15942	0.1143	0.1957	1.05866	0.0687	0.4066	++	0	0.99	0.3197
rs1782507	11	30243868	T	G	0.936855	0.084221	0.43885	1.09649	0.1149	0.4226	0.989852	0.0679	0.8802	-+	18	1.22	0.2694
rs1787267	18	76742544	C	G	0.879115	0.20044	0.51496	0.9461	0.196	0.7775	0.912744	0.1401	0.5147	--	0	0.069	0.7934
rs1789165	11	69481969	A	G	0.980341	0.085613	0.81654	1.06259	0.1135	0.5929	1.00944	0.0683	0.8911	-+	0	0.321	0.5709
rs1814170	7	138794149	A	T	1.07421	0.14026	0.60762	0.968054	0.1878	0.8613	1.0349	0.1124	0.76	+-	0	0.197	0.6571
rs1819844	12	68205604	A	G	0.927265	0.10868	0.48481	1.031	0.14	0.8263	0.965026	0.0858	0.678	-+	0	0.358	0.5496
rs1852006	7	77829768	A	G	0.984969	0.096355	0.87497	1.115	0.1106	0.3256	1.03915	0.0727	0.5975	-+	0	0.715	0.3979
rs1853639	6	87606842	A	G	0.992099	0.088285	0.92837	1.00806	0.115	0.9445	0.998002	0.07	0.9771	-+	0	0.012	0.9123
rs1862451	16	24803620	A	G	1.27862	0.095012	0.0087787	1.2647	0.1305	0.07204	1.27379	0.0768	0.00163	++	0	0.005	0.946
rs1865341	9	8845911	T	C	1.26818	0.10656	0.02371	0.981354	0.1258	0.8803	1.1394	0.0813	0.1086	+-	58.7	2.419	0.1199
rs1866510	4	44514468	T	C	0.991101	0.086685	0.91779	0.9461	0.1138	0.6263	0.974335	0.069	0.7061	--	0	0.106	0.7453
rs1884389	20	1410582	T	C	1.02976	0.082371	0.72176	1.065	0.1091	0.5624	1.04237	0.0657	0.5275	++	0	0.061	0.8055
rs1884897	20	6612832	A	G	1.22338	0.08341	0.015802	0.8724	0.1148	0.2346	1.0885	0.0675	0.2089	+-	82.4	5.678	0.01718
rs1899689	7	121964349	T	C	0.866555	0.083194	0.083814	0.9975	0.1101	0.9816	0.912014	0.0664	0.1653	--	3.8	1.04	0.3078
rs1899951	3	12394840	T	C	1.09351	0.12121	0.46252	0.8117	0.1705	0.2211	0.989357	0.0988	0.9141	+-	50.7	2.029	0.1543
rs1909586	3	124687767	T	G	1.06204	0.10219	0.5551	1.22519	0.1125	0.07101	1.13292	0.0756	0.09897	++	0	0.884	0.3471
rs1927790	13	96922191	T	C	0.944127	0.082866	0.48769	0.965251	0.1088	0.7464	0.9518	0.0659	0.4539	--	0	0.026	0.8715
rs1928295	9	120378483	T	C	1.13973	0.083591	0.11662	0.981354	0.1095	0.8634	1.07864	0.0664	0.2545	+-	15.2	1.179	0.2775
rs1937684	10	53680085	A	T	0.873524	0.08613	0.11703	1.13727	0.1177	0.2745	0.95772	0.0695	0.5342	-+	69.4	3.273	0.07044
rs1941697	18	31251276	A	G	1.00253	0.083189	0.97578	0.8214	0.11	0.07387	0.932394	0.0664	0.2916	+-	52.1	2.088	0.1485
rs1951455	14	91512339	T	C	1.06521	0.090512	0.48584	0.9062	0.1205	0.4137	1.00491	0.0724	0.9464	+-	13.1	1.151	0.2834
rs1956151	14	40101060	A	G	1.07826	0.098441	0.44169	0.977517	0.1458	0.8744	1.04561	0.0816	0.5843	+-	0	0.311	0.5771
rs1973993	1	96943994	T	C	1.05055	0.081945	0.54726	1.005	0.1129	0.9642	1.03458	0.0663	0.608	++	0	0.101	0.7507
rs1982441	8	28021769	T	G	0.947269	0.11909	0.64772	1.2	0.1456	0.2096	1.04144	0.0922	0.6594	-+	36.7	1.581	0.2087
rs2000746	18	57677294	A	G	1.03212	0.094754	0.73807	1.12701	0.1233	0.3322	1.06641	0.0751	0.3923	++	0	0.32	0.5717
rs2010281	14	103862322	A	G	1.00557	0.083463	0.94694	0.9087	0.1135	0.3993	0.970446	0.0672	0.6555	+-	0	0.517	0.4722
rs2012927	18	63297672	A	G	1.04939	0.082663	0.55979	0.9014	0.1173	0.3763	0.997802	0.0676	0.9736	+-	10.9	1.122	0.2895
rs2030342	1	97388226	T	C	0.985134	0.084245	0.85882	0.915751	0.108	0.4159	0.958295	0.0664	0.5213	--	0	0.284	0.5939
rs2075205	16	54153099	A	T	0.911014	0.084003	0.26753	1.04844	0.1103	0.6681	0.959253	0.0668	0.5334	-+	2.6	1.027	0.3109
rs2075650	19	45395619	A	G	0.792962	0.15121	0.12848	1.0006	0.1581	0.9969	0.886123	0.1093	0.2687	-+	11.5	1.13	0.2877
rs208015	17	46252346	T	C	0.93208	0.15615	0.65001	0.7768	0.2161	0.2426	0.87564	0.1266	0.2939	--	0	0.467	0.4943
rs2080454	16	49062590	A	C	1.05859	0.090323	0.52738	0.93985	0.1094	0.5702	1.00874	0.0697	0.9004	+-	0	0.703	0.4017
rs2100814	8	28118130	A	G	0.975127	0.083151	0.76163	0.9536	0.1103	0.6665	0.967248	0.0664	0.6162	--	0	0.026	0.8716
rs2122042	3	85866335	T	G	0.991425	0.098479	0.93022	1.419	0.1237	0.00469	1.1394	0.077	0.09034	-+	80.6	5.143	0.02334
rs2124499	3	123093541	C	G	0.965378	0.085022	0.67811	1.007	0.1118	0.9478	0.980395	0.0677	0.7702	-+	0	0.09	0.7638
rs2143253	20	41987392	A	G	0.884865	0.11762	0.29378	0.8408	0.1704	0.3087	0.870402	0.0968	0.1516	--	0	0.061	0.8051
rs2154297	1	80791708	T	C	1.1708	0.092775	0.086677	1.07956	0.1194	0.5213	1.13553	0.0733	0.08264	++	0	0.288	0.5916
rs215632	7	32368524	A	G	1.00017	0.085651	0.9984	0.9645	0.1129	0.7488	0.986985	0.0682	0.8478	+-	0	0.066	0.7977
rs2170382	8	74689288	T	C	0.92318	0.12024	0.50317	0.692	0.1968	0.06133	0.853594	0.1026	0.1229	--	36	1.562	0.2114
rs2174307	9	73791849	C	G	1.02373	0.082801	0.77695	0.933	0.1094	0.5265	0.989753	0.066	0.8754	+-	0	0.457	0.4988
rs217671	14	62360464	A	G	1.11511	0.097333	0.2601	1.14508	0.1279	0.2894	1.12603	0.0775	0.1255	++	0	0.027	0.8689
rs2185027	6	153381622	A	C	1.10658	0.088561	0.25021	1.13817	0.1227	0.2917	1.11728	0.0718	0.1225	++	0	0.035	0.8524
rs2190788	5	144484261	T	G	0.938895	0.088801	0.47642	0.8605	0.119	0.2067	0.910101	0.0712	0.1855	--	0	0.345	0.5571
rs2192158	4	55505360	A	G	1.08937	0.081436	0.29265	0.8139	0.1101	0.06127	0.982652	0.0655	0.7894	+-	77.9	4.532	0.03328
rs2228213	6	12124855	A	G	0.958994	0.086712	0.62855	1.038	0.1147	0.7455	0.986985	0.0692	0.85	-+	0	0.303	0.5819
rs223051	11	32131303	T	C	0.949344	0.088029	0.55514	1.11907	0.1189	0.3442	1.00632	0.0707	0.9296	-+	19.1	1.236	0.2662
rs2230590	3	49936102	T	C	1.0168	0.084033	0.84277	1.04526	0.1075	0.6802	1.02747	0.0662	0.682	++	0	0.041	0.8396
rs2275426	1	46487552	A	G	0.971107	0.079934	0.71349	0.9659	0.109	0.75	0.969282	0.0645	0.6284	--	0	0.002	0.9683
rs2282231	1	39569571	T	C	1.00924	0.10691	0.93136	0.8783	0.1318	0.3249	0.955137	0.083	0.58	+-	0	0.671	0.4129
rs2283093	7	126721231	T	C	0.994097	0.10241	0.95382	0.9462	0.1376	0.6876	0.976774	0.0822	0.7746	--	0	0.083	0.7734
rs2293605	3	184044433	T	C	0.935596	0.14202	0.63734	1.072	0.1541	0.6539	0.995908	0.1044	0.9689	-+	0	0.422	0.5161
rs2304130	19	19789528	A	G	0.705294	0.16897	0.041693	0.952381	0.1971	0.8053	0.800995	0.1283	0.08366	--	25.3	1.338	0.2473
rs2304607	5	87988733	A	G	0.918965	0.11754	0.4736	0.891265	0.1479	0.4356	0.908101	0.092	0.295	--	0	0.026	0.8713
rs2307022	16	68381978	A	G	1.00401	0.087823	0.96362	1.143	0.1125	0.2339	1.05454	0.0692	0.4431	++	0	0.825	0.3636
rs2307111	5	75003678	T	C	1.03813	0.082205	0.64846	0.930233	0.1095	0.5082	0.997902	0.0657	0.9741	+-	0	0.642	0.4228
rs2356865	1	50836334	T	C	1.01091	0.086592	0.90027	0.8921	0.1202	0.3421	0.968603	0.0703	0.6501	+-	0	0.712	0.3987
rs2357760	6	120213880	A	G	1.06547	0.088723	0.47362	1.11259	0.1188	0.3693	1.0821	0.0711	0.267	++	0	0.085	0.7704
rs2365389	3	61236462	T	C	1.10218	0.083562	0.24438	0.9728	0.1108	0.8034	1.05338	0.0667	0.4356	+-	0	0.81	0.3683
rs2367112	5	64168193	T	G	1.12979	0.082473	0.13792	1.00513	0.1083	0.9625	1.08231	0.0656	0.2279	++	0	0.738	0.3904
rs2425241	20	35018412	T	C	1.34831	0.20385	0.14893	0.9816	0.2342	0.9369	1.17586	0.1538	0.292	+-	4.3	1.045	0.3066
rs2425857	20	44914134	A	G	1.07383	0.083113	0.39104	0.9046	0.1072	0.3497	1.00682	0.0657	0.917	+-	37.4	1.598	0.2061
rs2429150	12	2152655	A	C	0.826546	0.083727	0.02275	0.826447	0.1074	0.07616	0.826546	0.066	0.003906	--	0	0	0.9993
rs2479958	13	111984244	A	G	1.18649	0.084128	0.041769	0.9981	0.1079	0.9856	1.11138	0.0663	0.1114	+-	37.4	1.597	0.2063
rs248139	5	167352783	A	G	1.00882	0.10123	0.9308	0.9557	0.1366	0.74	0.989654	0.0813	0.8983	+-	0	0.101	0.7504
rs2481665	1	62594677	T	C	0.879528	0.082215	0.11829	0.976563	0.1076	0.8272	0.914114	0.0653	0.1693	--	0	0.597	0.4396
rs2491864	1	242986063	A	G	0.787706	0.10694	0.023295	0.7778	0.1406	0.07378	0.784036	0.0851	0.004263	--	0	0.005	0.9429
rs2543132	8	15536311	C	G	0.969256	0.095667	0.74419	0.919963	0.1431	0.558	0.953801	0.0795	0.5516	--	0	0.092	0.7617
rs25832	5	66175682	A	G	1.11619	0.095207	0.24539	1.17041	0.1262	0.2124	1.13553	0.076	0.0944	++	0	0.09	0.7641
rs2605603	11	93221105	A	G	0.955265	0.082354	0.57808	1.063	0.1065	0.5652	0.994217	0.0651	0.9293	-+	0	0.63	0.4273
rs2611742	5	95856501	T	C	0.957449	0.081252	0.5924	1.03885	0.1111	0.7314	0.985112	0.0656	0.8185	-+	0	0.351	0.5533
rs2619976	17	71754545	T	C	0.870463	0.088926	0.11748	0.8004	0.1143	0.05147	0.843327	0.0702	0.01521	--	0	0.336	0.5623
rs262956	3	183486117	T	G	1.01561	0.090273	0.86368	1.18	0.1101	0.1322	1.07875	0.0698	0.2775	++	9.9	1.11	0.292
rs2631681	10	93032943	T	C	1.0121	0.085648	0.88823	0.9573	0.1172	0.71	0.992727	0.0692	0.9154	+-	0	0.147	0.7013
rs2634047	8	85696337	C	G	0.942862	0.095261	0.53538	0.9029	0.1319	0.4387	0.92895	0.0772	0.34	--	0	0.071	0.7901
rs2680648	3	53777176	T	C	1.2475	0.098773	0.023227	1.05307	0.1261	0.6817	1.16964	0.0778	0.04386	++	10.6	1.119	0.2902
rs2710323	3	52815905	T	C	1.09866	0.084551	0.26513	1.1489	0.108	0.1988	1.11751	0.0666	0.09522	++	0	0.106	0.7444
rs2721965	8	116662038	A	C	0.999351	0.090049	0.99425	1.03498	0.1135	0.7618	1.01298	0.0705	0.8551	-+	0	0.058	0.8089
rs2731222	12	90595383	A	C	1.02463	0.091796	0.79093	1.117	0.1193	0.3539	1.05802	0.0728	0.4379	++	0	0.329	0.5664
rs2733287	12	41880909	A	C	1.01055	0.0819	0.89798	0.895255	0.1086	0.3089	0.967152	0.0654	0.6092	+-	0	0.793	0.3731
rs273504	19	18215247	A	G	1.12602	0.10225	0.24474	1.11099	0.1123	0.3485	1.11918	0.0756	0.1364	++	0	0.008	0.9295
rs2781668	6	131897278	T	C	1.18583	0.1137	0.13716	0.9829	0.1425	0.9034	1.1023	0.0889	0.273	+-	5.7	1.06	0.3032
rs2814992	6	34617144	A	G	0.860527	0.083384	0.072142	1.22369	0.1183	0.08792	0.967248	0.0682	0.6246	-+	83.1	5.918	0.01499
rs2820311	1	201841476	A	G	0.980867	0.091508	0.83272	1.01451	0.1173	0.9021	0.993422	0.0722	0.9276	-+	0	0.051	0.8207
rs28350	3	42418446	A	G	1.0715	0.10127	0.49615	0.9188	0.1396	0.5441	1.01613	0.082	0.8448	+-	0	0.795	0.3727
rs2836961	21	40627020	A	C	0.937907	0.086853	0.46041	0.913242	0.1101	0.4097	0.928393	0.0682	0.2757	--	0	0.036	0.8493
rs2838006	21	42653567	T	C	1.08048	0.090479	0.39261	1.114	0.111	0.3295	1.09374	0.0701	0.2014	++	0	0.046	0.8311
rs284227	1	82379446	T	C	1.09853	0.099728	0.34333	1.02041	0.1303	0.8765	1.06897	0.0792	0.3995	++	0	0.202	0.653
rs2850969	4	102183594	T	C	0.823444	0.11775	0.10196	1.0201	0.1671	0.9052	0.884087	0.0963	0.2005	-+	8.9	1.098	0.2948
rs2866816	19	30683879	T	C	0.956398	0.095355	0.64035	0.877193	0.1203	0.2771	0.925057	0.0747	0.297	--	0	0.317	0.5733
rs2875762	6	124925032	C	G	1.08729	0.09423	0.37526	0.8283	0.1402	0.1791	0.999	0.0782	0.9901	+-	61.5	2.594	0.1073
rs2890652	2	142959931	T	C	0.870419	0.10789	0.20087	1.09975	0.1437	0.508	0.946959	0.0863	0.5278	-+	41	1.694	0.1931
rs29938	19	34311481	T	C	0.985042	0.08891	0.86523	1.169	0.1137	0.1707	1.05117	0.07	0.4762	-+	28.9	1.407	0.2355
rs3134353	8	101947453	A	T	0.960637	0.082761	0.62698	1.023	0.1103	0.8394	0.982652	0.0662	0.7915	-+	0	0.208	0.6483
rs3134438	11	122765667	A	C	0.86206	0.09152	0.10218	0.9601	0.1193	0.7331	0.897179	0.0726	0.135	--	0	0.513	0.4738
rs326889	4	112713436	T	C	1.04952	0.084547	0.5675	1.024	0.1092	0.8271	1.03987	0.0669	0.5585	++	0	0.032	0.8585
rs329124	5	133865452	A	G	0.960331	0.088131	0.6459	0.968992	0.1103	0.7784	0.963676	0.0689	0.5912	--	0	0.004	0.9493
rs329651	11	133767622	T	G	1.07572	0.10269	0.47519	0.799361	0.1276	0.07915	0.957241	0.08	0.5847	+-	69.6	3.287	0.06984
rs331949	4	143663206	T	C	1.03711	0.08502	0.66772	0.858369	0.1114	0.1705	0.967345	0.0676	0.6234	+-	45.1	1.822	0.1771
rs340025	15	60908307	T	C	1.06063	0.085382	0.49049	0.9347	0.1104	0.5409	1.01167	0.0675	0.8641	+-	0	0.82	0.3651
rs355777	3	154034950	C	G	1.14362	0.082883	0.10534	0.7907	0.1126	0.03705	1.00451	0.0667	0.9461	+-	85.6	6.967	0.008304
rs3736485	15	51748610	A	G	1.02372	0.082349	0.77576	0.9748	0.1081	0.8135	1.00552	0.0655	0.9336	+-	0	0.13	0.7186
rs3739733	9	88897891	A	G	1.00923	0.099971	0.92664	0.94518	0.1231	0.6474	0.983242	0.0776	0.8279	+-	0	0.171	0.6792
rs3753549	1	243722892	T	C	0.915416	0.12413	0.47811	0.947867	0.1598	0.7368	0.927465	0.098	0.4426	--	0	0.03	0.8633
rs3781099	10	27318776	T	C	1.35877	0.13941	0.03019	0.7557	0.2304	0.2242	1.16102	0.1193	0.2105	+-	78.9	4.746	0.02936
rs3800229	6	108996963	T	G	0.955945	0.083905	0.59158	0.978474	0.1204	0.8578	0.963291	0.0688	0.5865	--	0	0.025	0.8739
rs3800649	7	137424509	A	G	1.18474	0.091246	0.064123	1.055	0.1199	0.6525	1.13542	0.0726	0.08032	++	0	0.593	0.4414
rs3803286	14	103246470	A	G	0.900811	0.087151	0.22856	0.9671	0.1151	0.7711	0.92441	0.0695	0.258	--	0	0.242	0.6228
rs3807566	7	50564204	T	G	0.933892	0.081845	0.40259	0.9357	0.1081	0.5391	0.934541	0.0653	0.2996	--	0	0	0.9886
rs3808434	8	116559435	A	G	0.969941	0.082535	0.71122	1.116	0.108	0.3099	1.02143	0.0656	0.7465	-+	6.1	1.065	0.3021
rs3810291	19	47569003	A	G	1.02158	0.10481	0.83834	1.03146	0.1196	0.7954	1.02583	0.0788	0.746	++	0	0.004	0.9518
rs3814883	16	29994922	T	C	1.04499	0.085246	0.60559	1.015	0.1086	0.8879	1.03345	0.0671	0.6236	++	0	0.044	0.833
rs3822683	5	96080883	A	G	1.0124	0.095157	0.89682	1.0012	0.1325	0.9928	1.00854	0.0773	0.912	++	0	0.005	0.9456
rs3826705	19	42637232	T	C	0.910134	0.13516	0.4876	0.914913	0.1665	0.593	0.912014	0.1049	0.3802	--	0	0.001	0.9805
rs3829849	9	129390800	T	C	0.933686	0.087246	0.43062	0.892	0.1168	0.3278	0.918512	0.0699	0.2241	--	0	0.098	0.7541
rs3849570	3	81792112	A	C	0.949171	0.086866	0.54698	0.817	0.1161	0.08155	0.899425	0.0696	0.1276	--	6.5	1.069	0.3011
rs3850422	14	99671788	A	G	1.03761	0.081894	0.65205	0.9011	0.1097	0.3427	0.986492	0.0656	0.8363	+-	5.8	1.062	0.3028
rs3851083	10	33862727	A	G	0.936843	0.083196	0.43219	1.087	0.1091	0.4418	0.989456	0.0662	0.873	-+	14.8	1.174	0.2786
rs3887080	12	121661966	A	G	1.22038	0.12826	0.12423	0.8985	0.1749	0.5404	1.09647	0.1034	0.3733	+-	49.8	1.993	0.158
rs3902840	9	129419025	A	G	1.24935	0.16399	0.17901	1.041	0.1897	0.8306	1.15558	0.1241	0.2438	++	0	0.529	0.4669
rs3902951	14	69789755	T	G	0.951479	0.1015	0.62437	1.0009	0.1262	0.9945	0.97064	0.0791	0.7059	-+	0	0.098	0.7545
rs3915844	3	9514856	A	G	1.07029	0.11398	0.55235	1.168	0.1497	0.2992	1.10517	0.0907	0.2702	++	0	0.216	0.6424
rs39654	3	173095123	A	G	0.968198	0.092663	0.72699	0.9222	0.1075	0.4515	0.948285	0.0702	0.4496	--	0	0.118	0.7316
rs40067	5	107439012	A	G	0.866156	0.11419	0.20399	1.089	0.1417	0.5472	0.947906	0.0889	0.547	-+	36.8	1.583	0.2084
rs40245	7	21470536	A	T	0.82193	0.087068	0.023131	1.021	0.1113	0.8528	0.892436	0.0686	0.09714	-+	57.5	2.356	0.1248
rs4077093	12	51593616	T	G	1.06333	0.10183	0.54718	1.125	0.1276	0.3543	1.08687	0.0796	0.2951	++	0	0.119	0.7298
rs4148155	4	89054667	A	G	0.92556	0.148	0.60249	1.21892	0.1842	0.2824	1.03118	0.1154	0.7905	-+	26.3	1.358	0.244
rs419261	6	33554147	T	C	1.00532	0.087751	0.95177	1.136	0.1085	0.2411	1.05506	0.0682	0.4318	++	0	0.767	0.3812
rs4273371	3	108119071	T	C	0.975109	0.081959	0.75823	0.933707	0.1079	0.5232	0.959733	0.0653	0.5291	--	0	0.103	0.7488
rs4278019	6	53693410	A	T	0.953405	0.091225	0.60006	0.9138	0.1229	0.463	0.939131	0.0733	0.3914	--	0	0.077	0.7816
rs427943	21	46570896	A	C	0.898589	0.083987	0.20189	0.9689	0.1082	0.7704	0.92441	0.0663	0.2361	--	0	0.303	0.5823
rs4284600	15	31843528	T	C	0.974538	0.079948	0.74682	1.09314	0.1083	0.4105	1.01481	0.0643	0.819	-+	0	0.728	0.3936
rs4303732	2	100830040	T	C	0.943007	0.083959	0.4848	1.10047	0.1102	0.385	0.998002	0.0668	0.9765	-+	19.5	1.242	0.265
rs4307239	7	24354300	A	G	0.906701	0.082084	0.23239	1.02659	0.1073	0.8072	0.949234	0.0652	0.4242	-+	0	0.845	0.358
rs4366093	8	20639811	T	C	0.913228	0.090061	0.31141	1.252	0.1111	0.0434	1.0349	0.07	0.6235	-+	79.5	4.867	0.02738
rs4372296	1	98320492	A	C	0.921754	0.098923	0.41124	0.983284	0.1244	0.8902	0.945161	0.0774	0.466	--	0	0.165	0.6843
rs4372836	2	28973883	T	C	1.07097	0.089664	0.445	1.193	0.1129	0.1175	1.11661	0.0702	0.1162	++	0	0.56	0.4542
rs450231	9	101481205	A	G	0.944747	0.095395	0.55182	0.75815	0.118	0.0188	0.866061	0.0742	0.05256	--	52.4	2.103	0.147
rs4516268	17	1846831	A	C	0.911572	0.13671	0.49627	1.055	0.1344	0.6924	0.981866	0.0958	0.8488	-+	0	0.581	0.4459
rs4518345	5	27185904	A	G	1.24706	0.088913	0.013436	0.9555	0.1212	0.7074	1.1361	0.0717	0.07507	+-	68.1	3.139	0.07645
rs453520	2	147907202	T	C	0.961848	0.08368	0.642	0.91659	0.1097	0.4271	0.944972	0.0665	0.3947	--	0	0.122	0.7269
rs4624596	3	119571541	T	C	1.02909	0.1058	0.78581	1.0408	0.1409	0.7767	1.03334	0.0846	0.6987	++	0	0.004	0.9488
rs4639527	2	416815	A	G	1.01443	0.089441	0.87252	1.03295	0.1197	0.7866	1.02102	0.0716	0.7715	++	0	0.015	0.9036
rs4653017	1	33776728	T	C	0.982173	0.085228	0.83277	1.01874	0.1146	0.8714	0.995012	0.0684	0.9421	-+	0	0.066	0.798
rs4670626	2	37046657	T	C	0.998062	0.091016	0.98298	0.9689	0.114	0.7819	0.986591	0.0711	0.8496	--	0	0.041	0.8389
rs4671328	2	58935282	T	G	0.999832	0.084438	0.99841	0.7323	0.1101	0.004645	0.890921	0.067	0.08476	--	80.1	5.037	0.02481
rs4671358	2	60164634	A	T	1.07489	0.081845	0.37649	1.06918	0.1108	0.5463	1.07283	0.0658	0.2853	++	0	0.001	0.9691
rs4673553	2	211608379	T	G	1.04118	0.082098	0.62252	1.27616	0.11	0.02662	1.11986	0.0658	0.08545	++	54.5	2.198	0.1382
rs4718966	7	70040558	T	C	0.893955	0.087154	0.19713	0.8813	0.1102	0.2511	0.889052	0.0684	0.08541	--	0	0.01	0.9192
rs4722398	7	3125220	T	C	1.10949	0.11628	0.37396	1.211	0.1483	0.1957	1.14706	0.0915	0.1337	++	0	0.216	0.6423
rs4722672	7	27231762	T	C	0.883786	0.11169	0.27115	0.899281	0.1416	0.4545	0.889674	0.0877	0.1826	--	0	0.009	0.9232
rs4725984	7	150668514	T	C	1.09207	0.094432	0.35119	1.215	0.1102	0.07683	1.14248	0.0717	0.06315	++	0	0.54	0.4623
rs4737183	8	64720693	A	G	0.88771	0.083413	0.15313	1.06202	0.1085	0.5792	0.948854	0.0661	0.4272	-+	41.7	1.716	0.1902
rs4740383	9	133783566	A	G	0.868116	0.11146	0.2024	0.9893	0.109	0.921	0.928115	0.0779	0.3382	--	0	0.703	0.4019
rs4744275	9	96482633	A	G	1.01664	0.090712	0.85562	0.8859	0.1258	0.3359	0.969863	0.0736	0.6776	+-	0	0.788	0.3748
rs4759073	12	54653258	A	G	0.93121	0.095514	0.45442	1.05	0.1112	0.6618	0.979905	0.0725	0.7794	-+	0	0.671	0.4128
rs4759228	12	56508409	C	G	0.940526	0.098911	0.53407	1.186	0.1152	0.1379	1.0378	0.075	0.6211	-+	57.1	2.333	0.1267
rs4764949	12	103658096	A	G	0.912762	0.085042	0.28363	0.926784	0.1183	0.5189	0.917502	0.0691	0.2125	--	0	0.011	0.9167
rs4766710	12	114437708	A	G	1.10076	0.18837	0.60667	0.998004	0.2427	0.9945	1.06099	0.1488	0.691	+-	0	0.102	0.7497
rs4796243	17	35057883	A	G	1.10395	0.084664	0.2437	0.9833	0.1181	0.8867	1.06141	0.0688	0.3863	+-	0	0.634	0.4258
rs4814512	20	16564210	A	C	1.22665	0.10141	0.041439	0.756429	0.1229	0.02297	1.00854	0.0782	0.9138	+-	89.1	9.205	0.002413
rs4820408	22	40604945	T	G	0.93798	0.083048	0.43989	0.9403	0.11	0.5758	0.93885	0.0663	0.3409	--	0	0	0.9857
rs4858193	3	20441050	T	C	1.24967	0.10309	0.028357	0.832639	0.1176	0.12	1.04749	0.0775	0.5491	+-	85.2	6.741	0.009423
rs4864201	4	130731284	T	C	0.918991	0.086266	0.32592	1.1	0.1123	0.3953	0.982357	0.0684	0.7952	-+	38	1.612	0.2042
rs487060	6	160774459	T	C	1.02736	0.0827	0.74397	0.8964	0.1083	0.3126	0.977067	0.0657	0.7237	+-	0.1	1.001	0.317
rs4906908	15	27040082	T	G	1.1623	0.095804	0.11594	1.107	0.1083	0.3501	1.13769	0.0718	0.07222	++	0	0.114	0.736
rs4936175	11	132641959	T	C	1.10157	0.085275	0.25541	0.845308	0.1087	0.1217	0.995908	0.0671	0.9508	+-	72.8	3.673	0.05529
rs4936671	11	121942512	C	G	0.932894	0.085621	0.4161	1.075	0.1095	0.5097	0.984423	0.0674	0.8163	-+	3.9	1.04	0.3077
rs4969387	17	79081724	C	G	1.08122	0.15358	0.60999	0.94697	0.1198	0.6481	0.995709	0.0945	0.9634	+-	0	0.463	0.4961
rs498240	6	31892592	A	G	1.05817	0.15468	0.71516	1.587	0.2003	0.02108	1.23121	0.1224	0.08939	++	61	2.565	0.1093
rs4985155	16	15129459	A	G	0.958081	0.086602	0.62107	1.07101	0.1157	0.5533	0.997204	0.0693	0.9676	-+	0	0.594	0.4407
rs4986044	17	21261560	T	C	0.821905	0.092463	0.033283	0.9834	0.1071	0.8757	0.887364	0.07	0.08769	--	37.8	1.607	0.2048
rs5396	3	170744815	T	C	0.887062	0.090597	0.18694	0.814996	0.1162	0.07841	0.859074	0.0714	0.03353	--	0	0.331	0.5652
rs543874	1	177889480	A	G	0.935597	0.10939	0.54364	1.06	0.1391	0.6753	0.981277	0.086	0.8263	-+	0	0.498	0.4805
rs555267	18	40992698	T	G	0.995393	0.088054	0.95813	1.102	0.1142	0.3958	1.03386	0.0697	0.6328	-+	0	0.498	0.4805
rs559267	20	54157497	A	G	0.932531	0.084599	0.4093	0.927644	0.1121	0.5018	0.930717	0.0675	0.2879	--	0	0.001	0.9702
rs577525	10	99769388	T	C	0.96103	0.08234	0.62886	0.9631	0.1084	0.7289	0.961751	0.0656	0.5524	--	0	0	0.9874
rs580438	3	13345450	T	C	1.22773	0.085049	0.016142	0.892	0.1163	0.3256	1.09845	0.0687	0.1716	+-	79.7	4.916	0.02661
rs587230	11	69299771	A	G	0.984413	0.13172	0.9049	1.184	0.1332	0.2047	1.07853	0.0937	0.4198	-+	0	0.971	0.3244
rs6019482	20	47495560	T	C	1.06689	0.12159	0.59536	0.8515	0.1451	0.268	0.972097	0.0932	0.7615	+-	29.5	1.419	0.2336
rs6121381	20	30785593	A	T	0.972285	0.10788	0.79447	0.909091	0.1445	0.5098	0.949139	0.0864	0.5463	--	0	0.139	0.7094
rs6138482	20	25059442	T	C	1.02986	0.10356	0.77644	1.427	0.122	0.003546	1.18057	0.079	0.03549	++	75.9	4.154	0.04154
rs6142096	20	32686658	A	G	1.05958	0.083644	0.4883	1.0618	0.1092	0.5828	1.06035	0.0664	0.3771	++	0	0	0.9879
rs621042	12	18789007	A	C	1.00219	0.083178	0.97898	1.173	0.1066	0.1353	1.06364	0.0656	0.3464	++	26.2	1.355	0.2445
rs6235	5	95728898	C	G	1.00139	0.091534	0.9879	0.94518	0.1203	0.6411	0.980395	0.0728	0.7858	+-	0	0.146	0.7023
rs6265	11	27679916	T	C	0.990676	0.10395	0.92807	0.9234	0.1386	0.5651	0.965895	0.0832	0.6766	--	0	0.165	0.6848
rs629443	13	76386075	T	G	0.981697	0.092585	0.84161	0.8043	0.129	0.09138	0.917411	0.0752	0.2516	--	36.5	1.576	0.2094
rs6442101	3	48130893	T	C	0.90028	0.085575	0.22037	1.06417	0.1193	0.6018	0.952943	0.0695	0.4879	-+	22.9	1.298	0.2546
rs6443750	3	181329682	T	C	0.920303	0.14325	0.56024	1.102	0.1482	0.5129	1.00401	0.103	0.9692	-+	0	0.764	0.382
rs6448587	4	28561990	A	C	0.920716	0.099097	0.40579	0.821693	0.1331	0.1394	0.884087	0.0795	0.1212	--	0	0.47	0.4929
rs6449531	5	60712212	A	G	1.16976	0.083366	0.060598	1.02	0.114	0.8624	1.11527	0.0673	0.1051	++	0	0.941	0.332
rs6461115	7	2103668	A	G	1.05165	0.095951	0.59864	0.749625	0.1219	0.01797	0.923855	0.0754	0.2938	+-	79	4.762	0.02909
rs6463489	7	5542513	T	C	0.779494	0.15447	0.099179	0.9893	0.1674	0.9489	0.869793	0.1135	0.2192	--	8.7	1.095	0.2954
rs6474945	9	15670492	T	G	1.05771	0.081161	0.48916	0.9378	0.1087	0.5546	1.01308	0.065	0.8411	+-	0	0.787	0.3751
rs6477694	9	111932342	T	C	1.02827	0.085133	0.7429	1.04112	0.1143	0.7243	1.03283	0.0683	0.6361	++	0	0.008	0.9305
rs651548	12	99560183	A	G	0.976276	0.084611	0.77631	0.9451	0.1124	0.6151	0.96493	0.0676	0.5969	--	0	0.053	0.8176
rs6545714	2	59307725	A	G	1.04773	0.083569	0.57614	1.01958	0.1112	0.8614	1.03749	0.0668	0.5818	++	0	0.038	0.8447
rs6548221	2	295255	A	G	0.970454	0.097218	0.75715	1.003	0.1339	0.9798	0.981572	0.0787	0.8131	-+	0	0.04	0.842
rs6564360	16	76779612	A	G	1.08456	0.10145	0.42116	1.01451	0.1353	0.915	1.05876	0.0812	0.4814	++	0	0.156	0.6929
rs6569648	6	130349119	T	C	1.06884	0.098161	0.49577	0.923361	0.1247	0.5244	1.01066	0.0771	0.8907	+-	0	0.85	0.3566
rs6577584	1	6715390	T	G	0.973572	0.085957	0.75532	1.04297	0.1135	0.7108	0.998301	0.0685	0.9804	-+	0	0.234	0.6287
rs6587552	1	151018861	A	G	1.22188	0.093685	0.033529	0.8444	0.1318	0.1994	1.07939	0.0764	0.3173	+-	80.9	5.222	0.0223
rs6606686	12	110903380	C	G	0.929888	0.088604	0.4125	0.866551	0.1136	0.2073	0.90538	0.0699	0.1549	--	0	0.24	0.6244
rs663129	18	57838401	A	G	1.10437	0.096753	0.30642	0.9433	0.1241	0.6382	1.0405	0.0763	0.6031	+-	0.4	1.004	0.3164
rs6690764	1	92976590	A	G	1.1291	0.10133	0.22709	0.940734	0.1296	0.6382	1.05359	0.0798	0.5134	+-	18.8	1.231	0.2672
rs6700816	1	174883994	A	T	0.832585	0.213	0.39378	1.86532	0.455	0.1706	0.96252	0.1929	0.8429	-+	61.2	2.578	0.1084
rs6700838	1	47700027	T	C	0.998151	0.083564	0.98232	1.0009	0.1113	0.9937	0.9991	0.0668	0.9897	-+	0	0	0.9842
rs6710871	2	143960593	A	G	0.914055	0.11366	0.42605	1.049	0.1534	0.7551	0.959733	0.0913	0.653	-+	0	0.52	0.4707
rs6711584	2	104421692	A	G	1.24876	0.0841	0.0080745	0.9578	0.1084	0.6908	1.13032	0.0664	0.0653	+-	73.2	3.738	0.05318
rs6720868	2	230663576	T	C	1.03793	0.086615	0.66739	0.8785	0.1196	0.2789	0.980101	0.0702	0.7739	+-	21.6	1.275	0.2588
rs6738445	2	172599615	T	C	1.04519	0.089254	0.62056	0.9629	0.1209	0.7543	1.01542	0.0718	0.8316	+-	0	0.298	0.5853
rs6764533	3	196088464	A	G	1.08431	0.083931	0.33509	1.001	0.1127	0.9902	1.0538	0.0673	0.4361	++	0	0.324	0.5694
rs6767619	3	156893782	C	G	0.933215	0.085133	0.41559	0.9928	0.1153	0.9498	0.953801	0.0685	0.49	--	0	0.186	0.6659
rs6786582	3	135898984	T	C	0.785127	0.090044	0.0075597	1.05186	0.1205	0.6751	0.871883	0.0721	0.05731	-+	73.5	3.78	0.05187
rs6804181	3	116937546	A	T	1.12785	0.11649	0.29799	1.0017	0.1443	0.9904	1.07627	0.0906	0.4174	++	0	0.409	0.5225
rs6804842	3	25106437	A	G	0.99599	0.084637	0.96211	1.282	0.1086	0.02233	1.09571	0.0668	0.1711	-+	70.3	3.362	0.06674
rs6827083	4	153075491	A	G	1.00217	0.083854	0.97935	1.06598	0.108	0.5543	1.02573	0.0662	0.7015	++	0	0.204	0.6517
rs6843738	4	103936001	A	G	0.956297	0.087397	0.60832	1.112	0.115	0.3544	1.01056	0.0696	0.8796	-+	8.3	1.091	0.2963
rs6888159	5	63932234	C	G	0.866971	0.086762	0.10062	0.977517	0.1143	0.8418	0.905833	0.0691	0.1525	--	0	0.699	0.403
rs6900723	6	23876240	T	C	1.02094	0.086612	0.81057	1.14758	0.1216	0.2578	1.06194	0.0705	0.3944	++	0	0.613	0.4335
rs6921533	6	73742334	T	C	1.2331	0.088988	0.01902	1.094	0.1143	0.4301	1.17869	0.0702	0.01924	++	0	0.683	0.4087
rs6968554	7	17287106	A	G	1.23188	0.092438	0.02416	0.8675	0.1137	0.2111	1.07144	0.0717	0.3361	+-	82.5	5.727	0.0167
rs7006629	8	87519542	T	C	1.04773	0.081156	0.56521	1.0826	0.1099	0.4701	1.05993	0.0653	0.3728	++	0	0.057	0.8106
rs7024334	9	109072075	T	G	1.01959	0.093251	0.83515	0.9251	0.1308	0.5515	0.986689	0.0759	0.8602	+-	0	0.367	0.5449
rs7042372	9	6959840	A	G	1.0037	0.086418	0.96589	1.05652	0.1166	0.6372	1.02214	0.0694	0.7527	++	0	0.125	0.7238
rs7083450	10	103984060	T	C	0.878649	0.10685	0.22839	0.853242	0.1378	0.2485	0.869011	0.0844	0.0964	--	0	0.028	0.8664
rs7084454	10	21821274	A	G	0.964294	0.09073	0.68808	0.908	0.1172	0.4104	0.942801	0.0717	0.4117	--	0	0.165	0.6849
rs7102454	11	65594820	T	C	0.95692	0.084869	0.60392	0.860585	0.1104	0.1734	0.919983	0.0673	0.2149	--	0	0.581	0.4461
rs711347	4	52926216	A	T	0.949984	0.097961	0.60091	1.04548	0.1264	0.7247	0.984718	0.0774	0.8427	-+	0	0.359	0.5492
rs7117238	11	78040259	A	G	1.15841	0.10179	0.15127	1.177	0.1396	0.2436	1.16486	0.0822	0.06358	++	0	0.008	0.9266
rs7123876	11	72444583	T	C	0.954643	0.098464	0.63771	1.09577	0.1257	0.4668	1.00602	0.0775	0.9382	-+	0	0.746	0.3879
rs7124681	11	47529947	A	C	0.946819	0.086184	0.52531	0.8941	0.1147	0.3293	0.927465	0.0689	0.2743	--	0	0.159	0.6897
rs7133378	12	124409502	A	G	1.10471	0.085709	0.24578	1.066	0.115	0.5798	1.09068	0.0687	0.2063	++	0	0.062	0.8036
rs7138803	12	50247468	A	G	0.998754	0.087954	0.98868	0.7674	0.1146	0.02091	0.905833	0.0698	0.1563	--	69.9	3.327	0.06815
rs7144011	14	79940383	T	G	0.994121	0.10334	0.95444	1.078	0.1295	0.5598	1.02593	0.0808	0.7511	-+	0	0.239	0.6249
rs7147503	14	101539384	T	C	0.903237	0.088732	0.24977	1.018	0.1132	0.8763	0.94535	0.0698	0.4206	-+	0	0.692	0.4056
rs7164727	15	73093991	T	C	1.09967	0.086987	0.27248	1.07135	0.1202	0.5666	1.08981	0.0705	0.2221	++	0	0.031	0.8604
rs7181498	15	95271404	T	C	0.936677	0.087066	0.45126	1.167	0.1095	0.158	1.0199	0.0681	0.7721	-+	59.5	2.47	0.1161
rs7181610	15	35826859	A	T	1.17101	0.12104	0.18634	1.22609	0.1689	0.2274	1.18946	0.0984	0.07788	++	0	0.049	0.8249
rs7187776	16	28857645	A	G	1.02338	0.088511	0.79372	1.19861	0.112	0.1057	1.08752	0.0694	0.2271	++	18.4	1.226	0.2682
rs7195386	16	24578458	T	C	0.994299	0.083433	0.94533	0.8266	0.1096	0.08217	0.929136	0.0664	0.2683	--	44.4	1.798	0.1799
rs719802	11	113234679	T	C	1.2028	0.087486	0.035043	1.009	0.1101	0.9358	1.12378	0.0685	0.08855	++	35.9	1.561	0.2115
rs7206608	16	82872628	C	G	1.121	0.093035	0.21705	1.01184	0.1191	0.9212	1.07832	0.0733	0.3038	++	0	0.46	0.4978
rs7209235	17	73759552	A	G	1.12733	0.11235	0.28396	1.27226	0.1365	0.07761	1.18376	0.0867	0.05181	++	0	0.468	0.4939
rs7211567	17	31460899	T	C	0.814932	0.099325	0.037157	0.8558	0.1358	0.2513	0.828946	0.0802	0.01928	--	0	0.085	0.7712
rs7217226	17	2136065	T	G	0.975418	0.084093	0.7672	0.934579	0.1121	0.5447	0.960501	0.0673	0.5492	--	0	0.093	0.7602
rs7239114	18	45921214	A	G	0.960323	0.089681	0.65146	0.923361	0.1094	0.4637	0.945256	0.0694	0.4173	--	0	0.077	0.7814
rs7243357	18	56883319	T	G	1.10269	0.10746	0.35979	1.0686	0.15	0.6584	1.09101	0.0874	0.3187	++	0	0.029	0.8649
rs7334078	13	99120484	T	C	1.01627	0.092166	0.86082	1.24224	0.125	0.08263	1.09068	0.0742	0.2417	++	40.2	1.671	0.1961
rs733594	8	85077686	T	C	1.05701	0.094187	0.55472	0.81833	0.1147	0.08061	0.953515	0.0728	0.5129	+-	66.4	2.974	0.08463
rs7377083	4	102708997	A	C	0.940952	0.082658	0.46072	0.9778	0.1091	0.837	0.954183	0.0659	0.477	--	0	0.079	0.779
rs740157	7	77055885	A	G	1.03381	0.083128	0.68899	0.8415	0.1114	0.1214	0.960405	0.0666	0.5446	+-	54.4	2.193	0.1387
rs7444298	5	87730027	A	G	1.03118	0.091639	0.73705	1.10632	0.1342	0.4514	1.05454	0.0757	0.4831	++	0	0.187	0.6652
rs7531118	1	72837239	T	C	0.976552	0.091437	0.79507	0.881	0.1078	0.2399	0.935382	0.0697	0.338	--	0	0.531	0.4663
rs7531656	1	49828663	A	G	1.07742	0.088733	0.40129	1.241	0.1112	0.05173	1.13837	0.0694	0.06177	++	0	0.987	0.3204
rs7535528	1	2444414	A	G	1.03548	0.08983	0.69789	0.9207	0.1125	0.4628	0.989159	0.0702	0.8769	+-	0	0.666	0.4144
rs7550711	1	110082886	T	C	1.28382	0.26449	0.35034	0.6028	0.3838	0.1873	1.00642	0.2178	0.9765	+-	62	2.631	0.1048
rs7556169	1	8741401	A	G	1.04295	0.082879	0.61165	1	0.1092	0.9998	1.02706	0.066	0.6861	++	0	0.094	0.759
rs7557796	2	86766153	T	C	0.955832	0.087658	0.60559	1.114	0.1152	0.3495	1.01106	0.0698	0.875	-+	10.6	1.119	0.2901
rs7560871	2	145616899	A	G	1.08246	0.1564	0.61353	1.067	0.2167	0.7632	1.07713	0.1268	0.5579	++	0	0.003	0.9571
rs7561278	2	48954905	T	C	1.04155	0.10219	0.68945	0.96432	0.1307	0.7823	1.01157	0.0805	0.8866	+-	0	0.216	0.6424
rs7564679	2	204012790	A	G	0.994593	0.082076	0.94729	0.8758	0.1098	0.2272	0.950279	0.0657	0.4377	--	0	0.861	0.3535
rs756717	16	72996162	A	G	0.87383	0.082529	0.1007	0.9977	0.1127	0.984	0.915212	0.0666	0.1833	--	0	0.901	0.3426
rs7599312	2	213413231	A	G	1.26318	0.092932	0.012484	0.8869	0.1222	0.3263	1.1096	0.074	0.1596	+-	81.2	5.307	0.02125
rs7600699	2	156018263	C	G	1.02788	0.11473	0.81006	1.15234	0.1543	0.3579	1.07058	0.0921	0.4589	++	0	0.353	0.5522
rs7601895	2	55281901	C	G	0.992758	0.091801	0.93685	0.882613	0.119	0.2946	0.950184	0.0727	0.4817	--	0	0.612	0.4339
rs7607351	2	69562127	T	C	0.892856	0.083024	0.17225	0.949668	0.1102	0.6386	0.913018	0.0663	0.17	--	0	0.2	0.6548
rs7607369	2	219279097	A	G	0.933329	0.085892	0.42104	0.9572	0.1105	0.6918	0.942236	0.0678	0.3804	--	0	0.033	0.8568
rs761423	1	17301672	T	C	0.995727	0.084736	0.95967	1.11607	0.109	0.314	1.03946	0.0669	0.563	-+	0	0.683	0.4086
rs7615297	3	156299313	C	G	0.93862	0.11548	0.58423	0.905797	0.1454	0.4954	0.925797	0.0904	0.3938	--	0	0.037	0.848
rs762147	21	39238610	A	G	0.998059	0.09453	0.98358	0.972	0.1249	0.8202	0.988467	0.0754	0.8779	--	0	0.029	0.8659
rs7640424	3	107820063	T	C	1.00883	0.087955	0.92033	1.029	0.1171	0.8065	1.01603	0.0703	0.8208	++	0	0.018	0.8925
rs7674623	4	80794681	T	C	1.06953	0.1035	0.51709	1.115	0.1323	0.4105	1.08654	0.0815	0.3085	++	0	0.061	0.8042
rs7683836	4	180167906	A	G	1.06485	0.083074	0.44879	1.17758	0.1088	0.1328	1.10506	0.066	0.1303	++	0	0.54	0.4623
rs7694732	4	115124089	A	G	1.09755	0.083021	0.26107	0.862812	0.1088	0.1753	1.00451	0.066	0.9453	+-	67.7	3.092	0.0787
rs769674	4	140881964	A	T	0.944765	0.087905	0.51836	1.00301	0.1162	0.9791	0.965605	0.0701	0.6172	-+	0	0.169	0.6814
rs7710595	5	106506697	A	C	0.818264	0.082553	0.014938	0.928505	0.1088	0.4955	0.856929	0.0658	0.01889	--	0	0.856	0.3547
rs7711753	5	122733317	A	G	0.913154	0.083488	0.27537	1.199	0.1083	0.09429	1.01076	0.0661	0.8719	-+	74.8	3.966	0.04642
rs7715256	5	153537893	T	G	1.08986	0.083326	0.30076	1.23732	0.1117	0.05656	1.14042	0.0668	0.04911	++	0	0.829	0.3625
rs7716275	5	137631073	T	G	0.901099	0.10908	0.33628	1.096	0.1279	0.4736	0.978534	0.083	0.7938	-+	26.3	1.357	0.2441
rs7730004	5	43191033	T	C	1.10644	0.090711	0.26266	0.862812	0.1127	0.1902	1.00341	0.0707	0.962	+-	66.2	2.955	0.08559
rs7730898	5	170459675	A	G	1.02978	0.090814	0.7461	1.16564	0.1275	0.2291	1.07369	0.074	0.3368	++	0	0.627	0.4286
rs7748777	6	41133806	A	G	0.945137	0.087755	0.51974	1.251	0.1078	0.03779	1.05686	0.0681	0.4163	-+	75.4	4.068	0.0437
rs775731	3	77624784	T	C	0.938657	0.082105	0.44087	0.981354	0.1086	0.8639	0.953992	0.0655	0.4718	--	0	0.107	0.7439
rs7760082	6	21919387	A	G	1.0061	0.095709	0.94928	1.16891	0.1176	0.1845	1.06801	0.0742	0.3751	++	0	0.979	0.3226
rs7784465	7	6418275	T	C	0.909261	0.12237	0.43869	0.859845	0.1479	0.3065	0.888874	0.0943	0.2114	--	0	0.085	0.771
rs7805441	7	78121458	T	C	0.983217	0.080766	0.83386	1.16077	0.11	0.1752	1.04206	0.0651	0.5266	-+	32.4	1.48	0.2238
rs7844647	8	34503776	T	C	0.962554	0.095968	0.69097	0.902527	0.12	0.3938	0.938662	0.0749	0.3985	--	0	0.176	0.6752
rs785278	1	33307987	A	T	1.06947	0.10539	0.52484	0.8341	0.1434	0.2057	0.980199	0.0849	0.8137	+-	48.7	1.951	0.1625
rs7865157	9	122631560	T	C	1.00081	0.1367	0.99526	1.103	0.1697	0.5635	1.03987	0.1065	0.7136	++	0	0.199	0.6555
rs7869771	9	94180627	A	C	0.96359	0.089192	0.6777	1.24131	0.1344	0.1079	1.04112	0.0743	0.5872	-+	59.4	2.465	0.1164
rs7871866	9	131027982	C	G	0.858602	0.16966	0.36393	1.338	0.1378	0.03457	1.12165	0.107	0.283	-+	75.7	4.12	0.04239
rs7874154	9	27777012	T	C	0.942249	0.082804	0.47203	1.06338	0.108	0.5697	0.985408	0.0657	0.8228	-+	0	0.79	0.3742
rs7893571	10	16750129	T	G	0.868976	0.084423	0.096984	1.00888	0.1122	0.9372	0.917136	0.0675	0.1999	-+	11.5	1.13	0.2877
rs7899106	10	87410904	A	G	1.00244	0.18217	0.98927	1.19574	0.2538	0.4813	1.06439	0.148	0.6733	++	0	0.319	0.5725
rs7903146	10	114758349	T	C	0.998041	0.087137	0.98204	0.8762	0.1243	0.2874	0.956093	0.0714	0.5295	--	0	0.736	0.3911
rs7919	16	70514828	A	C	0.984757	0.086752	0.85933	0.8387	0.1094	0.1081	0.925612	0.068	0.2552	--	24.4	1.322	0.2502
rs7941030	11	122522375	T	C	0.897726	0.084846	0.20402	0.84246	0.1096	0.1184	0.876604	0.0671	0.04965	--	0	0.21	0.6466
rs7948120	11	28763321	T	C	0.943038	0.097094	0.54448	1.017	0.1221	0.8917	0.971028	0.076	0.6989	-+	0	0.234	0.6284
rs7968230	12	133481917	A	G	1.03934	0.090998	0.67167	0.9491	0.1129	0.6433	1.0028	0.0708	0.9683	+-	0	0.392	0.5311
rs7973955	12	118409640	A	G	1.01416	0.091498	0.8778	0.9608	0.1203	0.7394	0.994316	0.0728	0.9371	+-	0	0.128	0.7206
rs7975187	12	60964108	A	G	1.02007	0.10099	0.84371	0.897666	0.1314	0.41	0.972777	0.0801	0.7304	+-	0	0.595	0.4405
rs799449	7	44784697	T	C	0.878429	0.090119	0.15024	0.892061	0.1099	0.2985	0.88391	0.0697	0.07652	--	0	0.012	0.9137
rs8016771	14	102649451	T	G	0.895216	0.14452	0.44618	0.815661	0.1758	0.247	0.862259	0.1116	0.1843	--	0	0.167	0.6826
rs8016859	14	30484722	C	G	1.00322	0.23099	0.98886	0.9881	0.2793	0.9658	0.997004	0.178	0.9868	+-	0	0.002	0.9666
rs8033510	15	61445514	T	C	0.955867	0.083584	0.58855	1.02	0.1147	0.8654	0.977653	0.0676	0.7378	-+	0	0.209	0.6473
rs8036040	15	36402716	A	C	0.942849	0.081266	0.46847	1.036	0.1083	0.7451	0.975407	0.065	0.7016	-+	0	0.484	0.4865
rs8047395	16	53798523	A	G	1.03148	0.081916	0.70488	1.009	0.1084	0.9323	1.02327	0.0654	0.7251	++	0	0.026	0.8712
rs8070454	17	38160754	T	C	1.11124	0.08536	0.21697	1.226	0.1091	0.06221	1.1535	0.0672	0.03366	++	0	0.503	0.478
rs8071182	17	55336155	A	G	0.905995	0.12171	0.4144	0.8221	0.1505	0.1931	0.871883	0.0946	0.1473	--	0	0.252	0.6156
rs8075273	17	61728881	A	C	0.876876	0.093993	0.15939	0.8247	0.1199	0.1082	0.856672	0.074	0.03645	--	0	0.162	0.6872
rs8081039	17	75995829	T	C	1.30939	0.19492	0.17166	0.7867	0.2517	0.3406	1.08177	0.1541	0.6102	+-	61	2.561	0.1095
rs8089514	18	69224478	A	T	0.950896	0.087049	0.56222	0.9205	0.1122	0.4605	0.939319	0.0688	0.363	--	0	0.052	0.819
rs8092503	18	52479487	A	G	1.06941	0.10235	0.51018	1.22249	0.1405	0.1527	1.12019	0.0827	0.1701	++	0	0.592	0.4415
rs8094523	18	57878155	A	G	0.941969	0.16153	0.70952	1.185	0.2132	0.4266	1.02419	0.1287	0.8526	-+	0	0.736	0.3908
rs8097544	18	1839564	A	G	0.972801	0.11815	0.81549	0.771605	0.1416	0.06728	0.884529	0.0907	0.1763	--	36.7	1.579	0.209
rs8102137	19	30296853	T	C	1.02166	0.090076	0.8117	0.959693	0.1134	0.7165	0.997204	0.0705	0.9686	+-	0	0.187	0.6657
rs8123881	20	15819495	A	G	0.954864	0.12549	0.71332	0.959693	0.1621	0.798	0.956667	0.0992	0.6553	--	0	0.001	0.9804
rs823074	1	205774839	T	C	1.02253	0.084094	0.79088	1.05787	0.1096	0.6077	1.03552	0.0667	0.6012	++	0	0.06	0.8057
rs825680	16	73606563	A	T	0.935827	0.086392	0.44257	0.791766	0.109	0.03232	0.877393	0.0677	0.05333	--	30.8	1.445	0.2294
rs827092	3	157985182	T	C	0.953261	0.082699	0.56262	0.81367	0.1084	0.05688	0.899335	0.0657	0.1065	--	25.8	1.349	0.2455
rs845084	10	125220036	A	G	0.779003	0.094116	0.0071401	1.111	0.1216	0.3868	0.889852	0.0744	0.1167	-+	81.2	5.33	0.02096
rs847747	6	40080069	T	G	0.888963	0.08975	0.18705	0.9475	0.1218	0.6581	0.9091	0.0723	0.1874	--	0	0.178	0.6734
rs849135	7	28196413	A	G	1.08544	0.08256	0.32018	0.9384	0.1085	0.5579	1.02901	0.0657	0.6633	+-	12.3	1.14	0.2857
rs853679	6	28296863	A	C	0.899506	0.16053	0.50677	0.982	0.1456	0.9008	0.943839	0.1078	0.5922	--	0	0.164	0.6856
rs868554	16	20050466	C	G	0.896327	0.09376	0.24449	1.09051	0.1251	0.4884	0.961847	0.075	0.604	-+	36.4	1.573	0.2097
rs879620	16	4015729	T	C	1.0624	0.10064	0.54668	0.938967	0.1094	0.5632	1.00391	0.0741	0.9578	+-	0	0.69	0.4061
rs889398	16	69556715	T	C	1.00538	0.084831	0.94952	1.024	0.1087	0.8286	1.01238	0.0669	0.8539	++	0	0.018	0.8941
rs892261	13	65884191	T	C	1.02251	0.08244	0.78702	1.125	0.1076	0.2735	1.05929	0.0654	0.3788	++	0	0.497	0.481
rs895330	19	4060707	C	G	1.21416	0.14452	0.17501	1.21773	0.1577	0.2117	1.2158	0.1065	0.06667	++	0	0	0.989
rs900144	11	13294268	T	C	1.01758	0.082711	0.83294	0.83612	0.1083	0.09812	0.94658	0.0657	0.4034	+-	51.9	2.077	0.1495
rs901630	6	98539519	T	C	1.15111	0.084027	0.094066	0.9956	0.1092	0.9679	1.09068	0.0666	0.1927	+-	9.9	1.11	0.2922
rs902695	2	113955074	A	G	0.997035	0.082581	0.9713	0.9065	0.1081	0.3638	0.962617	0.0656	0.562	--	0	0.49	0.4841
rs903959	8	142630782	A	T	1.04355	0.085695	0.61889	1.072	0.1086	0.5239	1.05432	0.0673	0.4312	++	0	0.038	0.8458
rs905938	1	154991389	T	C	0.907537	0.10775	0.36925	0.894455	0.1211	0.3563	0.901766	0.0805	0.1988	--	0	0.008	0.9286
rs925018	3	62713143	C	G	0.994307	0.085233	0.94656	0.969932	0.1156	0.7891	0.985703	0.0686	0.8332	--	0	0.03	0.8628
rs925421	4	60253877	A	G	1.01108	0.089331	0.90175	1.07	0.1249	0.5897	1.03066	0.0727	0.6778	++	0	0.136	0.7122
rs9291467	4	25428296	T	C	1.02153	0.082135	0.79518	0.8601	0.1083	0.164	0.959349	0.0654	0.5259	+-	37.6	1.602	0.2057
rs9294260	6	83433228	A	G	0.871421	0.08194	0.092172	0.9629	0.1069	0.7235	0.904204	0.065	0.1216	--	0	0.549	0.4586
rs9299	17	46669430	T	C	0.962833	0.08572	0.65859	0.97371	0.1107	0.8104	0.966862	0.0678	0.6194	--	0	0.006	0.9361
rs930295	2	50233352	A	C	0.999948	0.11214	0.99963	0.916	0.1471	0.551	0.968216	0.0892	0.7174	--	0	0.225	0.6355
rs9332817	11	118365210	C	G	0.62611	0.35467	0.16861	0.6461	0.389	0.2616	0.635083	0.2621	0.08325	--	0	0.004	0.9524
rs934515	2	79482643	A	G	0.886646	0.13529	0.36887	0.8614	0.1748	0.3936	0.87713	0.107	0.2203	--	0	0.017	0.896
rs9349239	6	42676480	A	G	0.916472	0.081438	0.28373	1.08802	0.1087	0.4378	0.974822	0.0652	0.6952	-+	37.3	1.596	0.2065
rs9362662	6	90296588	A	G	0.899641	0.082765	0.20088	1.044	0.1075	0.692	0.950849	0.0656	0.4424	-+	16.9	1.203	0.2727
rs9367368	6	13189275	T	C	0.94192	0.091092	0.51179	0.917431	0.114	0.4484	0.932301	0.0712	0.3246	--	0	0.033	0.8567
rs9426003	1	34602870	A	G	0.889906	0.10153	0.24779	1.155	0.1184	0.2224	0.993819	0.0771	0.9364	-+	64.2	2.795	0.09458
rs9463175	6	9510030	T	C	0.898553	0.08909	0.22793	0.8709	0.1148	0.2282	0.888074	0.0704	0.09165	--	0	0.046	0.8297
rs946526	1	46487168	T	C	1.23789	0.20392	0.30136	0.8991	0.2619	0.6845	1.09713	0.1609	0.5644	+-	0	0.928	0.3354
rs9475173	6	55013291	A	G	0.912269	0.089833	0.30736	1.12905	0.1147	0.2899	0.989258	0.0707	0.879	-+	53.3	2.141	0.1434
rs9507983	13	28620036	T	C	1.19363	0.084903	0.036144	0.930233	0.1094	0.5097	1.08687	0.0671	0.2144	+-	69.1	3.241	0.0718
rs9527706	13	58402479	A	G	1.02348	0.096103	0.80881	1.0098	0.1202	0.9351	1.01816	0.0751	0.8109	++	0	0.008	0.9303
rs9530843	13	79563749	A	C	1.04899	0.08419	0.56955	1.14916	0.1106	0.2086	1.0847	0.067	0.225	++	0	0.431	0.5117
rs9538141	13	59178258	A	G	1.09337	0.081375	0.27174	0.8118	0.1075	0.05251	0.980983	0.0649	0.7672	+-	79.5	4.878	0.02721
rs954018	18	42598463	A	G	0.922557	0.091485	0.37622	1.228	0.1138	0.07051	1.03221	0.0713	0.657	-+	73.9	3.836	0.05015
rs9540493	13	66205704	A	G	1.0384	0.081795	0.64494	0.976	0.1091	0.8237	1.01552	0.0654	0.8142	+-	0	0.207	0.6495
rs9571687	13	67472713	A	C	0.856432	0.088868	0.079122	1.002	0.1152	0.9884	0.908101	0.0704	0.1706	-+	14.1	1.164	0.2806
rs9595908	13	33184288	T	C	1.12874	0.084254	0.14917	1.05285	0.1121	0.6457	1.10076	0.0674	0.1542	++	0	0.246	0.6197
rs9603697	13	40783323	T	C	1.01391	0.087656	0.87473	0.9593	0.1188	0.7265	0.994316	0.0705	0.9355	+-	0	0.141	0.7077
rs9615905	22	48875699	T	C	1.02249	0.091667	0.80823	0.8864	0.1088	0.2675	0.96358	0.0701	0.5971	+-	0.8	1.008	0.3154
rs9630985	2	181607676	A	C	1.01669	0.087306	0.84955	0.9272	0.1181	0.5219	0.984127	0.0702	0.8197	+-	0	0.394	0.5304
rs9675376	18	57969244	A	G	1.10032	0.091493	0.2973	1.021	0.1191	0.8636	1.07015	0.0726	0.3498	++	0	0.248	0.6184
rs967605	1	23399932	T	C	0.956561	0.10812	0.68162	1.21877	0.1587	0.2125	1.03293	0.0894	0.717	-+	37.2	1.591	0.2071
rs9688431	6	73922654	T	C	1.45961	0.18158	0.031089	1.13766	0.2174	0.553	1.31758	0.1394	0.04784	++	0	0.774	0.379
rs972283	7	130466854	A	G	0.839356	0.098284	0.073909	1.051	0.1077	0.6424	0.929694	0.0726	0.315	-+	58	2.378	0.123
rs972540	2	207244783	A	G	1.20662	0.095319	0.04661	0.791766	0.1165	0.04501	1.01908	0.0738	0.798	+-	87.2	7.834	0.005127
rs977540	16	9724750	A	G	0.952871	0.09309	0.60433	1.09794	0.1233	0.4484	1.00321	0.0743	0.9659	-+	0	0.841	0.359
rs9787495	10	103206115	A	G	1.01169	0.082294	0.88758	0.8442	0.1101	0.1237	0.94819	0.0659	0.4192	+-	42.3	1.734	0.1879
rs980329	2	60285100	T	C	0.869071	0.09946	0.15974	1.03082	0.1226	0.8046	0.929973	0.0772	0.3474	-+	14.5	1.169	0.2796
rs9806058	14	35673470	A	T	0.933258	0.11255	0.54039	1.14103	0.1675	0.4308	0.993521	0.0934	0.9441	-+	0	0.992	0.3192
rs9814633	3	41310470	A	G	1.01271	0.084598	0.88123	1.133	0.1094	0.2529	1.05612	0.0669	0.4143	++	0	0.659	0.417
rs9816226	3	185834499	A	T	1.15694	0.10887	0.18308	1.095	0.1423	0.5243	1.13372	0.0865	0.1468	++	0	0.094	0.7588
rs9838283	3	50820486	A	G	0.816891	0.12963	0.12221	0.879508	0.1576	0.4155	0.841642	0.1001	0.08498	--	0	0.131	0.7174
rs987237	6	50803050	A	G	0.962981	0.11156	0.73541	0.8726	0.1406	0.3329	0.927002	0.0874	0.3858	--	0	0.302	0.5829
rs9905991	17	80052073	A	G	1.05459	0.084884	0.53096	1.12	0.1086	0.2951	1.07896	0.0669	0.256	++	0	0.191	0.6624
rs9927848	16	23833071	A	C	0.91136	0.092455	0.3166	0.944287	0.1208	0.6324	0.923393	0.0734	0.2776	--	0	0.054	0.8155
rs9931967	16	20375351	T	G	1.08344	0.086906	0.35578	1.062	0.1074	0.5779	1.07487	0.0676	0.285	++	0	0.021	0.885
rs9951893	18	60739250	T	C	0.970924	0.081886	0.71845	0.960615	0.1064	0.7043	0.967055	0.0649	0.6059	--	0	0.006	0.9366
rs998584	6	43757896	A	C	0.926433	0.086949	0.37887	0.9909	0.109	0.933	0.950944	0.068	0.4597	--	0	0.233	0.6295
rs998732	19	19378671	A	G	0.955591	0.1085	0.67596	0.95057	0.1522	0.7405	0.953897	0.0883	0.5932	--	0	0.001	0.9775

## Sheet: Supp Table 5
					CoLaus|PsyCoLaus			NESDA|NTR			Meta-analysis
SNP	Chr	Position	A1	A2	OR	SE	P-value	OR	SE	P-value	OR	SE	P-value	Direction	HetISq	HetChiSq	HetPVal
rs1000096	4	38692835	T	C	0.942038	0.075396	0.42789	0.9725	0.07855	0.7225	0.956571	0.0544	0.4138	--	0	0.085	0.7701
rs1000940	17	5283252	A	G	1.08168	0.079596	0.3237	1.05186	0.08309	0.5426	1.06727	0.0575	0.2571	++	0	0.059	0.808
rs1003081	11	118913993	T	C	1.00689	0.072137	0.92404	0.9512	0.07732	0.5177	0.980591	0.0527	0.71	+-	0	0.289	0.5906
rs1006353	13	28047269	A	G	0.996184	0.081332	0.96243	0.9071	0.08682	0.2612	0.953515	0.0594	0.4225	--	0	0.62	0.431
rs10066835	5	151254297	T	C	1.04267	0.2411	0.86107	1.069	0.3728	0.8585	1.05033	0.2025	0.8082	++	0	0.003	0.9552
rs10083803	16	6701400	T	C	0.801981	0.082977	0.0079452	1.014	0.08531	0.8707	0.898885	0.0595	0.07301	-+	74.3	3.885	0.04872
rs10110727	8	14324437	A	G	0.889897	0.079535	0.14261	1.032	0.08399	0.705	0.954469	0.0578	0.4196	-+	39	1.64	0.2003
rs10118701	9	103061366	A	G	0.969441	0.075213	0.67901	0.938967	0.07796	0.4167	0.95466	0.0541	0.391	--	0	0.087	0.7681
rs10132280	14	25928179	A	C	0.980632	0.077067	0.79934	0.9268	0.0836	0.3631	0.95552	0.0567	0.422	--	0	0.247	0.6195
rs10146527	14	79499850	T	C	0.970565	0.076865	0.69675	0.97561	0.0773	0.7519	0.973069	0.0545	0.6165	--	0	0.002	0.9621
rs10182181	2	25150296	A	G	1.01756	0.07278	0.81062	1.06281	0.07611	0.4232	1.03894	0.0526	0.4678	++	0	0.171	0.6795
rs1020548	6	56810539	A	G	1.14163	0.092291	0.15206	0.944287	0.1014	0.572	1.0476	0.0683	0.4959	+-	47.8	1.916	0.1663
rs10211055	2	229016917	T	C	0.960213	0.073935	0.58184	0.970874	0.07961	0.7073	0.965123	0.0542	0.5124	--	0	0.01	0.9191
rs10269783	7	49616203	A	G	0.914378	0.07499	0.23199	0.8536	0.08054	0.04943	0.885591	0.0549	0.02691	--	0	0.391	0.532
rs1035010	7	69598328	T	C	1.10265	0.084911	0.24702	0.9387	0.08981	0.4813	1.02194	0.0617	0.7246	+-	41.1	1.696	0.1928
rs1037587	11	11796727	T	C	0.941575	0.075067	0.42183	1.003	0.07534	0.9681	0.971708	0.0532	0.5892	-+	0	0.353	0.5524
rs1038088	17	28074563	T	G	0.820017	0.074366	0.0073416	1.10059	0.07647	0.2099	0.946107	0.0533	0.2988	-+	86.9	7.611	0.0058
rs10408013	19	33963766	T	C	1.06192	0.078427	0.44184	1.009	0.08565	0.9137	1.03749	0.0578	0.525	++	0	0.194	0.6598
rs10438964	18	42950629	T	C	1.08203	0.083589	0.34322	1.131	0.08396	0.1431	1.10617	0.0592	0.0886	++	0	0.14	0.7087
rs1045411	13	31033232	T	C	0.992209	0.095482	0.93458	0.9683	0.08604	0.7083	0.978925	0.0639	0.7392	--	0	0.036	0.8495
rs10460960	3	42308735	A	G	0.987527	0.12365	0.91886	0.94697	0.1144	0.6344	0.965509	0.084	0.6755	--	0	0.062	0.8034
rs1048932	11	115044850	A	C	1.02423	0.073847	0.74523	1.031	0.07661	0.6923	1.02747	0.0532	0.6101	++	0	0.004	0.9506
rs10499276	6	154309808	T	C	0.983394	0.11992	0.88873	1.188	0.1049	0.1001	1.0945	0.079	0.2526	-+	28.9	1.407	0.2355
rs10511093	3	83763541	T	C	1.06233	0.13007	0.63995	0.8954	0.1581	0.4845	0.991536	0.1004	0.9323	+-	0	0.697	0.4037
rs10733051	1	167280354	A	G	1.0113	0.07227	0.87621	0.9846	0.07508	0.8364	0.998401	0.0521	0.975	+-	0	0.066	0.7974
rs10744146	12	17212881	A	G	1.15299	0.073819	0.052987	0.966184	0.07521	0.6436	1.05717	0.0527	0.291	+-	64.5	2.813	0.09348
rs10745785	12	97586257	T	C	1.00156	0.077167	0.9838	0.996016	0.08182	0.9572	0.998901	0.0561	0.985	+-	0	0.002	0.9606
rs10754210	1	197012111	A	G	1.02948	0.078779	0.71154	0.9075	0.08271	0.2406	0.969573	0.057	0.5876	+-	18	1.219	0.2696
rs1075901	17	15943910	T	C	0.989763	0.073168	0.88795	1.03	0.07647	0.7037	1.00884	0.0529	0.8685	-+	0	0.142	0.7065
rs10772055	12	33379440	C	G	0.968674	0.10414	0.75888	1.02817	0.1111	0.8023	0.996108	0.076	0.9586	-+	0	0.153	0.6955
rs10773049	12	124506631	T	C	1.00093	0.077873	0.99044	1.00291	0.07708	0.9697	1.0019	0.0548	0.9719	++	0	0	0.9856
rs10779751	1	11284336	A	G	1.04499	0.081067	0.58586	1.051	0.0846	0.5578	1.04791	0.0585	0.4245	++	0	0.002	0.9609
rs10797115	9	92191256	T	C	1.11915	0.072641	0.12037	1.15194	0.07662	0.06487	1.13451	0.0527	0.01663	++	0	0.075	0.7845
rs10818810	9	126096522	A	G	0.955691	0.077191	0.55653	1.142	0.07753	0.08745	1.04425	0.0547	0.4282	-+	62.3	2.65	0.1035
rs10818938	9	127049237	A	G	1.05663	0.075339	0.46337	1.183	0.07694	0.02902	1.11672	0.0538	0.04031	++	9.1	1.101	0.2941
rs10830452	11	89966202	A	G	0.892187	0.075277	0.12781	0.974659	0.08104	0.7511	0.929508	0.0552	0.1849	--	0	0.639	0.4241
rs10832778	11	17394073	C	G	1.04341	0.074283	0.56616	0.9763	0.07806	0.7582	1.01096	0.0538	0.8394	+-	0	0.381	0.5372
rs10838122	11	43551416	T	C	1.00648	0.073703	0.93001	0.8794	0.0759	0.09051	0.942707	0.0529	0.2641	+-	38.6	1.628	0.202
rs10840606	11	2234690	A	G	1.02816	0.1636	0.86498	0.900901	0.09538	0.2751	0.931648	0.0824	0.3899	+-	0	0.487	0.4854
rs10842240	12	24060075	C	G	0.976532	0.10408	0.81923	0.7939	0.1294	0.07449	0.900234	0.0811	0.1951	--	35.7	1.555	0.2125
rs10867256	9	81367391	T	C	1.08441	0.072018	0.25953	1.01947	0.07574	0.7986	1.05306	0.0522	0.3217	++	0	0.349	0.5546
rs10876418	12	39428802	T	C	0.910129	0.08785	0.28409	0.9139	0.09015	0.318	0.911923	0.0629	0.143	--	0	0.001	0.9738
rs10878946	12	69642315	T	C	1.02427	0.079866	0.76356	0.986193	0.08289	0.8657	1.00572	0.0575	0.9204	+-	0	0.108	0.742
rs10883553	10	102635475	A	C	1.081	0.07858	0.32049	1.119	0.07484	0.1338	1.10076	0.0542	0.07649	++	0	0.101	0.7502
rs10883759	10	104412049	A	G	1.10248	0.080778	0.22458	1.007	0.08458	0.9359	1.05591	0.0584	0.3522	++	0	0.6	0.4386
rs10886017	10	118672531	A	C	0.909639	0.083044	0.25435	1.011	0.08861	0.9057	0.955711	0.0606	0.4546	-+	0	0.757	0.3843
rs10915840	1	225668524	A	G	1.18765	0.079409	0.029012	1.14	0.0847	0.121	1.16509	0.0579	0.008339	++	0	0.124	0.7243
rs10920678	1	190239907	A	G	0.970094	0.070705	0.66707	1.015	0.07479	0.8373	0.99104	0.0514	0.8609	-+	0	0.193	0.6602
rs10923724	1	119546842	T	C	0.888563	0.071483	0.097174	0.968992	0.07635	0.6814	0.925242	0.0522	0.1366	--	0	0.686	0.4074
rs10929925	2	6155557	A	C	1.17799	0.072077	0.022409	0.9572	0.07667	0.5679	1.06865	0.0525	0.2058	+-	74.3	3.89	0.04857
rs10930641	2	175000711	A	G	0.982077	0.074328	0.80733	1.20934	0.08021	0.01779	1.08123	0.0545	0.1521	-+	72.4	3.623	0.05697
rs10935143	3	134665159	A	G	1.11566	0.073371	0.13451	1.123	0.0758	0.1253	1.11918	0.0527	0.03266	++	0	0.004	0.9505
rs10938397	4	45182527	A	G	0.891143	0.075387	0.12479	0.96432	0.07683	0.6335	0.926353	0.0538	0.1549	--	0	0.538	0.4635
rs10953620	7	109173373	A	C	0.853585	0.073627	0.030966	0.947867	0.07546	0.4767	0.898346	0.0527	0.0419	--	0	0.988	0.3203
rs10962549	9	16719445	T	C	1.04861	0.095274	0.61663	0.9535	0.1083	0.6603	1.00602	0.0715	0.9333	+-	0	0.435	0.5098
rs10971712	9	33820938	T	C	1.07419	0.12947	0.57766	0.8774	0.1242	0.2921	0.966765	0.0896	0.706	+-	21.4	1.272	0.2594
rs10989568	9	104396304	A	G	1.06726	0.07279	0.36994	0.9549	0.07634	0.5455	1.01217	0.0527	0.8181	+-	10.1	1.112	0.2916
rs11066301	12	112871372	A	G	0.872232	0.086853	0.11432	0.886525	0.07644	0.1153	0.880293	0.0574	0.02624	--	0	0.02	0.8883
rs1106908	17	34942595	A	G	1.0127	0.074188	0.86463	1.072	0.0751	0.357	1.04154	0.0528	0.4403	++	0	0.291	0.5898
rs11074446	16	20255123	T	C	0.855619	0.11098	0.15502	0.796178	0.1084	0.0354	0.824647	0.0775	0.01292	--	0	0.215	0.6426
rs11075489	16	62803841	T	C	1.04012	0.072034	0.5842	0.9746	0.07609	0.7355	1.00864	0.0523	0.8697	+-	0	0.386	0.5346
rs11079849	17	47090785	T	C	0.914818	0.082087	0.27785	0.9702	0.08143	0.7098	0.94233	0.0578	0.3041	--	0	0.258	0.6112
rs11115176	12	82465797	T	C	1.03085	0.08282	0.7134	0.919963	0.08775	0.3438	0.977067	0.0602	0.6997	+-	0	0.89	0.3456
rs11118308	1	219633869	A	G	1.04571	0.071988	0.53382	0.969932	0.07525	0.6868	1.00874	0.052	0.8665	+-	0	0.522	0.4701
rs11128760	3	15873407	A	G	0.947741	0.074715	0.47186	0.9662	0.08009	0.6679	0.956284	0.0546	0.4133	--	0	0.031	0.8602
rs11150911	18	73498528	A	C	1.03053	0.08006	0.70639	0.8948	0.08588	0.1958	0.965026	0.0586	0.5433	+-	30.9	1.447	0.229
rs11208662	1	65987164	C	G	1.06087	0.13271	0.65399	0.9145	0.1403	0.5244	0.98906	0.0964	0.909	+-	0	0.591	0.442
rs11251352	10	2585792	A	G	0.998729	0.075153	0.98647	0.9668	0.07643	0.6591	0.982947	0.0536	0.7476	--	0	0.092	0.7618
rs11496125	7	103417557	T	C	1.13743	0.074744	0.083474	1.144	0.07584	0.07649	1.14065	0.0532	0.01343	++	0	0.003	0.9569
rs11577179	1	155983710	A	G	0.910119	0.073209	0.19777	1.069	0.07761	0.3902	0.981768	0.0533	0.7294	-+	56	2.274	0.1315
rs11583122	1	38053458	T	C	1.28718	0.16693	0.12279	0.913	0.1398	0.5151	1.0519	0.1072	0.637	+-	59.8	2.488	0.1147
rs11600990	11	64082807	T	C	1.06795	0.10318	0.52186	0.8618	0.1119	0.1837	0.967732	0.0759	0.6653	+-	49.6	1.985	0.1588
rs11611246	12	939480	T	G	1.02053	0.097689	0.83468	0.9696	0.09344	0.7409	0.99362	0.0675	0.9243	+-	0	0.143	0.7049
rs11611496	12	108413828	A	G	1.04213	0.088669	0.64035	0.9451	0.0921	0.54	0.994316	0.0639	0.9283	+-	0	0.584	0.4446
rs11629783	15	66741387	C	G	1.0403	0.085311	0.64297	1.04123	0.09195	0.6607	1.04071	0.0625	0.5232	++	0	0	0.9943
rs11635675	15	63793238	T	G	0.978587	0.077417	0.77927	1.0021	0.08059	0.9791	0.989852	0.0558	0.8544	-+	0	0.045	0.8317
rs11642001	16	71899586	A	G	1.02967	0.096598	0.76122	1.031	0.09277	0.7435	1.03035	0.0669	0.6549	++	0	0	0.9923
rs11659764	18	53335512	A	T	0.796714	0.16915	0.18211	1.151	0.1445	0.3298	0.985506	0.1099	0.8944	-+	63.4	2.735	0.09819
rs11668301	19	31016196	A	G	1.00257	0.10841	0.98106	0.843882	0.0948	0.0737	0.909282	0.0714	0.1828	+-	30.1	1.432	0.2315
rs11672660	19	46180184	T	C	1.06622	0.15044	0.66852	0.9648	0.1012	0.7234	0.995311	0.084	0.9554	+-	0	0.304	0.5814
rs11736228	4	147376805	A	T	1.03625	0.083008	0.66756	0.997009	0.08531	0.9749	1.01694	0.0595	0.7772	+-	0	0.105	0.7457
rs11753081	6	20705590	T	G	1.03811	0.091994	0.68406	0.97561	0.09804	0.7991	1.00833	0.0671	0.9012	+-	0	0.213	0.6442
rs11773362	7	147668180	T	C	0.979221	0.078635	0.78912	0.8941	0.08097	0.1669	0.936974	0.0564	0.2482	--	0	0.649	0.4204
rs1178060	6	50914343	A	G	0.985373	0.098502	0.8807	0.990099	0.1062	0.9263	0.987578	0.0722	0.8623	--	0	0.001	0.9736
rs11781222	8	23389571	T	C	1.02948	0.10334	0.77836	1.07759	0.1189	0.5295	1.04991	0.078	0.5323	++	0	0.084	0.7719
rs11781699	8	118863061	T	C	0.946832	0.1034	0.59557	0.956023	0.09567	0.6349	0.9518	0.0702	0.4815	--	0	0.005	0.9453
rs11783247	8	10788875	T	C	0.991308	0.12551	0.94441	1.12892	0.07618	0.1113	1.09013	0.0651	0.1853	-+	0	0.784	0.3759
rs11790280	9	14651283	T	C	1.02666	0.073716	0.72071	1.08707	0.07984	0.2957	1.05401	0.0542	0.3312	++	0	0.277	0.5988
rs11792069	9	140646121	A	G	1.10229	0.16302	0.55017	1.07887	0.1035	0.4632	1.08556	0.0874	0.3475	++	0	0.012	0.9114
rs11855853	15	78012618	T	C	1.09372	0.085133	0.29	1.193	0.08263	0.03274	1.14374	0.0593	0.02349	++	0	0.536	0.464
rs11866815	16	387867	T	C	1.04899	0.083244	0.56413	1.205	0.08695	0.03207	1.12086	0.0601	0.05768	++	24.6	1.327	0.2494
rs11915371	3	70539559	A	C	1.05333	0.087752	0.55372	1.15114	0.09732	0.148	1.09615	0.0652	0.1591	++	0	0.459	0.498
rs11945861	4	65700865	A	G	1.03726	0.08544	0.66742	0.9829	0.09075	0.8492	1.01136	0.0622	0.856	+-	0	0.187	0.6658
rs11971041	7	26698848	A	G	1.04067	0.12632	0.7521	1.01812	0.1432	0.9001	1.03076	0.0947	0.7493	++	0	0.013	0.9087
rs12033257	1	112318484	A	G	0.987679	0.083285	0.8814	1.07863	0.07746	0.3285	1.03541	0.0567	0.5391	-+	0	0.6	0.4386
rs12035149	1	107885018	C	G	1.02482	0.093867	0.79362	1.06349	0.09033	0.4954	1.04467	0.0651	0.5015	++	0	0.081	0.7762
rs12041258	1	195047936	T	C	0.933968	0.088058	0.43562	0.956938	0.08937	0.6223	0.945256	0.0627	0.369	--	0	0.038	0.8464
rs12042908	1	74997762	A	G	0.919753	0.073672	0.25535	1.086	0.07647	0.2821	0.996307	0.0531	0.9449	-+	59.2	2.448	0.1176
rs12042959	1	243533273	A	G	0.714902	0.10987	0.0017664	0.986193	0.1003	0.8875	0.852059	0.0741	0.03063	--	78.6	4.676	0.03058
rs12044597	1	1708801	A	G	0.90146	0.071876	0.14783	1.021	0.07619	0.7805	0.955902	0.0523	0.3883	-+	29.2	1.413	0.2345
rs12098284	10	76047464	T	C	0.862854	0.10717	0.17011	1.07	0.1144	0.5548	0.954183	0.0782	0.5484	-+	46.9	1.884	0.1699
rs12101393	15	92570921	C	G	1.00953	0.094624	0.92	1.08143	0.08891	0.3788	1.04707	0.0648	0.4775	++	0	0.281	0.5962
rs12147845	14	101144596	T	C	0.952123	0.11817	0.67785	1.015	0.1154	0.8997	0.983832	0.0826	0.8432	-+	0	0.15	0.6986
rs1218822	13	28011963	A	G	0.948078	0.078846	0.49732	0.888889	0.07976	0.1388	0.918329	0.0561	0.1287	--	0	0.33	0.5654
rs12189178	5	50914726	T	C	1.17321	0.20125	0.41988	0.96	0.2017	0.8396	1.06152	0.1425	0.6753	+-	0	0.495	0.4815
rs1229057	7	39054538	T	C	0.926383	0.11577	0.50925	1.234	0.1092	0.05425	1.07821	0.0794	0.3434	-+	69.2	3.246	0.0716
rs12364470	11	134601012	T	G	0.993352	0.10447	0.94895	0.995025	0.1005	0.9587	0.994217	0.0724	0.9362	--	0	0	0.9907
rs12411886	10	104685299	A	C	1.23023	0.13845	0.12783	1.007	0.1401	0.9605	1.11438	0.0985	0.2716	++	3.2	1.033	0.3094
rs12420725	11	117017530	A	G	1.15061	0.14345	0.32993	1.13572	0.1735	0.4631	1.14454	0.1106	0.222	++	0	0.003	0.9539
rs12422552	12	14413931	C	G	0.925707	0.090104	0.39147	1.004	0.08475	0.9666	0.966475	0.0617	0.5805	-+	0	0.431	0.5116
rs12429545	13	54102206	A	G	0.941397	0.12837	0.638	0.8713	0.1134	0.2242	0.901315	0.085	0.2217	--	0	0.204	0.6514
rs12439798	15	46584787	T	G	0.985649	0.071811	0.84016	1.005	0.07722	0.9472	0.994615	0.0526	0.9176	-+	0	0.034	0.8537
rs12446632	16	19935389	A	G	0.916373	0.10463	0.40447	0.9606	0.1119	0.7195	0.936786	0.0764	0.3925	--	0	0.095	0.7583
rs12448257	16	3599655	A	G	1.09943	0.096243	0.32192	1.149	0.09161	0.1305	1.12513	0.0664	0.07553	++	0	0.11	0.7399
rs12448738	16	56489343	A	C	0.991641	0.10885	0.93834	1.14903	0.1149	0.2265	1.06322	0.079	0.438	-+	0	0.866	0.352
rs12488237	3	56114861	T	C	1.3068	0.16554	0.1089	1.39938	0.2107	0.1107	1.34138	0.1302	0.02405	++	0	0.065	0.7984
rs12514473	5	80818639	T	C	1.09206	0.090932	0.33321	1.11161	0.08924	0.2358	1.10197	0.0637	0.1274	++	0	0.019	0.8893
rs12564992	1	174478100	A	G	1.00652	0.10539	0.95068	0.865052	0.1144	0.204	0.938943	0.0775	0.4161	+-	0	0.948	0.3302
rs12574668	11	46422686	A	C	1.21638	0.10618	0.061651	1.09	0.09708	0.3724	1.1458	0.0716	0.05744	++	0	0.581	0.4458
rs12575252	11	8694073	C	G	1.03673	0.074304	0.62638	0.9775	0.0798	0.7753	1.00884	0.0544	0.8721	+-	0	0.291	0.5895
rs12577642	11	43728534	A	T	0.981202	0.077552	0.80618	0.996016	0.08249	0.9647	0.988171	0.0565	0.8326	--	0	0.018	0.8947
rs12587412	14	47272423	T	G	1.01865	0.074611	0.80397	0.9927	0.07578	0.9226	1.00582	0.0532	0.9135	+-	0	0.059	0.8082
rs12593036	15	81058652	A	G	0.974839	0.080735	0.7516	0.949668	0.08223	0.5291	0.962424	0.0576	0.5059	--	0	0.052	0.8204
rs12595158	15	62316035	T	C	1.12066	0.27543	0.67459	1.452	0.2365	0.1145	1.30083	0.1794	0.1427	++	0	0.509	0.4755
rs12595749	15	79432359	A	G	1.07165	0.073609	0.34643	0.992063	0.0765	0.9202	1.03262	0.053	0.5451	+-	0	0.528	0.4673
rs12602912	17	65870073	T	C	0.808205	0.087085	0.014832	1.148	0.08936	0.1222	0.95887	0.0624	0.5008	-+	87.4	7.911	0.004912
rs12609744	19	12994140	T	C	1.00345	0.088488	0.96892	0.976563	0.08274	0.7756	0.98906	0.0604	0.8549	+-	0	0.05	0.8226
rs12655756	5	88858208	A	T	0.967514	0.074556	0.65725	0.9594	0.07848	0.5975	0.963676	0.0541	0.4934	--	0	0.006	0.938
rs12675063	8	132879047	A	T	1.045	0.11242	0.69518	0.978474	0.1263	0.8613	1.01501	0.084	0.8588	+-	0	0.151	0.6973
rs12680842	8	95582606	A	G	0.945061	0.077475	0.46421	1.01636	0.0819	0.8425	0.978045	0.0563	0.6938	-+	0	0.416	0.5188
rs12694021	2	206084372	A	C	0.993409	0.071986	0.92665	0.9548	0.07615	0.5432	0.975017	0.0523	0.6284	--	0	0.143	0.7052
rs12705987	7	114349212	A	T	0.962697	0.074172	0.6077	0.8817	0.07761	0.1049	0.923116	0.0536	0.1359	--	0	0.67	0.413
rs12731372	1	118852975	T	C	1.11738	0.090302	0.21556	1.025	0.09168	0.7892	1.0709	0.0643	0.287	++	0	0.45	0.5025
rs12776880	10	19776828	A	T	0.972744	0.079361	0.7269	0.910747	0.08261	0.2585	0.942518	0.0572	0.3006	--	0	0.331	0.5654
rs1285245	17	77796889	C	G	0.865862	0.081238	0.075869	0.9696	0.07936	0.6969	0.917502	0.0568	0.1292	--	0	0.993	0.3191
rs12885454	14	29736838	A	C	0.870785	0.074597	0.063575	0.9466	0.0787	0.486	0.905833	0.0541	0.06787	--	0	0.593	0.4414
rs12888545	14	88308044	A	G	1.00046	0.084734	0.99568	0.977517	0.08542	0.7858	0.98906	0.0602	0.8543	+-	0	0.037	0.8471
rs12922346	16	82438337	C	G	0.953097	0.085084	0.57207	1.051	0.08464	0.5584	1.0011	0.06	0.9853	-+	0	0.664	0.4152
rs12939549	17	78611724	A	G	1.08091	0.07278	0.28416	0.93633	0.07512	0.3825	1.00833	0.0523	0.8741	+-	46.9	1.885	0.1698
rs1296328	4	137083193	A	C	1.0581	0.075839	0.45523	0.9935	0.07583	0.9317	1.02532	0.0536	0.6414	+-	0	0.345	0.5569
rs12964689	18	21116998	A	G	0.973286	0.073118	0.71053	0.92081	0.07634	0.2779	0.947811	0.0528	0.3101	--	0	0.275	0.6001
rs13021737	2	632348	A	G	0.917949	0.088528	0.33384	0.9388	0.1056	0.5499	0.926538	0.0678	0.2605	--	0	0.027	0.8705
rs13047416	21	40309436	C	G	0.988117	0.075982	0.8747	0.830565	0.07735	0.01649	0.907284	0.0542	0.07279	--	61	2.566	0.1092
rs13107325	4	103188709	T	C	0.815006	0.14098	0.14917	0.9196	0.1814	0.6438	0.852911	0.1113	0.1529	--	0	0.276	0.5992
rs13110266	4	162129844	A	G	0.933078	0.075724	0.35965	0.9942	0.07739	0.9401	0.96252	0.0541	0.48	--	0	0.343	0.5579
rs13174863	5	139080745	A	G	0.861931	0.10202	0.14149	1.08413	0.1098	0.462	0.958582	0.0747	0.5713	-+	57.3	2.342	0.126
rs13191362	6	163033350	A	G	0.924223	0.11145	0.4765	0.942507	0.1151	0.6073	0.933047	0.0801	0.3866	--	0	0.015	0.9027
rs13201877	6	137675541	A	G	0.988993	0.11071	0.92011	1.03509	0.1072	0.7476	1.01248	0.077	0.8716	-+	0	0.087	0.7675
rs1320903	3	131758077	A	G	0.891036	0.077137	0.13475	0.8521	0.08278	0.05315	0.872755	0.0564	0.01585	--	0	0.156	0.6929
rs13209872	6	97753223	C	G	1.02032	0.07736	0.79426	0.9851	0.08153	0.8542	1.00351	0.0561	0.9506	+-	0	0.098	0.7546
rs13227658	7	113353254	T	C	1.00917	0.072678	0.89988	1.06428	0.07636	0.4142	1.035	0.0526	0.5135	++	0	0.254	0.614
rs1323068	4	20263058	A	G	0.867534	0.076903	0.064706	0.9204	0.08341	0.3202	0.891455	0.0565	0.0421	--	0	0.272	0.6021
rs13240600	7	99064466	A	G	1.05423	0.096819	0.58536	0.97561	0.1065	0.8163	1.01786	0.0716	0.8044	+-	0	0.29	0.5902
rs13247665	7	93232057	T	C	0.976406	0.075754	0.752	1.11185	0.07978	0.1839	1.03842	0.0549	0.4924	-+	28.3	1.394	0.2377
rs13263601	8	14095900	A	C	0.960208	0.076905	0.59641	1.0446	0.08103	0.5906	0.9993	0.0558	0.9902	-+	0	0.569	0.4508
rs13290794	9	37183628	A	G	0.978678	0.07315	0.76786	0.9692	0.07832	0.6897	0.974238	0.0535	0.6256	--	0	0.008	0.9276
rs13292976	9	129467340	T	C	1.08013	0.072015	0.28303	0.9131	0.07745	0.2404	0.9992	0.0527	0.9877	+-	60.4	2.523	0.1122
rs13321566	3	107342662	A	G	0.963654	0.095348	0.69659	1.13572	0.1023	0.2134	1.04008	0.0697	0.5726	-+	27.5	1.38	0.2401
rs13329567	15	68104367	T	C	0.92728	0.085739	0.37862	1.075	0.08866	0.4117	0.995908	0.0616	0.9474	-+	30.4	1.436	0.2307
rs1333423	13	59425111	A	T	0.848241	0.082366	0.045982	1.055	0.09084	0.5539	0.935944	0.061	0.2782	-+	68.4	3.164	0.07526
rs13417156	2	62848319	T	C	0.924598	0.076006	0.3007	1.1212	0.07707	0.1376	1.01684	0.0541	0.7582	-+	68.5	3.172	0.07489
rs1345148	4	30843533	T	C	0.996132	0.073718	0.95799	1.0469	0.07821	0.5578	1.01969	0.0536	0.7161	-+	0	0.214	0.6437
rs1358808	6	51825285	C	G	0.980663	0.079022	0.80434	0.974659	0.08038	0.7527	0.977751	0.0564	0.6891	--	0	0.003	0.9565
rs1362910	8	30856464	A	G	1.19491	0.074523	0.016182	1.108	0.07615	0.1799	1.15154	0.0533	0.008056	++	0	0.502	0.4785
rs1365466	18	36182440	T	C	0.989727	0.083599	0.90146	1.0618	0.08929	0.5022	1.02276	0.061	0.7123	-+	0	0.33	0.5655
rs1371108	2	81816251	A	C	0.961238	0.076601	0.60535	1.081	0.08036	0.3326	1.01654	0.0554	0.7679	-+	10.6	1.119	0.2902
rs1405348	8	77228222	A	G	0.975204	0.072783	0.72961	1.08	0.07578	0.31	1.02419	0.0525	0.6493	-+	0	0.944	0.3313
rs1412235	9	28410996	C	G	0.843311	0.080914	0.03541	1.069	0.0818	0.4174	0.948285	0.0575	0.3556	-+	76.5	4.248	0.0393
rs1431659	8	73439070	A	G	1.13101	0.084993	0.14477	0.8386	0.09061	0.05208	0.983242	0.062	0.7852	+-	82.8	5.798	0.01605
rs1436343	3	104606130	A	G	0.982222	0.073742	0.80746	1.035	0.07765	0.6572	1.00692	0.0535	0.8976	-+	0	0.239	0.625
rs1437929	2	211983316	A	G	0.939045	0.081303	0.43883	1.172	0.0832	0.05636	1.04645	0.0581	0.4354	-+	72.4	3.629	0.05678
rs1451533	2	105466005	A	G	1.03809	0.086271	0.66369	0.9748	0.08191	0.7551	1.00431	0.0594	0.9423	+-	0	0.28	0.597
rs1452075	3	62481063	T	C	1.04452	0.082526	0.59727	0.878735	0.08537	0.1312	0.960886	0.0593	0.501	+-	52.8	2.119	0.1455
rs1455137	4	145986668	A	C	0.978599	0.073089	0.76666	0.905797	0.07727	0.2008	0.943556	0.0531	0.2736	--	0	0.528	0.4673
rs1477887	4	18514827	A	G	1.04004	0.073897	0.59433	1.047	0.077	0.5535	1.04342	0.0533	0.4258	++	0	0.004	0.9502
rs1512065	20	53453326	A	G	0.890831	0.083741	0.16808	0.9902	0.09176	0.9146	0.934728	0.0619	0.2748	--	0	0.725	0.3946
rs1522569	4	171632637	T	G	1.16953	0.0906	0.084644	1.05775	0.1021	0.5824	1.11885	0.0678	0.09735	++	0	0.542	0.4618
rs1544459	7	77417584	T	C	0.995583	0.070874	0.9501	0.968992	0.07628	0.6841	0.983144	0.0519	0.7438	--	0	0.068	0.7949
rs1549293	16	31141993	T	C	1.06268	0.074263	0.41151	1.003	0.0796	0.9721	1.03448	0.0543	0.5325	++	0	0.282	0.5955
rs1552717	11	29158495	A	T	0.924363	0.10432	0.44786	0.905797	0.1082	0.3609	0.915395	0.0751	0.239	--	0	0.018	0.8926
rs156151	6	104799007	C	G	1.01007	0.097611	0.91804	0.8899	0.09894	0.2385	0.948854	0.0695	0.4503	+-	0	0.831	0.3621
rs159032	5	94206202	T	C	0.986241	0.089218	0.87638	1.032	0.08398	0.7095	1.01025	0.0612	0.8676	-+	0	0.137	0.7113
rs1608445	18	947954	A	G	1.01515	0.073408	0.83737	0.9246	0.07651	0.3058	0.970737	0.053	0.5744	+-	0	0.776	0.3782
rs1625427	11	131957293	T	C	1.10528	0.074567	0.17919	0.949668	0.07813	0.5115	1.02819	0.0539	0.6067	+-	49.3	1.974	0.16
rs1658820	8	4288577	T	G	1.10703	0.086861	0.23883	1.051	0.09091	0.5824	1.07993	0.0628	0.2208	++	0	0.171	0.6796
rs1668633	13	78371890	T	C	1.04014	0.072721	0.58769	1.00614	0.07768	0.9375	1.02409	0.0531	0.6535	++	0	0.098	0.7547
rs16851483	3	141275436	T	G	1.15718	0.16872	0.3801	1.186	0.1431	0.2324	1.17386	0.1091	0.1419	++	0	0.012	0.9115
rs16906845	8	138215228	A	G	1.01718	0.13825	0.90149	0.9482	0.1687	0.7527	0.988862	0.1069	0.9167	+-	0	0.104	0.7475
rs16907751	8	81375457	T	C	0.92889	0.11688	0.52814	0.8359	0.1344	0.1823	0.88763	0.0882	0.1766	--	0	0.351	0.5537
rs16932761	8	67202787	A	G	0.946262	0.083554	0.50834	0.9716	0.08972	0.7483	0.957911	0.0611	0.4823	--	0	0.046	0.8293
rs16966801	17	39573713	A	G	0.908066	0.088298	0.27168	1.06849	0.1006	0.5098	0.974725	0.0664	0.6992	-+	32.3	1.477	0.2242
rs1700137	8	89461609	T	C	0.927079	0.075441	0.31512	1.201	0.08137	0.02437	1.04488	0.0553	0.427	-+	81.6	5.443	0.01965
rs17014375	1	209543560	T	G	1.05069	0.1037	0.63343	0.998004	0.1126	0.9888	1.02614	0.0763	0.7348	+-	0	0.113	0.7368
rs17035438	2	46878616	A	G	0.837034	0.13844	0.20135	1.102	0.1294	0.4521	0.969379	0.0945	0.7421	-+	52.5	2.106	0.1467
rs17056301	5	158271680	T	C	1.05437	0.083146	0.524	1.0269	0.0856	0.7562	1.04091	0.0596	0.501	++	0	0.049	0.8249
rs17094222	10	102395440	T	C	1.1246	0.091018	0.19754	1.04987	0.09767	0.6182	1.08926	0.0666	0.1993	++	0	0.265	0.6065
rs17105272	14	77529783	T	C	1.08294	0.087945	0.36307	0.9088	0.07947	0.2288	0.98334	0.059	0.7754	+-	54.3	2.188	0.1391
rs17203016	2	208255518	A	G	1.02076	0.098139	0.83394	1.15407	0.09953	0.1501	1.08448	0.0699	0.2461	++	0	0.771	0.3799
rs17207196	7	75101065	T	C	1.11172	0.11535	0.35742	1.181	0.07663	0.02964	1.1594	0.0638	0.02054	++	0	0.191	0.6625
rs1730859	1	107617707	A	G	0.999139	0.076946	0.99105	0.876424	0.07933	0.09583	0.93763	0.0552	0.2437	--	28.9	1.406	0.2357
rs17327461	2	35512183	T	C	0.89858	0.072953	0.1419	0.9832	0.07635	0.8246	0.938005	0.0527	0.2251	--	0	0.726	0.3941
rs17391694	1	78623626	T	C	0.95628	0.14084	0.75072	1.012	0.1112	0.9131	0.990248	0.0873	0.9104	-+	0	0.1	0.7523
rs17446091	8	27167942	T	C	1.08911	0.081783	0.29684	0.995025	0.09415	0.956	1.0476	0.0617	0.4513	+-	0	0.525	0.4688
rs17522122	14	33302882	T	G	0.922415	0.089677	0.36684	1.055	0.07549	0.4815	0.997802	0.0578	0.9702	-+	23.8	1.313	0.2519
rs17531363	1	107977075	A	C	0.826	0.081614	0.01805	1.12613	0.08631	0.1689	0.956189	0.0593	0.4495	-+	85.3	6.808	0.009074
rs17538472	4	163038241	T	C	1.03906	0.094038	0.68246	0.9363	0.09542	0.4903	0.987084	0.067	0.8462	+-	0	0.604	0.437
rs17551974	2	142293146	A	C	1.15956	0.097984	0.12694	1.123	0.09723	0.233	1.14099	0.069	0.05599	++	0	0.054	0.8165
rs17608150	12	110046698	T	C	0.896193	0.14453	0.44927	1.006	0.1375	0.9651	0.952276	0.0996	0.6233	-+	0	0.336	0.5623
rs17636031	10	126594078	T	C	1.01722	0.10092	0.86543	1.05009	0.08563	0.5678	1.03624	0.0653	0.586	++	0	0.058	0.8101
rs17681451	3	114399296	A	G	0.916397	0.13421	0.51595	0.9594	0.1363	0.7608	0.937349	0.0956	0.4985	--	0	0.057	0.8105
rs17681708	17	9792872	T	C	1.05667	0.08051	0.49331	1.20948	0.0871	0.02899	1.12457	0.0591	0.04715	++	22.9	1.297	0.2548
rs17724992	19	18454825	A	G	0.872197	0.084869	0.10457	1.07377	0.09065	0.4321	0.961174	0.062	0.5225	-+	64.3	2.803	0.09407
rs17757975	6	38214150	T	C	1.10982	0.10135	0.30475	1.12841	0.1201	0.3144	1.11751	0.0775	0.1514	++	0	0.011	0.9158
rs17806379	20	51107290	T	C	1.07103	0.095721	0.47087	1.258	0.09757	0.01884	1.15893	0.0683	0.03084	++	27.8	1.386	0.2391
rs17820822	9	11831420	T	G	0.94947	0.076169	0.49471	0.92081	0.07764	0.2886	0.935289	0.0544	0.2187	--	0	0.079	0.7781
rs1782507	11	30243868	T	G	0.942859	0.075409	0.43363	1.20496	0.0815	0.02211	1.0558	0.0554	0.3266	-+	79.5	4.88	0.02717
rs1787267	18	76742544	C	G	0.823213	0.16652	0.24526	0.8952	0.1406	0.431	0.864503	0.1074	0.1753	--	0	0.148	0.7005
rs1789165	11	69481969	A	G	0.997072	0.075753	0.96905	1.14168	0.08048	0.09961	1.06258	0.0552	0.2712	-+	33.4	1.502	0.2204
rs1814170	7	138794149	A	T	1.03925	0.12055	0.74924	0.78989	0.1237	0.05668	0.909282	0.0863	0.2704	+-	60.4	2.523	0.1122
rs1819844	12	68205604	A	G	0.926421	0.094487	0.41897	0.8707	0.1031	0.1794	0.900595	0.0697	0.1327	--	0	0.197	0.6574
rs1852006	7	77829768	A	G	1.04543	0.085214	0.60099	1.126	0.07781	0.1263	1.08861	0.0575	0.1394	++	0	0.414	0.52
rs1853639	6	87606842	A	G	0.912283	0.077941	0.23697	1.04756	0.08112	0.5669	0.97492	0.0562	0.6509	-+	33.8	1.511	0.219
rs1862451	16	24803620	A	G	0.904783	0.082612	0.22319	1.03983	0.08697	0.6537	0.966475	0.0599	0.5694	-+	25.6	1.345	0.2462
rs1865341	9	8845911	T	C	0.987195	0.089597	0.88531	0.928505	0.08748	0.3971	0.956667	0.0626	0.4794	--	0	0.24	0.6245
rs1866510	4	44514468	T	C	1.03379	0.076262	0.6621	0.9531	0.07988	0.5478	0.994515	0.0552	0.9203	+-	0	0.541	0.4618
rs1884389	20	1410582	T	C	1.01453	0.073006	0.84304	1.04	0.07645	0.6082	1.02665	0.0528	0.6191	++	0	0.055	0.8145
rs1884897	20	6612832	A	G	0.912585	0.073872	0.21523	0.9727	0.07918	0.7263	0.940071	0.054	0.2527	--	0	0.347	0.5558
rs1899689	7	121964349	T	C	0.9865	0.073326	0.85268	0.953	0.07744	0.5346	0.970543	0.0532	0.5741	--	0	0.105	0.746
rs1899951	3	12394840	T	C	0.925104	0.10817	0.47221	0.9038	0.1149	0.3787	0.915029	0.0788	0.2596	--	0	0.022	0.8826
rs1909586	3	124687767	T	G	0.988919	0.09008	0.90134	1.1409	0.07817	0.09177	1.07294	0.059	0.233	-+	30.4	1.437	0.2307
rs1927790	13	96922191	T	C	1.04449	0.073226	0.55155	1.05664	0.07679	0.4728	1.05022	0.053	0.3548	++	0	0.012	0.9132
rs1928295	9	120378483	T	C	1.03518	0.073068	0.63544	0.937207	0.07675	0.3982	0.98738	0.0529	0.8104	+-	0	0.88	0.3481
rs1937684	10	53680085	A	T	1.04184	0.076439	0.59131	1.09254	0.08195	0.2799	1.06513	0.0559	0.259	++	0	0.18	0.6716
rs1941697	18	31251276	A	G	0.92949	0.073549	0.31928	1.02	0.07582	0.7955	0.972291	0.0528	0.5949	-+	0	0.774	0.379
rs1951455	14	91512339	T	C	1.03482	0.08047	0.66959	0.9633	0.08336	0.6537	0.9997	0.0579	0.9956	+-	0	0.382	0.5365
rs1956151	14	40101060	A	G	0.962452	0.085949	0.65483	1.12689	0.1056	0.258	1.02491	0.0667	0.7123	-+	25.5	1.342	0.2467
rs1973993	1	96943994	T	C	1.00567	0.072126	0.93742	1.083	0.07869	0.3121	1.04029	0.0532	0.4578	++	0	0.482	0.4877
rs1982441	8	28021769	T	G	1.00548	0.10447	0.9582	0.8381	0.1144	0.1228	0.925612	0.0771	0.3161	+-	27.6	1.381	0.2399
rs2000746	18	57677294	A	G	1.12879	0.082189	0.14088	1.04954	0.08533	0.5708	1.08992	0.0592	0.1457	++	0	0.378	0.5389
rs2010281	14	103862322	A	G	0.861673	0.073862	0.043693	0.955	0.07913	0.5602	0.903933	0.054	0.06141	--	0	0.903	0.3421
rs2012927	18	63297672	A	G	1.05472	0.074159	0.47107	0.9008	0.08203	0.2029	0.982456	0.055	0.748	+-	50.9	2.035	0.1537
rs2030342	1	97388226	T	C	0.956276	0.074265	0.54613	0.858369	0.07572	0.04347	0.906921	0.053	0.06546	--	3.6	1.037	0.3085
rs2075205	16	54153099	A	T	1.05307	0.074048	0.48435	1.11995	0.07784	0.1455	1.08437	0.0537	0.1313	++	0	0.328	0.5666
rs2075650	19	45395619	A	G	1.03153	0.13692	0.82041	1.18708	0.1174	0.1441	1.11851	0.0891	0.2089	++	0	0.606	0.4361
rs208015	17	46252346	T	C	1.10348	0.13937	0.47575	0.8512	0.146	0.2698	0.975017	0.1008	0.8019	+-	39.5	1.654	0.1984
rs2080454	16	49062590	A	C	0.991859	0.079399	0.91782	1.00301	0.07723	0.9685	0.997603	0.0554	0.965	-+	0	0.01	0.9196
rs2100814	8	28118130	A	G	1.04374	0.073613	0.5597	0.9576	0.07732	0.5753	1.0019	0.0533	0.9722	+-	0	0.651	0.4197
rs2122042	3	85866335	T	G	0.89332	0.085138	0.18578	1.191	0.0903	0.05257	1.02276	0.0619	0.716	-+	81.4	5.37	0.02048
rs2124499	3	123093541	C	G	0.900775	0.075101	0.16354	1.058	0.07808	0.4686	0.973167	0.0541	0.6155	-+	54.7	2.205	0.1375
rs2143253	20	41987392	A	G	1.07155	0.10213	0.49587	0.9273	0.115	0.5117	1.00541	0.0764	0.9441	+-	0	0.884	0.3472
rs2154297	1	80791708	T	C	1.03375	0.079702	0.6767	1.07216	0.08354	0.4044	1.0519	0.0577	0.3805	++	0	0.1	0.752
rs215632	7	32368524	A	G	0.932744	0.075813	0.35789	0.9031	0.07984	0.2015	0.918604	0.055	0.1223	--	0	0.086	0.7693
rs2170382	8	74689288	T	C	0.912953	0.1028	0.37653	1.149	0.1151	0.2274	1.01106	0.0767	0.8862	-+	55	2.22	0.1362
rs2174307	9	73791849	C	G	0.897672	0.072665	0.13688	0.9956	0.0763	0.9543	0.94299	0.0526	0.2646	--	0	0.966	0.3258
rs217671	14	62360464	A	G	0.904322	0.085843	0.23851	0.963391	0.08637	0.6674	0.933233	0.0609	0.2562	--	0	0.27	0.6033
rs2185027	6	153381622	A	C	1.05755	0.077645	0.47087	1.08838	0.08475	0.3177	1.07154	0.0573	0.2277	++	0	0.062	0.8026
rs2190788	5	144484261	T	G	1.03217	0.07771	0.68284	0.9556	0.08144	0.5771	0.994913	0.0562	0.9281	+-	0	0.469	0.4935
rs2192158	4	55505360	A	G	1.03552	0.07245	0.62927	0.917	0.07633	0.2562	0.977556	0.0525	0.6657	+-	25	1.334	0.2481
rs2228213	6	12124855	A	G	1.07232	0.076498	0.3596	0.8414	0.08288	0.03722	0.959157	0.0562	0.4578	+-	78.4	4.623	0.03154
rs223051	11	32131303	T	C	0.990083	0.077522	0.89746	1.01286	0.08175	0.8753	1.0008	0.0563	0.9886	-+	0	0.041	0.84
rs2230590	3	49936102	T	C	1.07171	0.074032	0.34848	1.05452	0.07545	0.4821	1.06322	0.0528	0.2459	++	0	0.023	0.8784
rs2275426	1	46487552	A	G	1.02201	0.070402	0.75667	1.047	0.07625	0.5478	1.03345	0.0517	0.5249	++	0	0.054	0.8159
rs2282231	1	39569571	T	C	1.14588	0.096434	0.15468	1.008	0.0889	0.9324	1.06919	0.0654	0.3063	++	0	0.955	0.3283
rs2283093	7	126721231	T	C	0.89249	0.090239	0.20817	0.781	0.101	0.01439	0.841138	0.0673	0.01016	--	0	0.971	0.3245
rs2293605	3	184044433	T	C	1.15233	0.12724	0.25999	0.9591	0.1124	0.7102	1.03946	0.0842	0.646	+-	14.4	1.169	0.2796
rs2304130	19	19789528	A	G	1.07439	0.15741	0.64843	0.882613	0.136	0.3597	0.960021	0.1029	0.6916	+-	0	0.893	0.3446
rs2304607	5	87988733	A	G	0.842746	0.10824	0.10981	0.823045	0.1022	0.05665	0.832269	0.0743	0.01349	--	0	0.025	0.8738
rs2307022	16	68381978	A	G	0.876841	0.076614	0.086078	0.9935	0.08041	0.9354	0.930531	0.0555	0.1943	--	20.9	1.265	0.2607
rs2307111	5	75003678	T	C	1.02018	0.072492	0.78248	0.956023	0.07694	0.5622	0.989456	0.0528	0.8413	+-	0	0.378	0.5389
rs2356865	1	50836334	T	C	1.04559	0.076793	0.56033	0.9966	0.08228	0.9674	1.02245	0.0561	0.692	+-	0	0.182	0.6699
rs2357760	6	120213880	A	G	1.05044	0.076805	0.52122	1.03875	0.08195	0.6429	1.04498	0.056	0.4326	++	0	0.01	0.9206
rs2365389	3	61236462	T	C	0.876481	0.073719	0.073287	0.9631	0.07775	0.6288	0.916494	0.0535	0.103	--	0	0.774	0.3791
rs2367112	5	64168193	T	G	1.0262	0.072372	0.72032	1.0098	0.07596	0.8981	1.01837	0.0524	0.7284	++	0	0.024	0.8779
rs2425241	20	35018412	T	C	0.809588	0.18615	0.25893	1.122	0.1578	0.4662	0.978925	0.1204	0.8593	-+	44.1	1.788	0.1811
rs2425857	20	44914134	A	G	1.10588	0.073694	0.17083	1.069	0.07474	0.3712	1.08752	0.0525	0.1098	++	0	0.104	0.7466
rs2429150	12	2152655	A	C	0.930697	0.07419	0.3316	0.968992	0.07607	0.6817	0.949139	0.0531	0.326	--	0	0.144	0.7043
rs2479958	13	111984244	A	G	1.05435	0.075175	0.48034	1.008	0.07586	0.9114	1.03118	0.0534	0.566	++	0	0.177	0.6738
rs248139	5	167352783	A	G	0.935518	0.088925	0.45349	0.8563	0.09845	0.1152	0.899065	0.066	0.1069	--	0	0.445	0.5048
rs2481665	1	62594677	T	C	1.04083	0.072502	0.58032	1.13033	0.0758	0.106	1.08264	0.0524	0.1295	++	0	0.618	0.4316
rs2491864	1	242986063	A	G	1.03138	0.091715	0.73526	0.7849	0.09752	0.01299	0.907284	0.0668	0.1454	+-	76	4.162	0.04135
rs2543132	8	15536311	C	G	1.01975	0.084449	0.81658	0.829875	0.09775	0.05663	0.933793	0.0639	0.2837	+-	60.7	2.544	0.1107
rs25832	5	66175682	A	G	0.990979	0.082411	0.91223	1.18217	0.08845	0.05847	1.07562	0.0603	0.2265	-+	53	2.129	0.1445
rs2605603	11	93221105	A	G	0.954007	0.072577	0.51557	1.109	0.07499	0.1693	1.02603	0.0522	0.6218	-+	51.9	2.081	0.1491
rs2611742	5	95856501	T	C	0.999239	0.072187	0.99157	1.11744	0.07829	0.1561	1.0519	0.0531	0.3402	-+	9.3	1.102	0.2938
rs2619976	17	71754545	T	C	0.921954	0.0778	0.29549	1.029	0.07764	0.7159	0.97414	0.055	0.6332	-+	0	0.999	0.3176
rs262956	3	183486117	T	G	0.828905	0.07869	0.01706	1.021	0.07821	0.7863	0.920535	0.0555	0.1355	-+	71.7	3.529	0.06029
rs2631681	10	93032943	T	C	0.996178	0.075132	0.95927	0.9804	0.08197	0.8093	0.988961	0.0554	0.8409	--	0	0.021	0.8858
rs2634047	8	85696337	C	G	1.16777	0.08515	0.066129	0.8937	0.09243	0.2239	1.03283	0.0626	0.606	+-	77.9	4.53	0.0333
rs2680648	3	53777176	T	C	1.14947	0.082896	0.093465	1.00806	0.08764	0.9271	1.08037	0.0602	0.1992	++	15.5	1.184	0.2765
rs2710323	3	52815905	T	C	1.1753	0.074849	0.030368	1.08237	0.07563	0.2953	1.1284	0.0532	0.02321	++	0	0.599	0.4389
rs2721965	8	116662038	A	C	0.913681	0.079483	0.25377	0.988142	0.07923	0.884	0.950279	0.0561	0.3636	--	0	0.487	0.4851
rs2731222	12	90595383	A	C	0.937576	0.080838	0.42495	1.017	0.08484	0.8444	0.97453	0.0585	0.6598	-+	0	0.481	0.4878
rs2733287	12	41880909	A	C	0.916768	0.0721	0.2268	1.02849	0.07602	0.7114	0.968119	0.0523	0.5351	-+	17	1.205	0.2724
rs273504	19	18215247	A	G	1.05697	0.089948	0.5371	1.15354	0.07886	0.07014	1.11049	0.0593	0.07706	++	0	0.534	0.4649
rs2781668	6	131897278	T	C	1.0062	0.10374	0.95235	0.9912	0.09969	0.9291	0.998401	0.0719	0.9819	+-	0	0.011	0.9169
rs2814992	6	34617144	A	G	0.960307	0.075168	0.58887	0.97561	0.07967	0.7564	0.967442	0.0547	0.5454	--	0	0.021	0.8852
rs2820311	1	201841476	A	G	1.05381	0.081615	0.52044	1.06644	0.08282	0.437	1.06003	0.0581	0.3161	++	0	0.011	0.9184
rs28350	3	42418446	A	G	1.02976	0.090486	0.74504	0.9016	0.09798	0.2904	0.968603	0.0665	0.6318	+-	0	0.993	0.319
rs2836961	21	40627020	A	C	1.04596	0.07749	0.56135	0.896861	0.07733	0.1597	0.96841	0.0547	0.5574	+-	49.3	1.974	0.1601
rs2838006	21	42653567	T	C	0.934395	0.079917	0.39538	0.9392	0.07915	0.4284	0.936786	0.0562	0.2458	--	0	0.002	0.9636
rs284227	1	82379446	T	C	0.96267	0.087743	0.66343	1.07654	0.09193	0.4223	1.01542	0.0635	0.8101	-+	0	0.774	0.379
rs2850969	4	102183594	T	C	1.20794	0.10519	0.073913	0.953289	0.1147	0.6796	1.08415	0.0775	0.2975	+-	56.8	2.314	0.1282
rs2866816	19	30683879	T	C	1.03837	0.083949	0.65343	0.821693	0.08388	0.0191	0.923578	0.0593	0.1805	+-	74.3	3.889	0.0486
rs2875762	6	124925032	C	G	0.949322	0.082792	0.52949	0.9847	0.0942	0.8702	0.964544	0.0622	0.562	--	0	0.085	0.7705
rs2890652	2	142959931	T	C	0.996042	0.09779	0.96757	1.07423	0.09989	0.4734	1.03355	0.0699	0.6366	-+	0	0.292	0.5888
rs29938	19	34311481	T	C	0.960739	0.078274	0.60845	1.008	0.08115	0.9228	0.983242	0.0563	0.7641	-+	0	0.181	0.6702
rs3134353	8	101947453	A	T	1.01066	0.072442	0.88339	1.054	0.07722	0.4935	1.03076	0.0528	0.5668	++	0	0.157	0.6917
rs3134438	11	122765667	A	C	1.06739	0.079749	0.41144	1.229	0.08039	0.01019	1.14465	0.0566	0.01699	++	35.5	1.55	0.2131
rs326889	4	112713436	T	C	0.99885	0.074987	0.98773	1.001	0.07687	0.9901	0.9999	0.0537	0.9985	-+	0	0	0.984
rs329124	5	133865452	A	G	0.954423	0.077963	0.54861	1.12171	0.07858	0.144	1.03407	0.0553	0.5454	-+	53	2.129	0.1446
rs329651	11	133767622	T	G	1.16312	0.088437	0.088098	0.796812	0.08991	0.01164	0.965702	0.063	0.58	+-	88.9	8.995	0.002707
rs331949	4	143663206	T	C	1.07431	0.074536	0.33567	1.05474	0.08013	0.5056	1.06513	0.0546	0.2472	++	0	0.028	0.8666
rs340025	15	60908307	T	C	1.16286	0.076031	0.046153	1.037	0.07686	0.6359	1.09878	0.0541	0.08129	++	10.9	1.123	0.2894
rs355777	3	154034950	C	G	0.971901	0.073227	0.69658	0.8862	0.0778	0.1204	0.930624	0.0533	0.1777	--	0	0.747	0.3876
rs3736485	15	51748610	A	G	0.978845	0.073001	0.76917	0.9318	0.07592	0.352	0.955997	0.0526	0.392	--	0	0.219	0.64
rs3739733	9	88897891	A	G	0.924914	0.089091	0.37819	0.968054	0.08708	0.71	0.946769	0.0623	0.3794	--	0	0.134	0.7144
rs3753549	1	243722892	T	C	1.01753	0.11179	0.87621	1.07411	0.1171	0.5418	1.04415	0.0809	0.5933	++	0	0.112	0.7382
rs3781099	10	27318776	T	C	1.2136	0.13731	0.15212	1.062	0.1422	0.6722	1.13792	0.0988	0.1909	++	0	0.456	0.4997
rs3800229	6	108996963	T	G	1.04011	0.073587	0.59262	0.94697	0.08372	0.512	0.998401	0.0553	0.9775	+-	0	0.708	0.4
rs3800649	7	137424509	A	G	0.971365	0.081353	0.72063	1.188	0.08262	0.03748	1.07262	0.058	0.2269	-+	66.8	3.015	0.08251
rs3803286	14	103246470	A	G	0.966087	0.075695	0.64808	1.014	0.08001	0.866	0.988467	0.055	0.8324	-+	0	0.193	0.6603
rs3807566	7	50564204	T	G	1.08916	0.072388	0.23662	1.11	0.07528	0.1651	1.09911	0.0522	0.07009	++	0	0.033	0.856
rs3808434	8	116559435	A	G	1.04279	0.072996	0.565	1.046	0.07596	0.5528	1.04436	0.0526	0.4099	++	0	0.001	0.9767
rs3810291	19	47569003	A	G	1.21254	0.090982	0.0343	0.917431	0.08221	0.2947	1.03998	0.061	0.5206	+-	80.7	5.173	0.02294
rs3814883	16	29994922	T	C	0.993713	0.075751	0.93351	0.8952	0.07674	0.1491	0.943839	0.0539	0.2834	--	0	0.937	0.3329
rs3822683	5	96080883	A	G	0.999486	0.083807	0.99509	0.900901	0.09098	0.2521	0.952943	0.0616	0.4344	--	0	0.705	0.4012
rs3826705	19	42637232	T	C	0.890912	0.12433	0.34859	1.11037	0.1254	0.4039	0.99362	0.0883	0.9427	-+	35.7	1.555	0.2124
rs3829849	9	129390800	T	C	0.994857	0.076082	0.94586	0.9583	0.08087	0.5986	0.977556	0.0554	0.6816	--	0	0.114	0.736
rs3849570	3	81792112	A	C	1.02781	0.076991	0.72083	0.965	0.07921	0.6525	0.996805	0.0552	0.9538	+-	0	0.326	0.5681
rs3850422	14	99671788	A	G	1.19588	0.072494	0.013088	1.01	0.07649	0.8968	1.10396	0.0526	0.06005	++	61.1	2.57	0.1089
rs3851083	10	33862727	A	G	1.01161	0.07318	0.87441	1.035	0.07686	0.6556	1.02265	0.053	0.6724	++	0	0.046	0.8295
rs3887080	12	121661966	A	G	0.852783	0.11589	0.17123	0.8207	0.126	0.1167	0.837947	0.0853	0.03817	--	0	0.05	0.8228
rs3902840	9	129419025	A	G	1.03865	0.153	0.80328	1.167	0.1284	0.229	1.11216	0.0984	0.2799	++	0	0.34	0.5597
rs3902951	14	69789755	T	G	1.29131	0.089041	0.0042139	1.14718	0.0912	0.132	1.21884	0.0637	0.001895	++	0	0.862	0.3531
rs3915844	3	9514856	A	G	1.11569	0.10378	0.28726	1.056	0.1089	0.6195	1.08687	0.0751	0.2675	++	0	0.134	0.7147
rs39654	3	173095123	A	G	1.03617	0.082056	0.66433	0.8846	0.07569	0.1052	0.951325	0.0556	0.3696	+-	50.2	2.007	0.1566
rs40067	5	107439012	A	G	0.898589	0.097035	0.27116	0.9172	0.1041	0.4062	0.907193	0.071	0.17	--	0	0.021	0.8855
rs40245	7	21470536	A	T	0.991896	0.07566	0.91419	1.045	0.0781	0.5694	1.01725	0.0543	0.7528	-+	0	0.23	0.6315
rs4077093	12	51593616	T	G	0.942416	0.089697	0.50834	0.9428	0.0933	0.5279	0.942613	0.0647	0.3606	--	0	0	0.9975
rs4148155	4	89054667	A	G	0.936482	0.13465	0.62347	1.08225	0.1229	0.5203	1.01339	0.0908	0.8836	-+	0	0.63	0.4275
rs419261	6	33554147	T	C	0.930798	0.077292	0.35285	1.004	0.07676	0.9571	0.966958	0.0545	0.5373	-+	0	0.483	0.4871
rs4273371	3	108119071	T	C	1.01741	0.072611	0.81175	0.93633	0.07571	0.3854	0.977751	0.0524	0.6673	+-	0	0.627	0.4286
rs4278019	6	53693410	A	T	0.941972	0.079303	0.45057	0.9124	0.08621	0.2876	0.9283	0.0584	0.2024	--	0	0.074	0.7854
rs427943	21	46570896	A	C	1.01796	0.074337	0.81039	0.9533	0.07602	0.5293	0.985802	0.0531	0.7882	+-	0	0.381	0.5371
rs4284600	15	31843528	T	C	1.15406	0.070678	0.04203	0.928505	0.07548	0.3246	1.04258	0.0516	0.419	+-	77.4	4.423	0.03546
rs4303732	2	100830040	T	C	0.915201	0.073925	0.22873	1.18469	0.07763	0.02904	1.03469	0.0535	0.5238	-+	82.7	5.797	0.01605
rs4307239	7	24354300	A	G	0.993964	0.072363	0.93318	1.00695	0.07527	0.9264	1.0002	0.0522	0.9973	-+	0	0.015	0.9011
rs4366093	8	20639811	T	C	1.05913	0.078744	0.46391	1.088	0.07963	0.289	1.07326	0.056	0.2064	++	0	0.058	0.8102
rs4372296	1	98320492	A	C	0.958528	0.089355	0.63416	0.952381	0.08678	0.5737	0.955329	0.0623	0.4632	--	0	0.003	0.9588
rs4372836	2	28973883	T	C	0.900243	0.079247	0.18483	1.164	0.07984	0.05746	1.02265	0.0562	0.6901	-+	80.8	5.217	0.02236
rs450231	9	101481205	A	G	0.992464	0.08548	0.9293	0.805801	0.08413	0.01037	0.892793	0.06	0.05859	--	66.9	3.018	0.08235
rs4516268	17	1846831	A	C	1.16006	0.12019	0.21328	1.025	0.09561	0.793	1.07541	0.0748	0.3315	++	0	0.65	0.4203
rs4518345	5	27185904	A	G	0.966025	0.079803	0.66454	0.9349	0.0853	0.4302	0.951325	0.0583	0.3923	--	0	0.079	0.7792
rs453520	2	147907202	T	C	1.06868	0.073748	0.36708	1.03284	0.07763	0.6769	1.05148	0.0535	0.3473	++	0	0.101	0.7501
rs4624596	3	119571541	T	C	1.13174	0.092066	0.17981	0.839631	0.09403	0.06243	0.977849	0.0658	0.7339	+-	80.6	5.147	0.02329
rs4639527	2	416815	A	G	0.930464	0.079785	0.36431	0.948767	0.0827	0.5235	0.939225	0.0574	0.275	--	0	0.029	0.8654
rs4653017	1	33776728	T	C	0.899641	0.075834	0.16105	0.882613	0.07897	0.1148	0.891455	0.0547	0.03563	--	0	0.03	0.8614
rs4670626	2	37046657	T	C	1.02443	0.080787	0.76448	1.054	0.07905	0.5091	1.03946	0.0565	0.4937	++	0	0.063	0.8012
rs4671328	2	58935282	T	G	0.990931	0.07413	0.902	0.8416	0.07612	0.02347	0.915212	0.0531	0.09519	--	57.7	2.363	0.1242
rs4671358	2	60164634	A	T	1.01801	0.071792	0.80331	1.38754	0.08038	4.604e-05	1.16801	0.0535	0.003734	++	87.9	8.257	0.00406
rs4673553	2	211608379	T	G	1.14648	0.072066	0.057433	1.06011	0.07593	0.4423	1.10473	0.0523	0.05677	++	0	0.56	0.4543
rs4718966	7	70040558	T	C	1.06413	0.07629	0.4138	0.9523	0.0765	0.5226	1.00682	0.054	0.8999	+-	5.3	1.056	0.3041
rs4722398	7	3125220	T	C	0.987308	0.10431	0.90236	1.108	0.1069	0.3391	1.04446	0.0747	0.5603	-+	0	0.596	0.44
rs4722672	7	27231762	T	C	1.03437	0.098398	0.73094	0.996016	0.102	0.9709	1.01572	0.0708	0.8259	+-	0	0.071	0.7898
rs4725984	7	150668514	T	C	1.01588	0.083661	0.85023	1.063	0.0784	0.4346	1.04071	0.0572	0.4855	++	0	0.156	0.6925
rs4737183	8	64720693	A	G	1.10576	0.073559	0.17094	1.09721	0.0761	0.223	1.10164	0.0529	0.06726	++	0	0.005	0.9416
rs4740383	9	133783566	A	G	1.05385	0.09792	0.59107	0.9628	0.07668	0.6208	0.996406	0.0604	0.9529	+-	0	0.528	0.4675
rs4744275	9	96482633	A	G	0.994336	0.080238	0.94346	0.9606	0.08689	0.6435	0.978632	0.0589	0.7145	--	0	0.085	0.7704
rs4759073	12	54653258	A	G	0.945991	0.084374	0.50996	1.152	0.07763	0.06838	1.05253	0.0571	0.3704	-+	66.1	2.953	0.08572
rs4759228	12	56508409	C	G	0.972279	0.086552	0.74497	1.026	0.0826	0.759	1	0.0598	0.9996	-+	0	0.202	0.6531
rs4764949	12	103658096	A	G	1.02275	0.075687	0.76589	0.970874	0.0834	0.7229	0.999	0.056	0.9856	+-	0	0.214	0.6439
rs4766710	12	114437708	A	G	1.14863	0.15702	0.37918	0.959693	0.1683	0.8064	1.05643	0.1148	0.6323	+-	0	0.61	0.4349
rs4796243	17	35057883	A	G	0.986043	0.075002	0.85109	0.8949	0.08406	0.1863	0.944594	0.056	0.3081	--	0	0.741	0.3893
rs4814512	20	16564210	A	C	1.03215	0.0863	0.71353	0.897666	0.08979	0.2292	0.965219	0.0622	0.5695	+-	20.4	1.257	0.2623
rs4820408	22	40604945	T	G	1.05582	0.073314	0.45749	1.081	0.07621	0.3041	1.0678	0.0528	0.2141	++	0	0.05	0.8237
rs4858193	3	20441050	T	C	1.00791	0.088313	0.92874	0.993049	0.08467	0.9353	1.0001	0.0611	0.9982	+-	0	0.015	0.9033
rs4864201	4	130731284	T	C	1.06199	0.076037	0.42738	1.188	0.07845	0.02827	1.12131	0.0546	0.03606	++	5.1	1.053	0.3047
rs487060	6	160774459	T	C	1.10979	0.072864	0.15179	0.8572	0.07622	0.04315	0.981081	0.0527	0.7162	+-	83.3	5.998	0.01432
rs4906908	15	27040082	T	G	0.980789	0.084655	0.8184	1.093	0.0759	0.2398	1.04154	0.0565	0.4719	-+	0	0.908	0.3407
rs4936175	11	132641959	T	C	0.97681	0.075307	0.75482	0.951475	0.07641	0.5183	0.964255	0.0536	0.4972	--	0	0.06	0.8065
rs4936671	11	121942512	C	G	0.96318	0.075217	0.61739	1.067	0.07696	0.3999	1.01258	0.0538	0.8163	-+	0	0.905	0.3415
rs4969387	17	79081724	C	G	1.17585	0.13329	0.22445	1.09517	0.08667	0.2943	1.11851	0.0727	0.1231	++	0	0.2	0.6548
rs498240	6	31892592	A	G	1.01333	0.13874	0.92364	1.346	0.1507	0.04895	1.15431	0.1021	0.1598	++	47.9	1.921	0.1658
rs4985155	16	15129459	A	G	1.12855	0.075932	0.11107	0.925069	0.07944	0.3257	1.02634	0.0549	0.6356	+-	69.4	3.273	0.07042
rs4986044	17	21261560	T	C	0.978412	0.081222	0.78774	1.003	0.07502	0.9734	0.991635	0.0551	0.8784	-+	0	0.05	0.8224
rs5396	3	170744815	T	C	1.0742	0.079896	0.37003	0.911577	0.08302	0.2669	0.992627	0.0576	0.8984	+-	50.7	2.03	0.1542
rs543874	1	177889480	A	G	0.79001	0.10142	0.01826	1.03552	0.09708	0.7191	0.909828	0.0701	0.1779	-+	73.1	3.715	0.05392
rs555267	18	40992698	T	G	1.02159	0.078032	0.78371	0.8932	0.08304	0.1738	0.959253	0.0569	0.4642	+-	28	1.389	0.2385
rs559267	20	54157497	A	G	1.07002	0.075778	0.37146	0.971817	0.07918	0.722	1.02194	0.0547	0.6924	+-	0	0.771	0.3798
rs577525	10	99769388	T	C	1.1091	0.073288	0.15634	0.9666	0.07596	0.6547	1.038	0.0527	0.48	+-	41.1	1.697	0.1926
rs580438	3	13345450	T	C	0.847156	0.075567	0.028199	0.9283	0.0809	0.3578	0.884087	0.0552	0.02563	--	0	0.683	0.4087
rs587230	11	69299771	A	G	1.04319	0.11659	0.7158	0.9992	0.09839	0.9935	1.01725	0.0752	0.8199	+-	0	0.08	0.7776
rs6019482	20	47495560	T	C	1.03367	0.10831	0.75882	1.006	0.09727	0.9493	1.01826	0.0724	0.8026	++	0	0.035	0.8522
rs6121381	20	30785593	A	T	1.00305	0.097098	0.97495	1.00878	0.1043	0.9333	1.00572	0.0711	0.9362	++	0	0.002	0.9681
rs6138482	20	25059442	T	C	1.07425	0.091823	0.43292	1.154	0.09025	0.1134	1.11405	0.0644	0.09323	++	0	0.309	0.5781
rs6142096	20	32686658	A	G	1.12146	0.073959	0.12042	1.01133	0.07657	0.8834	1.06684	0.0532	0.2236	++	0	0.943	0.3316
rs621042	12	18789007	A	C	1.06466	0.073474	0.39258	0.9911	0.07511	0.9056	1.02798	0.0525	0.5986	+-	0	0.464	0.4956
rs6235	5	95728898	C	G	1.16116	0.080224	0.062869	0.953289	0.08462	0.5708	1.0576	0.0582	0.3357	+-	65.1	2.862	0.09071
rs6265	11	27679916	T	C	1.0228	0.092441	0.80671	1.061	0.0935	0.5257	1.04154	0.0657	0.5361	++	0	0.078	0.7803
rs629443	13	76386075	T	G	0.941869	0.080866	0.45881	0.9695	0.086	0.7185	0.954755	0.0589	0.4317	--	0	0.06	0.8065
rs6442101	3	48130893	T	C	1.09056	0.075939	0.25343	0.956023	0.0822	0.5865	1.02644	0.0558	0.6403	+-	27.8	1.384	0.2394
rs6443750	3	181329682	T	C	0.904268	0.12349	0.4154	1.07	0.1058	0.5223	0.996406	0.0803	0.9645	-+	6.6	1.071	0.3007
rs6448587	4	28561990	A	C	1.10652	0.087613	0.24854	0.723066	0.09186	0.000414	0.903481	0.0634	0.1095	+-	91.1	11.234	0.0008031
rs6449531	5	60712212	A	G	0.945966	0.073779	0.45104	1.004	0.0802	0.9615	0.972097	0.0543	0.6028	-+	0	0.299	0.5848
rs6461115	7	2103668	A	G	1.00457	0.083581	0.95642	0.889679	0.08858	0.1853	0.948759	0.0608	0.3865	+-	0	0.994	0.3186
rs6463489	7	5542513	T	C	1.00714	0.12774	0.95541	1.027	0.1158	0.819	1.01796	0.0858	0.8353	++	0	0.013	0.9098
rs6474945	9	15670492	T	G	0.97061	0.071168	0.67449	0.9672	0.07629	0.6618	0.968991	0.052	0.5454	--	0	0.001	0.9731
rs6477694	9	111932342	T	C	1.02269	0.075129	0.76484	1.02103	0.07969	0.7942	1.02194	0.0547	0.6917	++	0	0	0.9882
rs651548	12	99560183	A	G	1.07114	0.07495	0.35756	1.031	0.07799	0.6942	1.05169	0.054	0.3512	++	0	0.125	0.724
rs6545714	2	59307725	A	G	1.04932	0.073648	0.51271	1.07342	0.07843	0.366	1.06056	0.0537	0.2736	++	0	0.045	0.8328
rs6548221	2	295255	A	G	1.08538	0.086291	0.33962	1.037	0.09325	0.6938	1.06279	0.0633	0.3363	++	0	0.129	0.7197
rs6564360	16	76779612	A	G	1.03908	0.088417	0.66428	1.07101	0.09606	0.4752	1.05359	0.0651	0.4222	++	0	0.054	0.8167
rs6569648	6	130349119	T	C	1.07264	0.085921	0.41452	0.937207	0.08774	0.4612	1.00411	0.0614	0.9474	+-	17.2	1.208	0.2717
rs6577584	1	6715390	T	G	1.04636	0.07541	0.54738	1.09194	0.0801	0.272	1.06759	0.0549	0.234	++	0	0.15	0.6983
rs6587552	1	151018861	A	G	1.04137	0.085483	0.63403	1.076	0.08725	0.4029	1.05823	0.0611	0.3543	++	0	0.072	0.7888
rs6606686	12	110903380	C	G	1.02536	0.079144	0.75133	1.00959	0.08139	0.9069	1.01765	0.0567	0.7576	++	0	0.019	0.8914
rs663129	18	57838401	A	G	1.17398	0.087759	0.06501	0.8863	0.08852	0.1726	1.02132	0.0623	0.7354	+-	80.3	5.086	0.02413
rs6690764	1	92976590	A	G	0.892124	0.08923	0.19734	0.92081	0.09073	0.3606	0.906105	0.0636	0.1212	--	0	0.062	0.8036
rs6700816	1	174883994	A	T	0.853406	0.2036	0.42925	1.19875	0.2549	0.4769	0.97414	0.1591	0.8693	-+	7.8	1.085	0.2976
rs6700838	1	47700027	T	C	0.950397	0.07413	0.49119	1.02176	0.0784	0.784	0.983439	0.0539	0.7566	-+	0	0.45	0.5022
rs6710871	2	143960593	A	G	0.975067	0.098796	0.798	1.102	0.1066	0.3615	1.03179	0.0725	0.6658	-+	0	0.709	0.3998
rs6711584	2	104421692	A	G	0.984727	0.073974	0.83486	0.9241	0.07626	0.3009	0.954851	0.0531	0.3843	--	0	0.358	0.5498
rs6720868	2	230663576	T	C	0.939924	0.076432	0.41705	0.9393	0.08277	0.4492	0.939601	0.0562	0.2675	--	0	0	0.9953
rs6738445	2	172599615	T	C	1.21925	0.081372	0.013869	1.062	0.08342	0.4738	1.13985	0.0582	0.02461	++	28.8	1.404	0.236
rs6764533	3	196088464	A	G	0.985948	0.074434	0.84894	0.9958	0.07873	0.9572	0.990545	0.0541	0.8612	--	0	0.008	0.9269
rs6767619	3	156893782	C	G	1.06051	0.075267	0.43352	0.937	0.08166	0.4259	1.0019	0.0553	0.973	+-	19.6	1.243	0.2649
rs6786582	3	135898984	T	C	0.948264	0.081584	0.51324	1.05675	0.0847	0.515	0.999	0.0588	0.9865	-+	0	0.848	0.357
rs6804181	3	116937546	A	T	0.943844	0.10123	0.56614	0.953289	0.09941	0.6277	0.948665	0.0709	0.4573	--	0	0.005	0.9441
rs6804842	3	25106437	A	G	0.86275	0.074223	0.04626	1.036	0.07658	0.6475	0.942707	0.0533	0.2684	-+	66	2.944	0.08618
rs6827083	4	153075491	A	G	1.10959	0.073291	0.15534	0.884955	0.07534	0.1054	0.994018	0.0525	0.9091	+-	78.4	4.632	0.03139
rs6843738	4	103936001	A	G	1.0344	0.077264	0.66062	1.123	0.08061	0.149	1.07595	0.0558	0.1896	++	0	0.542	0.4617
rs6888159	5	63932234	C	G	0.88645	0.07805	0.1204	1.02354	0.08075	0.7734	0.950184	0.0561	0.3628	-+	39	1.64	0.2004
rs6900723	6	23876240	T	C	0.882576	0.078156	0.10777	1.11894	0.08466	0.1843	0.984423	0.0574	0.7842	-+	76.4	4.242	0.03945
rs6921533	6	73742334	T	C	0.955917	0.080018	0.57279	0.9789	0.08173	0.7941	0.967055	0.0572	0.5585	--	0	0.043	0.8355
rs6968554	7	17287106	A	G	1.00345	0.082141	0.96649	1.016	0.07818	0.8413	1.01005	0.0566	0.8603	++	0	0.012	0.9127
rs7006629	8	87519542	T	C	1.08502	0.071606	0.2534	0.909091	0.07706	0.216	0.9996	0.0525	0.9943	+-	64.6	2.828	0.09261
rs7024334	9	109072075	T	G	0.828308	0.081108	0.02054	0.8786	0.09275	0.163	0.849761	0.0611	0.007656	--	0	0.229	0.6324
rs7042372	9	6959840	A	G	1.00721	0.076375	0.92489	0.954198	0.08061	0.5613	0.981768	0.0554	0.7401	+-	0	0.237	0.6263
rs7083450	10	103984060	T	C	0.952512	0.096738	0.61331	1.04624	0.1028	0.6598	0.995411	0.0704	0.9483	-+	0	0.442	0.5061
rs7084454	10	21821274	A	G	1.00999	0.08024	0.90117	1.022	0.08087	0.7907	1.01593	0.057	0.7814	++	0	0.011	0.9174
rs7102454	11	65594820	T	C	0.961788	0.076014	0.60714	0.990099	0.07863	0.8958	0.975407	0.0547	0.6481	--	0	0.07	0.7908
rs711347	4	52926216	A	T	1.10962	0.08651	0.22975	0.932836	0.08664	0.4223	1.01755	0.0612	0.7765	+-	50.2	2.009	0.1564
rs7117238	11	78040259	A	G	0.962161	0.091145	0.67192	0.968	0.1041	0.7549	0.964737	0.0686	0.6001	--	0	0.002	0.9651
rs7123876	11	72444583	T	C	0.91132	0.088087	0.28875	1.0305	0.08734	0.7309	0.969573	0.062	0.6185	-+	0	0.982	0.3218
rs7124681	11	47529947	A	C	1.02678	0.075571	0.72593	0.9152	0.08014	0.2689	0.97268	0.055	0.6141	+-	8.3	1.091	0.2963
rs7133378	12	124409502	A	G	0.987467	0.075669	0.86739	1.037	0.08109	0.6583	1.01025	0.0553	0.8542	-+	0	0.195	0.659
rs7138803	12	50247468	A	G	1.0448	0.078072	0.57342	0.9136	0.0782	0.248	0.977067	0.0553	0.6751	+-	32.2	1.475	0.2246
rs7144011	14	79940383	T	G	1.05078	0.091616	0.58706	1.05	0.09201	0.5989	1.05043	0.0649	0.4489	++	0	0	0.9955
rs7147503	14	101539384	T	C	1.06554	0.077978	0.41404	0.9468	0.08014	0.4954	1.00602	0.0559	0.9142	+-	10.4	1.116	0.2907
rs7164727	15	73093991	T	C	1.0251	0.075869	0.74352	0.932836	0.08259	0.4013	0.981768	0.0559	0.7422	+-	0	0.707	0.4004
rs7181498	15	95271404	T	C	1.09703	0.07689	0.22642	1.026	0.07771	0.7426	1.06131	0.0547	0.2764	++	0	0.375	0.5403
rs7181610	15	35826859	A	T	1.13692	0.1004	0.20256	0.960615	0.1085	0.7144	1.0519	0.0737	0.4924	+-	23	1.299	0.2543
rs7187776	16	28857645	A	G	0.971919	0.078291	0.71525	1.04254	0.07755	0.5911	1.00692	0.0551	0.9001	-+	0	0.405	0.5245
rs7195386	16	24578458	T	C	0.899515	0.073148	0.14662	0.9045	0.07647	0.1894	0.901856	0.0529	0.05076	--	0	0.003	0.9583
rs719802	11	113234679	T	C	1.14974	0.079299	0.076768	0.9902	0.07722	0.898	1.06492	0.0553	0.2558	+-	45.1	1.822	0.1771
rs7206608	16	82872628	C	G	0.927099	0.081837	0.35279	1.01688	0.08348	0.8411	0.970057	0.0584	0.603	-+	0	0.625	0.4291
rs7209235	17	73759552	A	G	1.1209	0.096992	0.23922	1.08342	0.09127	0.3803	1.10087	0.0665	0.1483	++	0	0.065	0.7985
rs7211567	17	31460899	T	C	0.998893	0.085292	0.98961	0.94	0.09271	0.5044	0.971416	0.0628	0.6445	--	0	0.233	0.6295
rs7217226	17	2136065	T	G	1.02315	0.07439	0.75798	1.14916	0.08055	0.08437	1.07929	0.0546	0.1624	++	10.9	1.122	0.2895
rs7239114	18	45921214	A	G	0.988712	0.079527	0.88626	0.887312	0.07639	0.1172	0.934634	0.0551	0.2196	--	0	0.963	0.3265
rs7243357	18	56883319	T	G	1.02625	0.092731	0.77969	1.07898	0.1049	0.4691	1.04907	0.0695	0.4907	++	0	0.128	0.7204
rs7334078	13	99120484	T	C	0.909553	0.081316	0.24101	0.983284	0.08362	0.8448	0.944689	0.0583	0.3289	--	0	0.447	0.504
rs733594	8	85077686	T	C	0.914898	0.083864	0.28615	1.06918	0.08431	0.4272	0.988665	0.0595	0.8474	-+	41.8	1.717	0.1901
rs7377083	4	102708997	A	C	0.887036	0.072395	0.097238	0.9678	0.07661	0.6697	0.924225	0.0526	0.1344	--	0	0.683	0.4084
rs740157	7	77055885	A	G	1.00803	0.073424	0.91305	0.9659	0.07704	0.6525	0.987775	0.0532	0.8167	+-	0	0.161	0.6883
rs7444298	5	87730027	A	G	0.839994	0.08156	0.030905	1.05307	0.09276	0.5775	0.927002	0.0613	0.216	-+	70.1	3.35	0.0672
rs7531118	1	72837239	T	C	1.09546	0.080643	0.25669	0.95	0.07527	0.4952	1.01511	0.055	0.7846	+-	40	1.668	0.1965
rs7531656	1	49828663	A	G	1.15065	0.080276	0.078329	1.077	0.07984	0.3517	1.11305	0.0566	0.05856	++	0	0.341	0.559
rs7535528	1	2444414	A	G	0.939326	0.079055	0.4279	0.9459	0.07851	0.4788	0.942613	0.0557	0.2889	--	0	0.004	0.9501
rs7550711	1	110082886	T	C	1.66502	0.28287	0.057714	0.9792	0.2154	0.9224	1.18982	0.1714	0.3104	+-	55.1	2.229	0.1354
rs7556169	1	8741401	A	G	1.0631	0.073146	0.40167	1.023	0.07626	0.7624	1.04373	0.0528	0.4179	++	0	0.132	0.716
rs7557796	2	86766153	T	C	1.21153	0.077519	0.012524	0.9711	0.08269	0.7231	1.09243	0.0566	0.118	+-	73.7	3.809	0.05098
rs7560871	2	145616899	A	G	1.08329	0.14427	0.57586	0.9016	0.1627	0.5242	0.9992	0.1079	0.994	+-	0	0.713	0.3985
rs7561278	2	48954905	T	C	1.08113	0.089356	0.38287	1.16904	0.09578	0.103	1.1212	0.0653	0.08	++	0	0.356	0.5506
rs7564679	2	204012790	A	G	0.94634	0.072319	0.44499	1.055	0.07611	0.4845	0.996406	0.0524	0.9456	-+	6.7	1.072	0.3005
rs756717	16	72996162	A	G	1.02073	0.072334	0.77614	0.9416	0.0794	0.4482	0.984029	0.0535	0.7637	+-	0	0.564	0.4525
rs7599312	2	213413231	A	G	1.04244	0.084199	0.62021	1.07	0.08264	0.4135	1.05643	0.059	0.3523	++	0	0.049	0.825
rs7600699	2	156018263	C	G	0.976661	0.10133	0.81509	1.00604	0.1041	0.9541	0.990842	0.0726	0.8992	-+	0	0.042	0.8384
rs7601895	2	55281901	C	G	0.943985	0.081859	0.47958	1.03541	0.08555	0.6838	0.986591	0.0591	0.82	-+	0	0.61	0.435
rs7607351	2	69562127	T	C	0.889585	0.073863	0.11167	0.952381	0.07722	0.5263	0.919064	0.0534	0.1138	--	0	0.407	0.5233
rs7607369	2	219279097	A	G	0.97625	0.075898	0.75101	1.027	0.07708	0.7304	1.0009	0.0541	0.9866	-+	0	0.219	0.6394
rs761423	1	17301672	T	C	0.896121	0.074983	0.14192	1.01781	0.07611	0.8169	0.954087	0.0534	0.3793	-+	29.6	1.42	0.2333
rs7615297	3	156299313	C	G	1.01677	0.10277	0.87118	0.878735	0.102	0.2056	0.944689	0.0724	0.4322	+-	1.5	1.015	0.3136
rs762147	21	39238610	A	G	0.952903	0.082795	0.55984	0.9234	0.0885	0.3675	0.939037	0.0605	0.298	--	0	0.067	0.7952
rs7640424	3	107820063	T	C	1.20291	0.079126	0.018429	1.019	0.08227	0.8192	1.11071	0.057	0.06557	++	52.7	2.113	0.1461
rs7674623	4	80794681	T	C	1.08752	0.091728	0.35746	1.002	0.09573	0.9823	1.04571	0.0662	0.4998	++	0	0.382	0.5367
rs7683836	4	180167906	A	G	0.955231	0.073333	0.53124	1.0609	0.07561	0.4342	1.00511	0.0526	0.9235	-+	0	0.992	0.3192
rs7694732	4	115124089	A	G	0.94894	0.073257	0.47315	0.92081	0.07651	0.2823	0.935382	0.0529	0.2068	--	0	0.081	0.7764
rs769674	4	140881964	A	T	1.01272	0.078204	0.87137	0.876424	0.08012	0.1002	0.943744	0.056	0.301	+-	40	1.667	0.1967
rs7710595	5	106506697	A	C	0.937138	0.072931	0.37205	0.978474	0.07652	0.7753	0.956571	0.0528	0.4006	--	0	0.167	0.683
rs7711753	5	122733317	A	G	0.983442	0.073286	0.81943	1.071	0.07624	0.3683	1.0246	0.0528	0.6461	-+	0	0.65	0.4199
rs7715256	5	153537893	T	G	1.03905	0.073403	0.60111	0.979432	0.07689	0.7883	1.01015	0.0531	0.8487	+-	0	0.309	0.5783
rs7716275	5	137631073	T	G	0.888812	0.092908	0.20548	1.186	0.0887	0.05494	1.03355	0.0642	0.6066	-+	80.2	5.043	0.02473
rs7730004	5	43191033	T	C	0.992419	0.07904	0.92312	0.974659	0.08045	0.7525	0.983635	0.0564	0.7701	--	0	0.026	0.8728
rs7730898	5	170459675	A	G	0.864841	0.081043	0.070867	1.09325	0.08784	0.31	0.963291	0.0596	0.5296	-+	74	3.846	0.04988
rs7748777	6	41133806	A	G	1.03199	0.077338	0.68318	0.9865	0.076	0.8582	1.00864	0.0542	0.8746	+-	0	0.173	0.6776
rs775731	3	77624784	T	C	1.00036	0.073395	0.99604	0.983284	0.07625	0.8216	0.992131	0.0529	0.881	+-	0	0.026	0.8707
rs7760082	6	21919387	A	G	0.968566	0.084256	0.70381	0.947867	0.0798	0.505	0.957624	0.0579	0.4546	--	0	0.035	0.8523
rs7784465	7	6418275	T	C	1.06016	0.11061	0.59742	0.728863	0.1	0.001577	0.862604	0.0742	0.04639	+-	84.2	6.314	0.01198
rs7805441	7	78121458	T	C	0.892999	0.071622	0.11306	1.10779	0.07681	0.1828	0.987183	0.0524	0.8051	-+	76.3	4.212	0.04014
rs7844647	8	34503776	T	C	1.12376	0.084168	0.16583	0.997009	0.08622	0.9703	1.06003	0.0602	0.3332	+-	0	0.987	0.3206
rs785278	1	33307987	A	T	0.940823	0.093575	0.51448	0.8756	0.09879	0.1786	0.909373	0.0679	0.1621	--	0	0.279	0.5975
rs7865157	9	122631560	T	C	0.968766	0.11813	0.78796	1.019	0.1223	0.8776	0.992727	0.085	0.9312	-+	0	0.088	0.7662
rs7869771	9	94180627	A	C	1.00999	0.078351	0.89883	1.07759	0.09098	0.4115	1.03821	0.0594	0.5273	++	0	0.291	0.5895
rs7871866	9	131027982	C	G	0.866841	0.14432	0.32341	1.021	0.1048	0.8452	0.96493	0.0848	0.6735	-+	0	0.842	0.3588
rs7874154	9	27777012	T	C	1.00248	0.073101	0.97286	1.00827	0.07574	0.9138	1.00531	0.0526	0.9204	++	0	0.003	0.9564
rs7893571	10	16750129	T	G	0.977406	0.075755	0.76228	0.96432	0.0783	0.6452	0.971028	0.0544	0.5896	--	0	0.015	0.9015
rs7899106	10	87410904	A	G	1.17765	0.15904	0.30615	1.13688	0.1743	0.4619	1.15893	0.1175	0.2093	++	0	0.022	0.8813
rs7903146	10	114758349	T	C	1.06976	0.076473	0.37599	1.119	0.0835	0.1773	1.09199	0.0564	0.1188	++	0	0.158	0.691
rs7919	16	70514828	A	C	0.944642	0.076847	0.45785	0.9714	0.0761	0.703	0.958103	0.0541	0.4281	--	0	0.067	0.7962
rs7941030	11	122522375	T	C	0.969957	0.074871	0.68289	0.876424	0.07726	0.08767	0.923486	0.0538	0.1387	--	0	0.888	0.3459
rs7948120	11	28763321	T	C	0.954951	0.085212	0.5882	0.9552	0.0868	0.5972	0.955042	0.0608	0.4497	--	0	0	0.9983
rs7968230	12	133481917	A	G	1.05823	0.081044	0.48333	0.9787	0.07888	0.7851	1.01664	0.0565	0.7707	+-	0	0.477	0.4897
rs7973955	12	118409640	A	G	0.862837	0.080027	0.065623	1	0.08356	0.9982	0.925982	0.0578	0.1831	-+	38.5	1.626	0.2023
rs7975187	12	60964108	A	G	1.06331	0.0888	0.48929	1.16768	0.09907	0.1176	1.1086	0.0661	0.119	++	0	0.495	0.4816
rs799449	7	44784697	T	C	0.958081	0.079564	0.5895	0.999001	0.07748	0.9926	0.978827	0.0555	0.7004	--	0	0.142	0.7065
rs8016771	14	102649451	T	G	1.08328	0.12834	0.5335	1.07585	0.1353	0.5891	1.07972	0.0931	0.4099	++	0	0.001	0.9706
rs8016859	14	30484722	C	G	0.800635	0.20001	0.26912	0.8952	0.2015	0.5826	0.846284	0.142	0.2396	--	0	0.155	0.6942
rs8033510	15	61445514	T	C	1.02105	0.073807	0.77721	1.041	0.08033	0.6158	1.03015	0.0543	0.5849	++	0	0.031	0.8592
rs8036040	15	36402716	A	C	1.05101	0.071646	0.48642	0.9715	0.07585	0.7027	1.01278	0.0521	0.808	+-	0	0.568	0.4509
rs8047395	16	53798523	A	G	1.1259	0.072177	0.099606	1.054	0.07599	0.4902	1.09122	0.0523	0.09535	++	0	0.396	0.5289
rs8070454	17	38160754	T	C	0.89544	0.075647	0.144	1.058	0.07734	0.4683	0.971514	0.0541	0.5934	-+	57.9	2.378	0.1231
rs8071182	17	55336155	A	G	1.09785	0.10671	0.37859	0.9364	0.1012	0.5161	1.00965	0.0734	0.8959	+-	14.5	1.17	0.2794
rs8075273	17	61728881	A	C	1.0377	0.08156	0.64897	0.987	0.08133	0.8724	1.01197	0.0576	0.8365	+-	0	0.189	0.6637
rs8081039	17	75995829	T	C	1.08382	0.18472	0.66047	0.8757	0.1667	0.4261	0.963676	0.1238	0.7648	+-	0	0.734	0.3915
rs8089514	18	69224478	A	T	1.15501	0.077256	0.060683	0.8934	0.07903	0.1536	1.01877	0.0552	0.7362	+-	81.5	5.4	0.02013
rs8092503	18	52479487	A	G	0.884998	0.090917	0.17563	1.18133	0.09693	0.08552	1.01308	0.0663	0.8446	-+	78.8	4.723	0.02976
rs8094523	18	57878155	A	G	0.821741	0.1368	0.15362	1.084	0.1543	0.6029	0.9283	0.1024	0.4672	-+	44.6	1.804	0.1792
rs8097544	18	1839564	A	G	0.993504	0.10567	0.95068	0.956023	0.1064	0.672	0.974725	0.075	0.7326	--	0	0.066	0.7976
rs8102137	19	30296853	T	C	0.946586	0.079544	0.48864	0.93985	0.07933	0.4353	0.943178	0.0562	0.2979	--	0	0.004	0.9493
rs8123881	20	15819495	A	G	1.02666	0.11085	0.81211	0.814996	0.1085	0.05904	0.91247	0.0775	0.2375	+-	54.9	2.216	0.1366
rs823074	1	205774839	T	C	1.18699	0.07359	0.019621	1.07504	0.07698	0.347	1.13213	0.0532	0.01963	++	0	0.865	0.3523
rs825680	16	73606563	A	T	0.879255	0.076674	0.091933	0.943396	0.07696	0.45	0.910647	0.0543	0.08483	--	0	0.42	0.5169
rs827092	3	157985182	T	C	1.08021	0.072606	0.28709	0.970874	0.07663	0.703	1.02706	0.0527	0.6128	+-	2.2	1.022	0.312
rs845084	10	125220036	A	G	0.901351	0.079875	0.19368	1.103	0.08543	0.2501	0.990347	0.0583	0.8681	-+	66.4	2.98	0.0843
rs847747	6	40080069	T	G	0.997712	0.078407	0.97665	0.9409	0.08524	0.475	0.971222	0.0577	0.6133	--	0	0.256	0.6127
rs849135	7	28196413	A	G	1.03357	0.073014	0.65042	0.9756	0.07598	0.7452	1.00531	0.0526	0.9197	+-	0	0.3	0.5839
rs853679	6	28296863	A	C	0.960255	0.13561	0.76455	0.8529	0.1067	0.1359	0.892436	0.0839	0.1748	--	0	0.472	0.492
rs868554	16	20050466	C	G	1.04208	0.083935	0.62311	1.11707	0.08793	0.2081	1.07713	0.0607	0.2207	++	0	0.327	0.5676
rs879620	16	4015729	T	C	1.1387	0.088073	0.13992	0.999001	0.07725	0.9932	1.05749	0.0581	0.3357	+-	19.9	1.248	0.2639
rs889398	16	69556715	T	C	1.18116	0.075442	0.026491	0.9898	0.07632	0.8927	1.08231	0.0537	0.1402	+-	63.1	2.713	0.09955
rs892261	13	65884191	T	C	0.95287	0.072567	0.5052	0.9213	0.07605	0.2811	0.937724	0.0525	0.2204	--	0	0.103	0.7486
rs895330	19	4060707	C	G	1.26701	0.12226	0.053707	0.984252	0.103	0.8804	1.09308	0.0788	0.2588	+-	59.9	2.495	0.1142
rs900144	11	13294268	T	C	1.11289	0.072543	0.13965	0.948767	0.07627	0.4915	1.03169	0.0526	0.5531	+-	56.5	2.298	0.1296
rs901630	6	98539519	T	C	0.915462	0.074344	0.23419	1.11	0.07581	0.1676	1.00612	0.0531	0.908	-+	69.6	3.293	0.06957
rs902695	2	113955074	A	G	0.944969	0.072634	0.4349	0.9485	0.07587	0.4861	0.946674	0.0525	0.2961	--	0	0.001	0.9717
rs903959	8	142630782	A	T	1.12451	0.076035	0.12098	0.941	0.07701	0.43	1.02984	0.0541	0.5868	+-	63.1	2.71	0.09971
rs905938	1	154991389	T	C	1.03179	0.095809	0.74362	0.853242	0.08465	0.06035	0.927372	0.0634	0.2345	+-	54.7	2.209	0.1372
rs925018	3	62713143	C	G	0.97259	0.07532	0.71136	1.07055	0.08251	0.4089	1.01593	0.0556	0.776	-+	0	0.738	0.3903
rs925421	4	60253877	A	G	1.03519	0.08006	0.66474	0.9216	0.09032	0.3658	0.983537	0.0599	0.7823	+-	0	0.927	0.3355
rs9291467	4	25428296	T	C	0.948257	0.072512	0.4628	0.8935	0.07576	0.137	0.921641	0.0524	0.1194	--	0	0.322	0.5706
rs9294260	6	83433228	A	G	1.00097	0.072105	0.98922	0.9522	0.0751	0.5145	0.977262	0.052	0.6585	+-	0	0.23	0.6314
rs9299	17	46669430	T	C	0.884237	0.076908	0.10774	0.990099	0.07804	0.8983	0.934915	0.0548	0.2191	--	6.1	1.065	0.302
rs930295	2	50233352	A	C	0.983895	0.099382	0.87001	1.075	0.09915	0.4676	1.0285	0.0702	0.6884	-+	0	0.398	0.5282
rs9332817	11	118365210	C	G	1.19609	0.2955	0.53745	0.8669	0.2384	0.5489	0.984226	0.1855	0.9316	+-	0	0.719	0.3965
rs934515	2	79482643	A	G	1.19859	0.1208	0.12808	1.017	0.1158	0.881	1.10021	0.0836	0.2531	++	0	0.964	0.3262
rs9349239	6	42676480	A	G	0.983601	0.072367	0.8189	1.05675	0.07601	0.4678	1.01776	0.0524	0.7374	-+	0	0.467	0.4943
rs9362662	6	90296588	A	G	0.881218	0.072975	0.082108	1.116	0.07558	0.1475	0.987578	0.0525	0.8119	-+	80.2	5.055	0.02456
rs9367368	6	13189275	T	C	1.09331	0.080409	0.26726	0.996016	0.08092	0.9635	1.04383	0.057	0.4519	+-	0	0.667	0.4139
rs9426003	1	34602870	A	G	0.998836	0.088168	0.98944	1.046	0.08459	0.5935	1.02316	0.061	0.708	-+	0	0.143	0.7057
rs9463175	6	9510030	T	C	0.878702	0.077322	0.094306	0.9709	0.07901	0.7081	0.922655	0.0553	0.1452	--	0	0.815	0.3668
rs946526	1	46487168	T	C	0.837964	0.18179	0.33283	1.115	0.1701	0.522	0.975798	0.1242	0.8437	-+	24	1.316	0.2513
rs9475173	6	55013291	A	G	0.937407	0.080331	0.41923	0.925926	0.07835	0.3262	0.931462	0.0561	0.2059	--	0	0.012	0.9126
rs9507983	13	28620036	T	C	0.946812	0.074627	0.46267	1.05108	0.07755	0.5205	0.99561	0.0538	0.9344	-+	0	0.942	0.3317
rs9527706	13	58402479	A	G	1.05735	0.084945	0.51128	1.04482	0.0848	0.6051	1.05106	0.06	0.4067	++	0	0.01	0.9209
rs9530843	13	79563749	A	C	1.08405	0.073815	0.27326	1.02617	0.07659	0.7364	1.0558	0.0531	0.3071	++	0	0.266	0.6059
rs9538141	13	59178258	A	G	0.969225	0.071461	0.66108	0.9596	0.07528	0.5834	0.96464	0.0518	0.4874	--	0	0.009	0.9234
rs954018	18	42598463	A	G	0.887515	0.079164	0.13193	0.9881	0.08255	0.8845	0.934354	0.0571	0.2347	--	0	0.881	0.3479
rs9540493	13	66205704	A	G	1.05805	0.072427	0.43458	0.8948	0.07686	0.1482	0.977849	0.0527	0.671	+-	60.3	2.518	0.1125
rs9571687	13	67472713	A	C	1.0982	0.077939	0.22718	0.9608	0.08119	0.622	1.03004	0.0562	0.5989	+-	29.1	1.41	0.235
rs9595908	13	33184288	T	C	1.04277	0.07278	0.56434	1.01348	0.07818	0.8642	1.02912	0.0533	0.5906	++	0	0.071	0.7896
rs9603697	13	40783323	T	C	1.02984	0.077746	0.70448	0.9042	0.08384	0.2299	0.969669	0.057	0.5896	+-	22.8	1.295	0.2552
rs9615905	22	48875699	T	C	1.02509	0.081123	0.7595	1.109	0.07559	0.1717	1.06919	0.0553	0.2264	++	0	0.504	0.478
rs9630985	2	181607676	A	C	1.006	0.077264	0.93816	0.9783	0.08182	0.7884	0.992826	0.0562	0.8983	+-	0	0.062	0.8041
rs9675376	18	57969244	A	G	0.97613	0.081347	0.76614	0.907	0.08533	0.2529	0.942613	0.0589	0.3152	--	0	0.388	0.5333
rs967605	1	23399932	T	C	1.07134	0.094959	0.46815	1.07285	0.1069	0.5111	1.07197	0.071	0.3274	++	0	0	0.9921
rs9688431	6	73922654	T	C	1.21451	0.14494	0.18256	1.0563	0.148	0.7114	1.13428	0.1036	0.2236	++	0	0.454	0.5005
rs972283	7	130466854	A	G	1.07229	0.08631	0.41753	1.063	0.07554	0.4219	1.06705	0.0568	0.2538	++	0	0.006	0.9395
rs972540	2	207244783	A	G	1.05806	0.08108	0.48612	0.994036	0.08464	0.9428	1.02696	0.0586	0.65	+-	0	0.284	0.5944
rs977540	16	9724750	A	G	0.912716	0.083913	0.27373	1.13212	0.08716	0.1545	1.01238	0.0605	0.8389	-+	68.5	3.17	0.07499
rs9787495	10	103206115	A	G	1.0944	0.073333	0.21726	0.9032	0.07666	0.1844	0.998501	0.053	0.9767	+-	69.5	3.276	0.0703
rs980329	2	60285100	T	C	1.00807	0.088746	0.92768	1.1632	0.08817	0.08643	1.0834	0.0625	0.2005	++	23.6	1.309	0.2526
rs9806058	14	35673470	A	T	0.971012	0.10109	0.77014	1.0694	0.1141	0.5564	1.01308	0.0757	0.8633	-+	0	0.401	0.5266
rs9814633	3	41310470	A	G	0.879809	0.074218	0.0844	0.994	0.07845	0.9391	0.932021	0.0539	0.1915	--	21.7	1.277	0.2585
rs9816226	3	185834499	A	T	0.941844	0.098265	0.54209	0.871	0.1058	0.1917	0.908373	0.072	0.1818	--	0	0.293	0.5881
rs9838283	3	50820486	A	G	0.983904	0.11985	0.89191	1.04745	0.1168	0.6913	1.01603	0.0836	0.8495	-+	0	0.14	0.7084
rs987237	6	50803050	A	G	1.10408	0.098665	0.31626	0.832639	0.09802	0.06222	0.957911	0.0695	0.5364	+-	75.7	4.116	0.04247
rs9905991	17	80052073	A	G	1.03965	0.075326	0.60493	1.028	0.07632	0.7162	1.03386	0.0536	0.5342	++	0	0.011	0.9163
rs9927848	16	23833071	A	C	1.22385	0.080933	0.012738	0.857633	0.08347	0.06601	1.03015	0.0581	0.6093	+-	89.3	9.354	0.002225
rs9931967	16	20375351	T	G	1.06555	0.076506	0.40564	1.074	0.07534	0.3417	1.06983	0.0537	0.2086	++	0	0.005	0.9413
rs9951893	18	60739250	T	C	1.00832	0.072116	0.90832	1.07968	0.07482	0.3058	1.04206	0.0519	0.4273	++	0	0.433	0.5105
rs998584	6	43757896	A	C	1.01216	0.07702	0.87504	0.9308	0.0766	0.3493	0.970446	0.0543	0.5802	+-	0	0.595	0.4405
rs998732	19	19378671	A	G	0.772448	0.099062	0.0080241	0.856164	0.1039	0.1357	0.811233	0.0717	0.003526	--	0	0.514	0.4735

## Sheet: Supp Table 6
					CoLaus|PsyCoLaus			NESDA|NTR			Meta-analysis
SNP	Chr	Position	A1	A2	OR	SE	P-value	OR	SE	P-value	OR	SE	P-value	Direction	HetISq	HetChiSq	HetPVal
rs1000096	4	38692835	T	C	1.09401	0.080683	0.26534	1.037	0.09085	0.6891	1.06855	0.0603	0.2721	++	0	0.194	0.6596
rs1000940	17	5283252	A	G	1.05394	0.08559	0.53798	0.897666	0.09408	0.2528	0.980101	0.0633	0.7503	+-	37.2	1.592	0.207
rs1003081	11	118913993	T	C	0.889728	0.077276	0.12906	0.9476	0.09012	0.5501	0.91384	0.0587	0.1244	--	0	0.282	0.5955
rs1006353	13	28047269	A	G	1.02272	0.086786	0.79552	0.9512	0.1001	0.6177	0.991437	0.0656	0.8951	+-	0	0.299	0.5842
rs10066835	5	151254297	T	C	0.819509	0.26205	0.43717	1.13	0.4258	0.7739	0.895118	0.2232	0.6196	-+	0	0.413	0.5205
rs10083803	16	6701400	T	C	1.03834	0.090222	0.67654	1.018	0.09903	0.8547	1.02901	0.0667	0.6675	++	0	0.022	0.8826
rs10110727	8	14324437	A	G	1.02033	0.085191	0.813	1.007	0.09814	0.9413	1.01461	0.0643	0.822	++	0	0.01	0.9194
rs10118701	9	103061366	A	G	1.12564	0.080825	0.14095	0.915751	0.09041	0.3285	1.02706	0.0603	0.6579	+-	65.5	2.896	0.08882
rs10132280	14	25928179	A	C	0.962778	0.082991	0.64674	0.9282	0.09719	0.4432	0.948001	0.0631	0.3979	--	0	0.082	0.7747
rs10146527	14	79499850	T	C	1.00378	0.081836	0.96312	0.931966	0.08948	0.4306	0.970446	0.0604	0.6189	+-	0	0.375	0.5404
rs10182181	2	25150296	A	G	1.00369	0.078013	0.96231	1.01082	0.08832	0.9032	1.00682	0.0585	0.9077	++	0	0.004	0.9521
rs1020548	6	56810539	A	G	1.03016	0.10105	0.768	1.00331	0.1195	0.9777	1.01888	0.0772	0.8085	++	0	0.028	0.866
rs10211055	2	229016917	T	C	0.939858	0.078517	0.42919	1.15075	0.09514	0.1399	1.0202	0.0606	0.7413	-+	62.9	2.693	0.1008
rs10269783	7	49616203	A	G	0.974445	0.080453	0.74709	0.9493	0.09253	0.5736	0.96358	0.0607	0.5407	--	0	0.045	0.8312
rs1035010	7	69598328	T	C	1.18682	0.088607	0.053813	1.048	0.1019	0.6428	1.12491	0.0669	0.07831	++	0	0.849	0.3569
rs1037587	11	11796727	T	C	1.07345	0.079984	0.37492	0.8489	0.08835	0.06366	0.965799	0.0593	0.5569	+-	74.2	3.878	0.04892
rs1038088	17	28074563	T	G	1.18335	0.079051	0.03256	1.24517	0.08961	0.01439	1.20998	0.0593	0.001301	++	0	0.182	0.67
rs10408013	19	33963766	T	C	1.16956	0.08289	0.059186	0.995	0.1	0.9599	1.09505	0.0638	0.1548	+-	35.4	1.549	0.2133
rs10438964	18	42950629	T	C	1.12067	0.086923	0.1903	1.161	0.09726	0.1247	1.13837	0.0648	0.04549	++	0	0.073	0.7864
rs1045411	13	31033232	T	C	1.04833	0.10211	0.6438	0.9663	0.1003	0.7327	1.00572	0.0716	0.9362	+-	0	0.324	0.5692
rs10460960	3	42308735	A	G	0.894643	0.13009	0.39368	0.929368	0.1324	0.5816	0.911558	0.0928	0.3182	--	0	0.042	0.8375
rs1048932	11	115044850	A	C	0.94772	0.078976	0.49543	1.032	0.08914	0.7255	0.983931	0.0591	0.7836	-+	0	0.512	0.4744
rs10499276	6	154309808	T	C	1.07643	0.12729	0.56338	0.9478	0.1304	0.681	1.01167	0.0911	0.8991	+-	0	0.488	0.485
rs10511093	3	83763541	T	C	1.17561	0.13187	0.2218	0.9383	0.1814	0.7255	1.08741	0.1067	0.4319	+-	1.1	1.011	0.3147
rs10733051	1	167280354	A	G	0.992671	0.077556	0.92432	0.9988	0.08727	0.9893	0.995411	0.058	0.9362	--	0	0.003	0.958
rs10744146	12	17212881	A	G	1.03793	0.078363	0.6341	1.14403	0.08767	0.1247	1.08383	0.0584	0.1685	++	0	0.685	0.4078
rs10745785	12	97586257	T	C	0.931	0.081724	0.38151	1.10852	0.09684	0.2873	1.0011	0.0625	0.986	-+	47.3	1.897	0.1684
rs10754210	1	197012111	A	G	1.14059	0.083493	0.11531	0.8471	0.0976	0.0892	1.00582	0.0634	0.9267	+-	81.4	5.365	0.02055
rs1075901	17	15943910	T	C	1.06854	0.077934	0.39447	0.8606	0.09002	0.09531	0.973945	0.0589	0.6539	+-	69.7	3.304	0.06912
rs10772055	12	33379440	C	G	0.959953	0.10882	0.7071	1.01133	0.1285	0.9303	0.981081	0.083	0.8181	-+	0	0.096	0.7569
rs10773049	12	124506631	T	C	1.06095	0.083654	0.47825	1.13045	0.09064	0.176	1.09243	0.0615	0.1506	++	0	0.265	0.607
rs10779751	1	11284336	A	G	1.04724	0.085798	0.59043	1.043	0.09853	0.6661	1.0454	0.0647	0.4925	++	0	0.001	0.9752
rs10797115	9	92191256	T	C	0.841365	0.078066	0.026549	1.21241	0.08961	0.03158	0.985013	0.0589	0.7976	-+	89.4	9.45	0.002111
rs10818810	9	126096522	A	G	0.824078	0.083759	0.020034	0.9921	0.09135	0.9304	0.896999	0.0617	0.07818	--	55.4	2.242	0.1343
rs10818938	9	127049237	A	G	0.919446	0.08062	0.2959	1.041	0.0897	0.653	0.971902	0.06	0.6345	-+	5.7	1.06	0.3032
rs10830452	11	89966202	A	G	0.934485	0.079539	0.39387	0.917431	0.09347	0.3554	0.92728	0.0606	0.2127	--	0	0.023	0.8807
rs10832778	11	17394073	C	G	1.13458	0.078866	0.10916	1.152	0.08965	0.1151	1.14214	0.0592	0.0248	++	0	0.016	0.8984
rs10838122	11	43551416	T	C	1.03921	0.078046	0.62148	0.9688	0.08789	0.7186	1.00753	0.0584	0.8973	+-	0	0.356	0.5506
rs10840606	11	2234690	A	G	0.86497	0.17553	0.40949	0.942507	0.1122	0.5989	0.919339	0.0945	0.3736	--	0	0.17	0.6803
rs10842240	12	24060075	C	G	1.09563	0.11056	0.40994	0.7494	0.1542	0.06142	0.963098	0.0899	0.6754	+-	75	4.007	0.04531
rs10867256	9	81367391	T	C	0.900505	0.07742	0.17509	0.949668	0.08789	0.5538	0.921641	0.0581	0.1603	--	0	0.206	0.6499
rs10876418	12	39428802	T	C	1.02751	0.093825	0.77218	0.9279	0.1047	0.4752	0.981866	0.0699	0.7936	+-	0	0.526	0.4683
rs10878946	12	69642315	T	C	1.14625	0.086288	0.11136	0.94162	0.09556	0.5289	1.04938	0.064	0.4519	+-	57.1	2.333	0.1267
rs10883553	10	102635475	A	C	0.916689	0.083927	0.29892	1.08	0.087	0.3771	0.992032	0.0604	0.8952	-+	45.6	1.839	0.175
rs10883759	10	104412049	A	G	1.09433	0.084674	0.28722	1.111	0.09682	0.2777	1.10153	0.0637	0.1292	++	0	0.014	0.9064
rs10886017	10	118672531	A	C	0.969239	0.089338	0.72573	1.006	0.1032	0.9518	0.984816	0.0675	0.8208	-+	0	0.074	0.7851
rs10915840	1	225668524	A	G	1.13151	0.082748	0.13564	0.993	0.1011	0.9447	1.0738	0.064	0.2664	+-	0	0.999	0.3176
rs10920678	1	190239907	A	G	1.08487	0.075548	0.28043	1.024	0.08695	0.7808	1.05823	0.057	0.3208	++	0	0.251	0.6162
rs10923724	1	119546842	T	C	0.972495	0.076491	0.715	1.01502	0.08908	0.8669	0.990347	0.058	0.8669	-+	0	0.133	0.7155
rs10929925	2	6155557	A	C	0.984897	0.076228	0.84146	0.9533	0.08915	0.5915	0.971416	0.0579	0.6168	--	0	0.077	0.781
rs10930641	2	175000711	A	G	1.15315	0.079849	0.073055	1.09782	0.0923	0.3122	1.12908	0.0604	0.04431	++	0	0.162	0.687
rs10935143	3	134665159	A	G	0.972811	0.078421	0.72474	1.147	0.08811	0.1197	1.04624	0.0586	0.4399	-+	48.7	1.95	0.1626
rs10938397	4	45182527	A	G	1.06065	0.080334	0.46242	0.982318	0.08946	0.8396	1.02491	0.0598	0.6802	+-	0	0.407	0.5234
rs10953620	7	109173373	A	C	0.924658	0.078813	0.31924	0.925926	0.08767	0.3798	0.925242	0.0586	0.1848	--	0	0	0.9907
rs10962549	9	16719445	T	C	1.19755	0.098645	0.068986	1.015	0.1238	0.9063	1.12311	0.0771	0.1325	++	8.4	1.092	0.2961
rs10971712	9	33820938	T	C	0.955898	0.13728	0.74114	0.9658	0.1404	0.8041	0.960693	0.0982	0.6831	--	0	0.003	0.9581
rs10989568	9	104396304	A	G	1.02342	0.077368	0.76438	0.8681	0.08919	0.1128	0.95361	0.0584	0.4161	+-	48.5	1.943	0.1633
rs11066301	12	112871372	A	G	0.856835	0.09253	0.094131	0.829187	0.08856	0.03481	0.842316	0.064	0.007306	--	0	0.066	0.7979
rs1106908	17	34942595	A	G	0.99033	0.078652	0.9015	1.198	0.08713	0.03821	1.07875	0.0584	0.1944	-+	62	2.63	0.1048
rs11074446	16	20255123	T	C	0.927146	0.11498	0.51135	0.794913	0.1258	0.06812	0.864417	0.0849	0.08607	--	0	0.815	0.3666
rs11075489	16	62803841	T	C	1.05873	0.077221	0.45909	1.02	0.0885	0.8227	1.04185	0.0582	0.4815	++	0	0.101	0.751
rs11079849	17	47090785	T	C	1.0613	0.087937	0.49844	1.079	0.09317	0.4169	1.06962	0.064	0.2927	++	0	0.017	0.8973
rs11115176	12	82465797	T	C	1.10328	0.089791	0.27064	0.933707	0.1023	0.4999	1.02603	0.0675	0.7037	+-	33.5	1.503	0.2202
rs11118308	1	219633869	A	G	0.909486	0.076904	0.21627	1.09794	0.08786	0.2877	0.986887	0.0579	0.8197	-+	61.6	2.601	0.1068
rs11128760	3	15873407	A	G	1.16414	0.079419	0.055468	0.8927	0.09401	0.2274	1.04227	0.0607	0.4948	+-	78.5	4.654	0.03099
rs11150911	18	73498528	A	C	1.0256	0.084969	0.76586	1.002	0.09797	0.9812	1.01542	0.0642	0.8118	++	0	0.032	0.8576
rs11208662	1	65987164	C	G	1.04515	0.13976	0.75197	0.9377	0.1618	0.691	0.997802	0.1058	0.9834	+-	0	0.257	0.6119
rs11251352	10	2585792	A	G	0.991201	0.080068	0.91195	0.9574	0.08898	0.625	0.975895	0.0595	0.6823	--	0	0.084	0.7719
rs11496125	7	103417557	T	C	1.10275	0.078792	0.21401	1.081	0.08849	0.3802	1.09308	0.0588	0.1304	++	0	0.028	0.8665
rs11577179	1	155983710	A	G	0.884202	0.079066	0.11779	0.9595	0.09157	0.6519	0.915578	0.0598	0.1407	--	0	0.456	0.4993
rs11583122	1	38053458	T	C	1.12027	0.16883	0.50281	1.034	0.1555	0.8319	1.07272	0.1144	0.5393	++	0	0.122	0.727
rs11600990	11	64082807	T	C	1.03445	0.10967	0.75729	0.8499	0.131	0.2143	0.953992	0.0841	0.5754	+-	24.4	1.323	0.2501
rs11611246	12	939480	T	G	0.947713	0.1049	0.60695	1.066	0.1064	0.5499	1.00431	0.0747	0.9544	-+	0	0.62	0.4312
rs11611496	12	108413828	A	G	1.22344	0.093047	0.030898	0.9869	0.106	0.9007	1.11427	0.0699	0.1219	+-	56.9	2.32	0.1277
rs11629783	15	66741387	C	G	1.04025	0.091796	0.66617	0.93633	0.1046	0.5286	0.99372	0.069	0.9269	+-	0	0.572	0.4495
rs11635675	15	63793238	T	G	1.12263	0.083206	0.16266	0.846024	0.09204	0.06914	0.988566	0.0617	0.8516	+-	80.8	5.198	0.02261
rs11642001	16	71899586	A	G	1.08263	0.10098	0.43237	0.9737	0.1094	0.8074	1.03107	0.0742	0.68	+-	0	0.507	0.4763
rs11659764	18	53335512	A	T	0.547978	0.21596	0.0032598	1.28	0.1609	0.1254	0.945539	0.129	0.6644	-+	89.9	9.924	0.001632
rs11668301	19	31016196	A	G	0.838551	0.1126	0.12008	1.07863	0.1176	0.5196	0.945823	0.0813	0.4937	-+	58.2	2.391	0.122
rs11672660	19	46180184	T	C	1.20038	0.15851	0.25077	1.05	0.115	0.6694	1.09955	0.0931	0.3077	++	0	0.467	0.4943
rs11736228	4	147376805	A	T	0.999655	0.088757	0.9969	1.06598	0.1004	0.5245	1.02819	0.0665	0.6755	-+	0	0.23	0.6317
rs11753081	6	20705590	T	G	0.91023	0.097537	0.33556	1.03638	0.1158	0.7576	0.960597	0.0746	0.59	-+	0	0.735	0.3913
rs11773362	7	147668180	T	C	1.0206	0.083777	0.8075	0.946	0.09355	0.5526	0.986689	0.0624	0.8301	+-	0	0.365	0.5456
rs1178060	6	50914343	A	G	1.04302	0.10574	0.68901	1.21818	0.1321	0.1353	1.10816	0.0826	0.2133	++	0	0.842	0.3589
rs11781222	8	23389571	T	C	0.877735	0.10973	0.2366	1.01451	0.1358	0.9158	0.929415	0.0853	0.391	-+	0	0.688	0.4069
rs11781699	8	118863061	T	C	0.96777	0.10961	0.76491	0.87108	0.1088	0.2054	0.917778	0.0772	0.2666	--	0	0.465	0.4955
rs11783247	8	10788875	T	C	0.927549	0.13366	0.57291	1.18357	0.08894	0.05807	1.09823	0.074	0.2056	-+	56.6	2.305	0.129
rs11790280	9	14651283	T	C	1.04619	0.078859	0.5659	1.07423	0.09281	0.4403	1.05781	0.0601	0.3493	++	0	0.047	0.8281
rs11792069	9	140646121	A	G	0.987211	0.17628	0.94171	0.958773	0.1166	0.7165	0.967345	0.0973	0.7328	--	0	0.019	0.89
rs11855853	15	78012618	T	C	0.990654	0.089984	0.91671	1.197	0.09585	0.06106	1.08242	0.0656	0.2271	-+	51.7	2.071	0.1501
rs11866815	16	387867	T	C	1.08565	0.087629	0.34861	1.06	0.1035	0.5716	1.07487	0.0669	0.2803	++	0	0.031	0.86
rs11915371	3	70539559	A	C	1.02382	0.095008	0.80375	1.02291	0.1098	0.8366	1.02347	0.0718	0.7472	++	0	0	0.9952
rs11945861	4	65700865	A	G	0.959932	0.090852	0.6515	0.9558	0.1061	0.6703	0.958199	0.069	0.5359	--	0	0.001	0.9754
rs11971041	7	26698848	A	G	1.11965	0.13873	0.41077	1.33174	0.1846	0.1206	1.19196	0.1109	0.1133	++	0	0.564	0.4525
rs12033257	1	112318484	A	G	1.00768	0.088761	0.93119	1.14273	0.09069	0.1411	1.07165	0.0634	0.2754	++	0	0.982	0.3216
rs12035149	1	107885018	C	G	0.822226	0.098237	0.046984	1.06849	0.1052	0.5291	0.92895	0.0718	0.3046	-+	69.8	3.313	0.06873
rs12041258	1	195047936	T	C	1.06429	0.094142	0.50612	0.935454	0.1032	0.5195	1.00371	0.0696	0.9575	+-	0	0.853	0.3556
rs12042908	1	74997762	A	G	1.07726	0.078406	0.34187	1.04	0.08905	0.6614	1.06078	0.0588	0.3157	++	0	0.088	0.7667
rs12042959	1	243533273	A	G	0.927558	0.11117	0.49957	0.803212	0.1111	0.0487	0.863121	0.0786	0.06102	--	0	0.839	0.3598
rs12044597	1	1708801	A	G	0.918324	0.077107	0.26824	0.9745	0.0888	0.7709	0.942047	0.0582	0.3053	--	0	0.255	0.6137
rs12098284	10	76047464	T	C	1.217	0.1129	0.08375	1.033	0.1343	0.8089	1.13712	0.0864	0.137	++	0	0.873	0.3502
rs12101393	15	92570921	C	G	0.953417	0.10083	0.63618	0.933707	0.1002	0.495	0.943461	0.0711	0.4128	--	0	0.022	0.8832
rs12147845	14	101144596	T	C	1.00458	0.1268	0.97119	0.8553	0.1416	0.2694	0.935195	0.0945	0.478	+-	0	0.716	0.3974
rs1218822	13	28011963	A	G	1.16934	0.085266	0.064518	0.917431	0.09301	0.3534	1.04676	0.0629	0.4676	+-	73	3.697	0.0545
rs12189178	5	50914726	T	C	0.968191	0.20748	0.87537	1.299	0.2101	0.2128	1.11941	0.1476	0.4449	-+	0	0.991	0.3195
rs1229057	7	39054538	T	C	1.1772	0.12293	0.18684	0.8372	0.1422	0.2117	1.01755	0.093	0.8519	+-	69.6	3.288	0.0698
rs12364470	11	134601012	T	G	0.915266	0.10986	0.4212	0.978474	0.1162	0.8514	0.944594	0.0798	0.475	--	0	0.174	0.6762
rs12411886	10	104685299	A	C	1.01049	0.14141	0.94104	1.009	0.1635	0.955	1.00985	0.107	0.927	++	0	0	0.9946
rs12420725	11	117017530	A	G	1.2043	0.16148	0.24149	0.772201	0.1752	0.1399	0.981965	0.1187	0.878	+-	71.3	3.479	0.06216
rs12422552	12	14413931	C	G	1.11813	0.095947	0.24494	1.06	0.0978	0.5515	1.08926	0.0685	0.212	++	0	0.152	0.6968
rs12429545	13	54102206	A	G	0.896022	0.1412	0.43304	0.9792	0.1276	0.8693	0.940917	0.0947	0.5199	--	0	0.218	0.6409
rs12439798	15	46584787	T	G	0.862621	0.077194	0.054678	0.946	0.09017	0.5381	0.89691	0.0586	0.06365	--	0	0.604	0.437
rs12446632	16	19935389	A	G	0.877253	0.11556	0.2524	1.108	0.1249	0.4132	0.976969	0.0848	0.7839	-+	46.9	1.883	0.17
rs12448257	16	3599655	A	G	1.1809	0.10066	0.09935	1.067	0.1081	0.5488	1.1266	0.0737	0.1057	++	0	0.472	0.4923
rs12448738	16	56489343	A	C	0.796148	0.11218	0.043441	1.0469	0.1298	0.7242	0.895028	0.0849	0.1913	-+	60.7	2.547	0.1105
rs12488237	3	56114861	T	C	1.21843	0.19299	0.29667	1.1121	0.2242	0.6356	1.17199	0.1463	0.2779	++	0	0.095	0.7576
rs12514473	5	80818639	T	C	0.986977	0.098156	0.89361	1.01276	0.1019	0.9008	0.9993	0.0707	0.9921	-+	0	0.033	0.8554
rs12564992	1	174478100	A	G	1.1018	0.1155	0.3974	0.993049	0.1385	0.9604	1.0558	0.0887	0.5403	+-	0	0.332	0.5645
rs12574668	11	46422686	A	C	0.911663	0.11186	0.40517	0.9625	0.1167	0.7432	0.935663	0.0808	0.4102	--	0	0.113	0.7371
rs12575252	11	8694073	C	G	0.983069	0.079324	0.82922	1	0.09251	0.9992	0.990248	0.0602	0.8702	-+	0	0.02	0.8886
rs12577642	11	43728534	A	T	1.05603	0.083171	0.51066	0.96432	0.09553	0.7019	1.01542	0.0627	0.8067	+-	0	0.514	0.4732
rs12587412	14	47272423	T	G	0.946724	0.079998	0.49295	1.012	0.08813	0.891	0.9757	0.0592	0.6776	-+	0	0.314	0.5753
rs12593036	15	81058652	A	G	1.05652	0.086688	0.52443	0.927644	0.09536	0.4326	0.996108	0.0641	0.9518	+-	1.9	1.019	0.3128
rs12595158	15	62316035	T	C	0.9923	0.28423	0.97815	0.5662	0.3924	0.1472	0.818076	0.2302	0.383	--	25.4	1.341	0.2469
rs12595749	15	79432359	A	G	1.0329	0.07919	0.68204	0.947867	0.08882	0.5477	0.994316	0.0591	0.9235	+-	0	0.521	0.4703
rs12602912	17	65870073	T	C	0.9963	0.09502	0.96882	1.175	0.1033	0.1192	1.07455	0.0699	0.3039	-+	27.6	1.382	0.2398
rs12609744	19	12994140	T	C	1.05943	0.094899	0.54138	1.09373	0.09831	0.3623	1.07584	0.0683	0.2843	++	0	0.054	0.8156
rs12655756	5	88858208	A	T	0.974024	0.079563	0.74026	1.046	0.09051	0.6156	1.00481	0.0598	0.9365	-+	0	0.35	0.5541
rs12675063	8	132879047	A	T	1.16574	0.12465	0.21323	1.03018	0.1498	0.8429	1.10827	0.0958	0.2834	++	0	0.402	0.5258
rs12680842	8	95582606	A	G	0.99207	0.082005	0.92253	1.03918	0.09572	0.688	1.01177	0.0623	0.8513	-+	0	0.135	0.7128
rs12694021	2	206084372	A	C	1.09593	0.076823	0.23233	0.889	0.08904	0.1864	1.0023	0.0582	0.9684	+-	68.4	3.166	0.07517
rs12705987	7	114349212	A	T	0.993187	0.079771	0.93158	0.9015	0.09017	0.25	0.9518	0.0597	0.4087	--	0	0.647	0.4211
rs12731372	1	118852975	T	C	1.14764	0.093461	0.14182	1.147	0.1041	0.1877	1.1474	0.0695	0.04809	++	0	0	0.9968
rs12776880	10	19776828	A	T	0.966842	0.083933	0.6876	1.0013	0.09774	0.9895	0.981277	0.0637	0.7671	-+	0	0.074	0.7858
rs1285245	17	77796889	C	G	1.02184	0.087296	0.80428	1.008	0.09205	0.9306	1.01521	0.0633	0.811	++	0	0.012	0.9144
rs12885454	14	29736838	A	C	0.906951	0.081232	0.22711	0.9975	0.09099	0.9784	0.946012	0.0606	0.3601	--	0	0.609	0.4353
rs12888545	14	88308044	A	G	0.943811	0.089318	0.51726	0.922509	0.09813	0.4125	0.934074	0.0661	0.302	--	0	0.03	0.8634
rs12922346	16	82438337	C	G	0.983284	0.091537	0.85355	1.067	0.09829	0.5074	1.02132	0.067	0.7528	-+	0	0.37	0.543
rs12939549	17	78611724	A	G	1.15932	0.078043	0.057112	1.0421	0.08786	0.6384	1.10606	0.0583	0.08401	++	0	0.823	0.3644
rs1296328	4	137083193	A	C	1.02711	0.081127	0.74124	0.9147	0.08849	0.3137	0.97414	0.0598	0.6615	+-	0	0.932	0.3343
rs12964689	18	21116998	A	G	1.18509	0.078797	0.030363	1.04037	0.0891	0.6572	1.1193	0.059	0.05631	++	16.6	1.199	0.2735
rs13021737	2	632348	A	G	1.17628	0.094212	0.085972	0.8808	0.1255	0.312	1.05982	0.0753	0.4407	+-	70.6	3.398	0.06527
rs13047416	21	40309436	C	G	0.999266	0.080977	0.99275	0.865801	0.0901	0.1101	0.937255	0.0602	0.282	--	28.6	1.401	0.2366
rs13107325	4	103188709	T	C	0.991782	0.15306	0.95686	1.202	0.19	0.3322	1.06972	0.1192	0.5717	-+	0	0.621	0.4307
rs13110266	4	162129844	A	G	0.920071	0.081725	0.30647	0.996	0.09	0.9649	0.95361	0.0605	0.4327	--	0	0.425	0.5142
rs13174863	5	139080745	A	G	0.808989	0.10474	0.044165	1.2837	0.1349	0.06417	0.962424	0.0827	0.6433	-+	86.3	7.309	0.006863
rs13191362	6	163033350	A	G	1.09832	0.12055	0.43309	0.8726	0.1306	0.2977	0.987973	0.0886	0.8917	+-	40.3	1.676	0.1955
rs13201877	6	137675541	A	G	0.923111	0.11648	0.4929	0.997009	0.1231	0.9794	0.957337	0.0846	0.6061	--	0	0.206	0.6495
rs1320903	3	131758077	A	G	1.05761	0.082845	0.49881	0.9223	0.09486	0.3937	0.996805	0.0624	0.9588	+-	15.4	1.182	0.277
rs13209872	6	97753223	C	G	0.8615	0.083305	0.071529	1.08	0.09341	0.4093	0.952276	0.0622	0.4312	-+	69.3	3.262	0.07092
rs13227658	7	113353254	T	C	1.05503	0.078041	0.49156	1.04998	0.08897	0.5837	1.05285	0.0587	0.3802	++	0	0.002	0.9677
rs1323068	4	20263058	A	G	0.978233	0.083124	0.79072	0.906	0.09733	0.3104	0.947053	0.0632	0.3898	--	0	0.359	0.549
rs13240600	7	99064466	A	G	1.06333	0.10553	0.55858	0.807755	0.1168	0.0677	0.939789	0.0783	0.4274	+-	67.2	3.05	0.08074
rs13247665	7	93232057	T	C	0.899011	0.080564	0.18642	1.18203	0.09383	0.07473	1.00975	0.0611	0.8741	-+	79.6	4.898	0.02689
rs13263601	8	14095900	A	C	0.960674	0.081453	0.62197	0.982318	0.09353	0.8458	0.96996	0.0614	0.6194	--	0	0.032	0.8574
rs13290794	9	37183628	A	G	0.988633	0.07862	0.88418	1.014	0.09073	0.8802	0.9994	0.0594	0.9924	-+	0	0.045	0.8329
rs13292976	9	129467340	T	C	0.999795	0.076625	0.99787	0.934	0.08998	0.4482	0.971611	0.0583	0.6213	--	0	0.332	0.5646
rs13321566	3	107342662	A	G	0.919406	0.099708	0.40006	1.01926	0.1158	0.869	0.960693	0.0756	0.5953	-+	0	0.455	0.4998
rs13329567	15	68104367	T	C	0.847648	0.094706	0.077784	0.9727	0.1052	0.7928	0.901496	0.0704	0.1407	--	0	0.945	0.331
rs1333423	13	59425111	A	T	1.06523	0.088638	0.47594	1.018	0.1064	0.8647	1.04561	0.0681	0.5124	++	0	0.107	0.7433
rs13417156	2	62848319	T	C	0.960288	0.080746	0.61532	1.0304	0.08907	0.7364	0.991338	0.0598	0.8839	-+	0	0.344	0.5578
rs1345148	4	30843533	T	C	1.15768	0.078947	0.062144	0.999001	0.09047	0.9955	1.08622	0.0595	0.1645	+-	33.7	1.507	0.2195
rs1358808	6	51825285	C	G	0.932633	0.083886	0.40549	1.05009	0.09449	0.6052	0.982652	0.0627	0.7807	-+	0	0.881	0.3478
rs1362910	8	30856464	A	G	1.02362	0.078722	0.76649	1.018	0.0891	0.8454	1.02112	0.059	0.7227	++	0	0.002	0.9631
rs1365466	18	36182440	T	C	0.900252	0.087836	0.23182	1.22085	0.1073	0.06298	1.01725	0.068	0.8008	-+	79.3	4.826	0.02803
rs1371108	2	81816251	A	C	1.00595	0.082527	0.94257	1.061	0.0936	0.5291	1.02963	0.0619	0.6367	++	0	0.182	0.6694
rs1405348	8	77228222	A	G	0.801484	0.078448	0.0045265	1.055	0.08828	0.5408	0.904837	0.0586	0.08806	-+	81.5	5.415	0.01996
rs1412235	9	28410996	C	G	0.978487	0.088144	0.80464	1.004	0.09599	0.9696	0.99005	0.0649	0.8779	-+	0	0.039	0.8434
rs1431659	8	73439070	A	G	1.07213	0.088433	0.43091	0.9703	0.1022	0.7676	1.02727	0.0669	0.6873	+-	0	0.545	0.4603
rs1436343	3	104606130	A	G	0.870298	0.079408	0.078866	0.9941	0.09041	0.9481	0.922194	0.0597	0.1746	--	18.1	1.222	0.269
rs1437929	2	211983316	A	G	1.08925	0.087081	0.32638	1.1	0.09754	0.3265	1.09396	0.065	0.1666	++	0	0.006	0.9401
rs1451533	2	105466005	A	G	1.11411	0.091257	0.23698	0.9791	0.09528	0.8246	1.04739	0.0659	0.4828	+-	0	0.959	0.3275
rs1452075	3	62481063	T	C	1.12722	0.089454	0.17782	1.17647	0.1054	0.1231	1.14763	0.0682	0.04355	++	0	0.096	0.757
rs1455137	4	145986668	A	C	1.05908	0.078606	0.46385	0.911577	0.09004	0.304	0.992528	0.0592	0.8996	+-	36.5	1.574	0.2096
rs1477887	4	18514827	A	G	1.07094	0.078738	0.38341	1.044	0.08952	0.6298	1.05908	0.0591	0.3314	++	0	0.046	0.8308
rs1512065	20	53453326	A	G	1.02663	0.090759	0.77196	0.9677	0.1072	0.7595	1.0016	0.0693	0.9815	+-	0	0.177	0.6738
rs1522569	4	171632637	T	G	1.13078	0.10015	0.21609	0.956023	0.1154	0.6963	1.05211	0.0756	0.5019	+-	17.2	1.207	0.2719
rs1544459	7	77417584	T	C	1.01276	0.075779	0.86691	0.864305	0.08841	0.09936	0.946959	0.0575	0.3439	+-	46	1.853	0.1734
rs1549293	16	31141993	T	C	1.1001	0.079329	0.22878	0.9411	0.09338	0.5159	1.03045	0.0605	0.6201	+-	38.4	1.623	0.2026
rs1552717	11	29158495	A	T	1.08114	0.11183	0.48259	0.809717	0.122	0.08318	0.947432	0.0824	0.5126	+-	67.2	3.051	0.08068
rs156151	6	104799007	C	G	1.09245	0.10385	0.39546	0.9117	0.1144	0.4191	1.00672	0.0769	0.9304	+-	27	1.37	0.2417
rs159032	5	94206202	T	C	0.97592	0.095878	0.79874	1.078	0.09673	0.4352	1.02521	0.0681	0.7143	-+	0	0.534	0.4651
rs1608445	18	947954	A	G	1.07855	0.078352	0.33381	1.031	0.08859	0.7265	1.05739	0.0587	0.3415	++	0	0.145	0.703
rs1625427	11	131957293	T	C	1.1127	0.080955	0.18507	1.03242	0.09175	0.728	1.07681	0.0607	0.2228	++	0	0.375	0.5405
rs1658820	8	4288577	T	G	1.01364	0.091651	0.88232	1.123	0.1044	0.2679	1.05982	0.0689	0.3986	++	0	0.544	0.4608
rs1668633	13	78371890	T	C	0.965855	0.077633	0.65406	0.988142	0.09018	0.8916	0.97531	0.0588	0.6705	--	0	0.037	0.848
rs16851483	3	141275436	T	G	1.28862	0.16674	0.1323	1.201	0.166	0.2705	1.24384	0.1176	0.06362	++	0	0.09	0.7647
rs16906845	8	138215228	A	G	1.04933	0.14441	0.73871	0.7228	0.2193	0.1389	0.937442	0.1206	0.5922	+-	50.4	2.015	0.1557
rs16907751	8	81375457	T	C	0.999446	0.1254	0.99646	0.9135	0.1519	0.5513	0.963676	0.0967	0.702	--	0	0.208	0.648
rs16932761	8	67202787	A	G	1.22897	0.088237	0.019975	0.9503	0.1051	0.6276	1.10506	0.0676	0.1395	+-	71.5	3.512	0.06094
rs16966801	17	39573713	A	G	1.00727	0.093016	0.93778	1.01698	0.1155	0.8842	1.01106	0.0724	0.8791	++	0	0.004	0.9484
rs1700137	8	89461609	T	C	1.09426	0.080095	0.2606	1.12	0.09534	0.2337	1.10484	0.0613	0.104	++	0	0.035	0.8519
rs17014375	1	209543560	T	G	0.932542	0.11036	0.52744	1.03616	0.1324	0.7888	0.973751	0.0848	0.7533	-+	0	0.374	0.541
rs17035438	2	46878616	A	G	1.16658	0.14766	0.29937	1.057	0.1528	0.716	1.11227	0.1062	0.3161	++	0	0.216	0.6425
rs17056301	5	158271680	T	C	0.920357	0.088016	0.34584	1.04351	0.1001	0.6703	0.972194	0.0661	0.6693	-+	0	0.888	0.3461
rs17094222	10	102395440	T	C	1.02452	0.098693	0.80554	1.17371	0.117	0.1712	1.08405	0.0754	0.2845	++	0	0.789	0.3745
rs17105272	14	77529783	T	C	0.925399	0.093616	0.40588	0.9339	0.09235	0.4589	0.929694	0.0657	0.2675	--	0	0.005	0.9446
rs17203016	2	208255518	A	G	1.08903	0.10609	0.41818	1	0.1116	0.9983	1.04582	0.0769	0.5601	++	0	0.307	0.5797
rs17207196	7	75101065	T	C	0.961447	0.12417	0.75111	1.203	0.08908	0.038	1.11483	0.0724	0.1333	-+	53.5	2.151	0.1425
rs1730859	1	107617707	A	G	1.12649	0.082698	0.14745	0.924214	0.09292	0.3963	1.0321	0.0618	0.6086	+-	60.5	2.532	0.1116
rs17327461	2	35512183	T	C	0.986599	0.078018	0.86244	1.008	0.08863	0.9252	0.995908	0.0586	0.9439	-+	0	0.033	0.8558
rs17391694	1	78623626	T	C	0.994301	0.15096	0.9697	1.006	0.129	0.9642	1.001	0.0981	0.9915	-+	0	0.003	0.953
rs17446091	8	27167942	T	C	1.02034	0.088331	0.81922	0.958773	0.1089	0.7022	0.995411	0.0686	0.947	+-	0	0.197	0.6572
rs17522122	14	33302882	T	G	0.975733	0.09597	0.79762	1.044	0.08779	0.6257	1.01238	0.0648	0.85	-+	0	0.27	0.6031
rs17531363	1	107977075	A	C	0.925855	0.085251	0.36625	1.09769	0.1	0.3513	0.994615	0.0649	0.9339	-+	40.4	1.679	0.1951
rs17538472	4	163038241	T	C	0.952395	0.10012	0.62465	0.9689	0.1103	0.7743	0.959829	0.0741	0.5801	--	0	0.013	0.9082
rs17551974	2	142293146	A	C	1.02249	0.10191	0.82708	1.041	0.1152	0.7277	1.03056	0.0763	0.6932	++	0	0.014	0.9071
rs17608150	12	110046698	T	C	0.802463	0.165	0.17342	1.158	0.1522	0.334	0.978338	0.1119	0.8447	-+	62.5	2.67	0.1023
rs17636031	10	126594078	T	C	1.06495	0.10726	0.55604	1.03135	0.09938	0.756	1.04676	0.0729	0.5309	++	0	0.048	0.8265
rs17681451	3	114399296	A	G	0.890359	0.14567	0.42091	0.949	0.1592	0.7424	0.916585	0.1075	0.4179	--	0	0.087	0.7675
rs17681708	17	9792872	T	C	1.02212	0.0864	0.79957	0.934579	0.09713	0.4852	0.982456	0.0646	0.7843	+-	0	0.474	0.491
rs17724992	19	18454825	A	G	0.98887	0.08934	0.90017	1.09063	0.1059	0.4123	1.02994	0.0683	0.6654	-+	0	0.5	0.4796
rs17757975	6	38214150	T	C	1.2195	0.11347	0.07614	1.2108	0.1436	0.183	1.21616	0.089	0.02795	++	0	0.002	0.9688
rs17806379	20	51107290	T	C	0.968886	0.10169	0.75506	1.074	0.1182	0.5456	1.01227	0.0771	0.8742	-+	0	0.436	0.5089
rs17820822	9	11831420	T	G	1.03206	0.081382	0.69755	0.933707	0.09056	0.4512	0.986887	0.0605	0.8275	+-	0	0.677	0.4108
rs1782507	11	30243868	T	G	1.13441	0.080163	0.11367	1.16891	0.09465	0.09906	1.14866	0.0612	0.02344	++	0	0.058	0.8091
rs1787267	18	76742544	C	G	1.07184	0.18351	0.70563	0.9521	0.1597	0.7587	1.002	0.1205	0.987	+-	0	0.237	0.6263
rs1789165	11	69481969	A	G	0.930343	0.080711	0.37071	1.14377	0.09371	0.1518	1.01593	0.0612	0.7967	-+	64.1	2.789	0.09493
rs1814170	7	138794149	A	T	1.11091	0.13273	0.42424	0.809717	0.144	0.1428	0.960693	0.0976	0.6813	+-	61.7	2.608	0.1063
rs1819844	12	68205604	A	G	0.911007	0.10267	0.36075	0.7682	0.1249	0.03471	0.850441	0.0793	0.04115	--	10.1	1.112	0.2916
rs1852006	7	77829768	A	G	1.15848	0.090408	0.1037	1.047	0.09112	0.6161	1.10175	0.0642	0.131	++	0	0.621	0.4305
rs1853639	6	87606842	A	G	1.08278	0.083011	0.33635	0.956938	0.09308	0.6393	1.02511	0.062	0.6889	+-	0	0.981	0.3219
rs1862451	16	24803620	A	G	0.89341	0.086747	0.19437	1.0226	0.1008	0.8247	0.946296	0.0658	0.4008	-+	3	1.031	0.3098
rs1865341	9	8845911	T	C	0.910911	0.095518	0.32942	0.84674	0.09981	0.09503	0.879677	0.069	0.06314	--	0	0.28	0.597
rs1866510	4	44514468	T	C	0.902533	0.082027	0.20902	0.9668	0.09275	0.7159	0.930159	0.0614	0.2389	--	0	0.309	0.5785
rs1884389	20	1410582	T	C	1.21709	0.077839	0.011495	0.9959	0.08922	0.9633	1.11605	0.0587	0.06126	+-	65.2	2.869	0.09027
rs1884897	20	6612832	A	G	0.833201	0.079924	0.021427	0.8796	0.09329	0.169	0.85257	0.0607	0.008575	--	0	0.195	0.6591
rs1899689	7	121964349	T	C	0.910767	0.078255	0.2307	0.9455	0.09027	0.5349	0.92552	0.0591	0.1905	--	0	0.098	0.7541
rs1899951	3	12394840	T	C	1.0199	0.1166	0.86563	0.8755	0.135	0.3249	0.95552	0.0882	0.6059	+-	0	0.732	0.3921
rs1909586	3	124687767	T	G	1.07281	0.096329	0.4644	1.12537	0.0908	0.1932	1.10032	0.0661	0.1479	++	0	0.131	0.7179
rs1927790	13	96922191	T	C	0.946031	0.078302	0.47808	0.905797	0.08865	0.2632	0.928207	0.0587	0.2041	--	0	0.135	0.7133
rs1928295	9	120378483	T	C	1.05889	0.078152	0.46301	0.992063	0.08938	0.9274	1.02942	0.0588	0.6224	+-	0	0.301	0.583
rs1937684	10	53680085	A	T	1.09317	0.081835	0.2743	1.0203	0.09441	0.8318	1.06131	0.0618	0.336	++	0	0.305	0.5808
rs1941697	18	31251276	A	G	1.15099	0.078133	0.071419	0.9652	0.0885	0.6887	1.06556	0.0586	0.2782	+-	55	2.224	0.1359
rs1951455	14	91512339	T	C	0.852127	0.087292	0.064425	0.9567	0.09711	0.6489	0.897358	0.0649	0.09531	--	0	0.786	0.3754
rs1956151	14	40101060	A	G	0.946624	0.090434	0.54418	1.14916	0.1239	0.2619	1.01258	0.073	0.8637	-+	37.4	1.598	0.2062
rs1973993	1	96943994	T	C	1.01877	0.07693	0.80872	0.8635	0.09362	0.117	0.953038	0.0594	0.4188	+-	46.3	1.862	0.1724
rs1982441	8	28021769	T	G	1.18591	0.10889	0.11914	0.9409	0.1283	0.6351	1.07638	0.083	0.3753	+-	47.1	1.891	0.169
rs2000746	18	57677294	A	G	1.02724	0.089286	0.76276	1.08519	0.09989	0.4128	1.05253	0.0666	0.4414	++	0	0.168	0.6821
rs2010281	14	103862322	A	G	1.10309	0.078804	0.21292	0.9617	0.09199	0.6713	1.04091	0.0598	0.5033	+-	22	1.282	0.2575
rs2012927	18	63297672	A	G	1.07401	0.078097	0.36029	0.8873	0.09562	0.2111	0.995012	0.0605	0.9339	+-	58.2	2.393	0.1219
rs2030342	1	97388226	T	C	1.21213	0.079778	0.015298	0.860585	0.08803	0.08724	1.03863	0.0591	0.5212	+-	88	8.313	0.003937
rs2075205	16	54153099	A	T	1.11894	0.079663	0.15643	1.01999	0.08981	0.8253	1.07423	0.0596	0.2295	++	0	0.595	0.4406
rs2075650	19	45395619	A	G	1.50653	0.15812	0.0077968	1.07262	0.1323	0.5963	1.23368	0.1015	0.0385	++	63.2	2.715	0.09941
rs208015	17	46252346	T	C	1.02894	0.14603	0.84497	0.6351	0.1905	0.01716	0.860622	0.1159	0.1954	+-	75.3	4.041	0.04441
rs2080454	16	49062590	A	C	1.00808	0.085163	0.92456	1.07365	0.09033	0.4313	1.03842	0.062	0.5429	++	0	0.258	0.6117
rs2100814	8	28118130	A	G	0.935725	0.078972	0.39872	1.113	0.0894	0.2306	1.00965	0.0592	0.871	-+	52.7	2.115	0.1458
rs2122042	3	85866335	T	G	0.91673	0.093087	0.34745	1.118	0.1064	0.2961	0.9991	0.0701	0.9899	-+	49.3	1.971	0.1603
rs2124499	3	123093541	C	G	0.989944	0.08018	0.89949	0.9593	0.09182	0.6507	0.976579	0.0604	0.6946	--	0	0.067	0.7964
rs2143253	20	41987392	A	G	1.09769	0.10652	0.38262	1.039	0.129	0.7682	1.07347	0.0821	0.3878	++	0	0.108	0.7425
rs2154297	1	80791708	T	C	1.00102	0.085989	0.99052	1.24131	0.1002	0.03089	1.09669	0.0653	0.1574	++	62.3	2.655	0.1032
rs215632	7	32368524	A	G	0.967448	0.081043	0.68227	0.9785	0.0918	0.813	0.972291	0.0608	0.6435	--	0	0.009	0.9261
rs2170382	8	74689288	T	C	1.02731	0.11118	0.80843	0.8662	0.1468	0.3279	0.965412	0.0886	0.6909	+-	0	0.858	0.3543
rs2174307	9	73791849	C	G	0.913684	0.078408	0.24795	0.9536	0.0891	0.5942	0.930903	0.0589	0.2238	--	0	0.13	0.7186
rs217671	14	62360464	A	G	0.971691	0.090571	0.75099	0.962464	0.1004	0.7043	0.967539	0.0673	0.6237	--	0	0.005	0.9437
rs2185027	6	153381622	A	C	0.853005	0.082133	0.053331	1.06542	0.09825	0.5187	0.934728	0.063	0.2839	-+	66.8	3.015	0.0825
rs2190788	5	144484261	T	G	1.16386	0.082538	0.066271	0.9302	0.09533	0.4482	1.05728	0.0624	0.3718	+-	68.3	3.158	0.07554
rs2192158	4	55505360	A	G	0.876998	0.07717	0.087961	0.8403	0.08951	0.05199	0.861138	0.0584	0.01054	--	0	0.131	0.7176
rs2228213	6	12124855	A	G	0.915058	0.082278	0.27879	0.8562	0.09636	0.1072	0.889763	0.0626	0.06195	--	0	0.275	0.5998
rs223051	11	32131303	T	C	1.0757	0.083706	0.38144	1.07101	0.09605	0.4751	1.07369	0.0631	0.26	++	0	0.001	0.9726
rs2230590	3	49936102	T	C	0.876201	0.079324	0.094849	0.900901	0.08764	0.2353	0.887275	0.0588	0.04192	--	0	0.055	0.8141
rs2275426	1	46487552	A	G	1.17346	0.074939	0.032354	0.9468	0.08908	0.5396	1.07358	0.0573	0.2156	+-	70.6	3.399	0.06522
rs2282231	1	39569571	T	C	0.98375	0.10128	0.87118	1.005	0.1036	0.9584	0.994117	0.0724	0.9346	-+	0	0.022	0.8827
rs2283093	7	126721231	T	C	1.42825	0.094046	0.00016346	0.9192	0.113	0.4557	1.19256	0.0723	0.01484	+-	88.9	8.986	0.002721
rs2293605	3	184044433	T	C	1.2166	0.1291	0.13129	0.9886	0.1296	0.9294	1.09713	0.0915	0.3108	+-	22.3	1.287	0.2566
rs2304130	19	19789528	A	G	0.69622	0.16273	0.02795	0.840336	0.1547	0.2605	0.768511	0.1121	0.01887	--	0	0.702	0.4021
rs2304607	5	87988733	A	G	0.977828	0.11247	0.84186	0.862069	0.1199	0.2153	0.921825	0.082	0.3211	--	0	0.587	0.4434
rs2307022	16	68381978	A	G	0.958278	0.082682	0.60527	1.027	0.09313	0.7759	0.987973	0.0618	0.845	-+	0	0.309	0.5781
rs2307111	5	75003678	T	C	0.888945	0.077226	0.12705	1.03573	0.0902	0.6975	0.948285	0.0587	0.3656	-+	39.6	1.657	0.1981
rs2356865	1	50836334	T	C	0.916937	0.082319	0.29011	1.041	0.09498	0.6705	0.968216	0.0622	0.6038	-+	1.9	1.019	0.3127
rs2357760	6	120213880	A	G	1.22518	0.084076	0.0148	1.04026	0.09546	0.6791	1.14065	0.0631	0.03698	++	39.6	1.654	0.1983
rs2365389	3	61236462	T	C	0.946221	0.079354	0.48488	0.9918	0.09039	0.927	0.965799	0.0596	0.5595	--	0	0.153	0.6957
rs2367112	5	64168193	T	G	1.04861	0.077698	0.5404	1.05764	0.0884	0.5261	1.05253	0.0584	0.3803	++	0	0.005	0.9419
rs2425241	20	35018412	T	C	1.10744	0.202	0.61394	0.9326	0.1949	0.7205	1.01319	0.1403	0.9258	+-	0	0.375	0.5404
rs2425857	20	44914134	A	G	0.897448	0.078563	0.16726	1.062	0.08688	0.4877	0.968022	0.0583	0.5774	-+	51.6	2.066	0.1506
rs2429150	12	2152655	A	C	0.90434	0.078929	0.2021	0.95511	0.08852	0.6075	0.926446	0.0589	0.1949	--	0	0.212	0.6451
rs2479958	13	111984244	A	G	0.98988	0.079936	0.89856	1.138	0.08814	0.1421	1.05422	0.0592	0.3729	-+	27.2	1.373	0.2412
rs248139	5	167352783	A	G	0.972944	0.094796	0.77158	0.8522	0.1149	0.1642	0.922101	0.0731	0.2674	--	0	0.791	0.3737
rs2481665	1	62594677	T	C	1.1001	0.07825	0.22133	1.0983	0.0882	0.2878	1.09933	0.0585	0.1058	++	0	0	0.9889
rs2491864	1	242986063	A	G	1.10708	0.09642	0.29247	0.8184	0.1128	0.07556	0.97453	0.0733	0.7246	+-	75.9	4.145	0.04175
rs2543132	8	15536311	C	G	1.00154	0.090095	0.98631	0.918274	0.1169	0.4673	0.969669	0.0714	0.666	+-	0	0.346	0.5564
rs25832	5	66175682	A	G	1.00139	0.087948	0.98735	1.14732	0.1024	0.1796	1.06088	0.0667	0.3754	++	1.5	1.016	0.3136
rs2605603	11	93221105	A	G	1.02796	0.077514	0.72155	0.9933	0.08693	0.9382	1.01248	0.0579	0.8305	+-	0	0.087	0.7684
rs2611742	5	95856501	T	C	0.9034	0.07658	0.18413	1.08578	0.091	0.3655	0.97492	0.0586	0.6652	-+	58.2	2.39	0.1221
rs2619976	17	71754545	T	C	1.07524	0.083045	0.38179	0.9463	0.09116	0.5447	1.01471	0.0614	0.8119	+-	6.8	1.073	0.3003
rs262956	3	183486117	T	G	0.916649	0.085929	0.30923	1.402	0.08906	0.0001473	1.12502	0.0618	0.05671	-+	91.5	11.79	0.0005956
rs2631681	10	93032943	T	C	0.950287	0.081338	0.52948	0.9595	0.09554	0.6653	0.954183	0.0619	0.4485	--	0	0.006	0.9387
rs2634047	8	85696337	C	G	0.947642	0.089923	0.54826	0.9537	0.1059	0.6547	0.950184	0.0685	0.4559	--	0	0.002	0.9634
rs2680648	3	53777176	T	C	0.894894	0.088519	0.21032	0.963391	0.1008	0.711	0.924132	0.0665	0.2353	--	0	0.302	0.5825
rs2710323	3	52815905	T	C	0.917447	0.079287	0.27614	1.00929	0.08799	0.9163	0.957528	0.0589	0.4611	-+	0	0.649	0.4205
rs2721965	8	116662038	A	C	1.04992	0.084833	0.5646	0.980392	0.09203	0.8337	1.01735	0.0624	0.7823	+-	0	0.3	0.5841
rs2731222	12	90595383	A	C	1.15227	0.086112	0.10034	0.9618	0.0998	0.6967	1.06673	0.0652	0.3216	+-	46.8	1.879	0.1705
rs2733287	12	41880909	A	C	0.899991	0.077215	0.17157	0.893655	0.08854	0.2057	0.897269	0.0582	0.06245	--	0	0.004	0.952
rs273504	19	18215247	A	G	0.986676	0.096747	0.88955	1.03295	0.09106	0.722	1.01096	0.0663	0.8696	-+	0	0.119	0.7301
rs2781668	6	131897278	T	C	1.05795	0.10979	0.60821	1.052	0.1142	0.6556	1.05506	0.0791	0.4981	++	0	0.001	0.9716
rs2814992	6	34617144	A	G	0.964467	0.079705	0.64957	1.0553	0.09368	0.5656	1.0016	0.0607	0.9788	-+	0	0.535	0.4643
rs2820311	1	201841476	A	G	0.993864	0.086871	0.94342	0.91659	0.09427	0.3533	0.957624	0.0639	0.4977	--	0	0.399	0.5278
rs28350	3	42418446	A	G	1.01295	0.096118	0.89338	0.9742	0.1119	0.8155	0.996307	0.0729	0.9596	+-	0	0.07	0.7915
rs2836961	21	40627020	A	C	0.948127	0.082518	0.5181	0.925926	0.09012	0.3945	0.937911	0.0609	0.2924	--	0	0.038	0.8462
rs2838006	21	42653567	T	C	0.972389	0.085891	0.74386	1.006	0.09148	0.952	0.987973	0.0626	0.847	-+	0	0.073	0.7865
rs284227	1	82379446	T	C	1.01787	0.094188	0.85047	0.924214	0.104	0.4478	0.97453	0.0698	0.7119	+-	0	0.473	0.4915
rs2850969	4	102183594	T	C	1.06731	0.11553	0.57052	1.02838	0.1371	0.8383	1.05096	0.0883	0.5736	++	0	0.043	0.8358
rs2866816	19	30683879	T	C	0.923176	0.089767	0.37339	0.81367	0.0972	0.03395	0.871012	0.0659	0.03631	--	0	0.911	0.3399
rs2875762	6	124925032	C	G	1.05223	0.088795	0.56625	0.9872	0.1095	0.9062	1.02593	0.069	0.7105	+-	0	0.205	0.6509
rs2890652	2	142959931	T	C	1.09322	0.1059	0.39679	1.05876	0.1158	0.6221	1.07735	0.0781	0.3402	++	0	0.042	0.8383
rs29938	19	34311481	T	C	0.879818	0.084622	0.12787	1.069	0.09355	0.4767	0.960405	0.0628	0.5198	-+	58.1	2.384	0.1226
rs3134353	8	101947453	A	T	1.09527	0.077288	0.2387	1.035	0.08987	0.6991	1.06919	0.0586	0.2533	++	0	0.228	0.633
rs3134438	11	122765667	A	C	0.914911	0.085782	0.29741	1.128	0.09447	0.2022	1.00572	0.0635	0.9286	-+	62.9	2.692	0.1008
rs326889	4	112713436	T	C	1.04519	0.080097	0.58067	1.096	0.08875	0.3003	1.06769	0.0595	0.2706	++	0	0.158	0.6913
rs329124	5	133865452	A	G	1.05247	0.083302	0.53831	1.0248	0.09051	0.7864	1.03967	0.0613	0.5254	++	0	0.047	0.8285
rs329651	11	133767622	T	G	0.935451	0.095314	0.48405	0.844594	0.1055	0.1095	0.893508	0.0707	0.1112	--	0	0.516	0.4724
rs331949	4	143663206	T	C	1.01272	0.079651	0.87368	0.892061	0.09128	0.2102	0.958678	0.06	0.4819	+-	8.8	1.097	0.295
rs340025	15	60908307	T	C	0.877569	0.080871	0.10487	1.018	0.08959	0.8457	0.938005	0.06	0.2867	-+	33.9	1.513	0.2187
rs355777	3	154034950	C	G	0.955899	0.078178	0.56305	0.8271	0.0913	0.03757	0.899155	0.0594	0.07337	--	31	1.45	0.2286
rs3736485	15	51748610	A	G	1.09585	0.077756	0.23833	1.102	0.08787	0.2708	1.09856	0.0582	0.1065	++	0	0.002	0.9619
rs3739733	9	88897891	A	G	0.881923	0.093082	0.17826	0.909918	0.09971	0.3451	0.894849	0.068	0.1025	--	0	0.052	0.8188
rs3753549	1	243722892	T	C	1.01183	0.11917	0.92117	1.05208	0.1348	0.7063	1.02932	0.0893	0.7464	++	0	0.047	0.8284
rs3781099	10	27318776	T	C	0.979707	0.13831	0.88168	0.9231	0.1734	0.6446	0.957337	0.1081	0.6865	--	0	0.072	0.7884
rs3800229	6	108996963	T	G	1.28792	0.080964	0.0015383	0.98912	0.09824	0.9133	1.15754	0.0625	0.01924	+-	76.7	4.3	0.03812
rs3800649	7	137424509	A	G	0.933878	0.08775	0.43369	1.073	0.09772	0.473	0.99362	0.0653	0.9217	-+	10.6	1.118	0.2904
rs3803286	14	103246470	A	G	1.01258	0.080977	0.8771	0.9567	0.09406	0.6381	0.988368	0.0614	0.8493	+-	0	0.209	0.6474
rs3807566	7	50564204	T	G	1.09639	0.077548	0.23467	1.067	0.08769	0.4586	1.0834	0.0581	0.168	++	0	0.054	0.8165
rs3808434	8	116559435	A	G	1.02363	0.077582	0.76305	0.9421	0.0888	0.5015	0.987479	0.0584	0.8296	+-	0	0.495	0.4815
rs3810291	19	47569003	A	G	0.987939	0.098267	0.90158	1.03178	0.09761	0.7489	1.00975	0.0693	0.8884	-+	0	0.098	0.7539
rs3814883	16	29994922	T	C	1.01088	0.080813	0.89328	0.9791	0.08896	0.8126	0.996406	0.0598	0.9518	+-	0	0.071	0.7904
rs3822683	5	96080883	A	G	1.03005	0.089453	0.73986	0.826447	0.1041	0.06738	0.938099	0.0678	0.346	+-	61.2	2.575	0.1086
rs3826705	19	42637232	T	C	0.9695	0.12794	0.80847	0.876424	0.1341	0.324	0.923948	0.0926	0.393	--	0	0.297	0.5861
rs3829849	9	129390800	T	C	1.07069	0.081117	0.39927	0.8805	0.09554	0.183	0.986492	0.0618	0.8257	+-	58.9	2.435	0.1187
rs3849570	3	81792112	A	C	1.06986	0.081524	0.40738	0.9159	0.09281	0.3441	0.9999	0.0612	0.9982	+-	36.8	1.582	0.2085
rs3850422	14	99671788	A	G	0.997694	0.077057	0.97606	0.9647	0.08926	0.687	0.983439	0.0583	0.775	--	0	0.081	0.7755
rs3851083	10	33862727	A	G	1.11734	0.077863	0.15347	0.9984	0.08966	0.9854	1.0646	0.0588	0.2873	+-	0	0.898	0.3432
rs3887080	12	121661966	A	G	0.8451	0.12962	0.18826	0.7587	0.1512	0.06775	0.807348	0.0984	0.02967	--	0	0.293	0.5881
rs3902840	9	129419025	A	G	0.995652	0.16169	0.97843	1.014	0.1566	0.9295	1.00511	0.1125	0.9641	-+	0	0.007	0.9353
rs3902951	14	69789755	T	G	0.992778	0.0971	0.9404	0.947867	0.1016	0.6	0.971125	0.0702	0.6759	--	0	0.108	0.7419
rs3915844	3	9514856	A	G	0.947514	0.1102	0.62287	0.9818	0.1291	0.8868	0.961847	0.0838	0.6423	--	0	0.044	0.8341
rs39654	3	173095123	A	G	0.883937	0.087589	0.15775	0.8506	0.08839	0.06723	0.867274	0.0622	0.02208	--	0	0.095	0.7574
rs40067	5	107439012	A	G	0.926276	0.107	0.47165	1.262	0.1116	0.03672	1.07423	0.0772	0.3542	-+	75	4.002	0.04545
rs40245	7	21470536	A	T	1.00063	0.080546	0.99379	0.9	0.09248	0.2545	0.955902	0.0607	0.4578	+-	0	0.747	0.3875
rs4077093	12	51593616	T	G	0.812581	0.10007	0.035853	1.026	0.1064	0.8068	0.906558	0.0729	0.1785	-+	60.8	2.549	0.1104
rs4148155	4	89054667	A	G	0.883636	0.13979	0.37828	0.845308	0.1331	0.2066	0.863294	0.0964	0.1273	--	0	0.053	0.8183
rs419261	6	33554147	T	C	0.991864	0.08279	0.92125	1.029	0.08914	0.7517	1.00894	0.0607	0.884	-+	0	0.091	0.7625
rs4273371	3	108119071	T	C	1.01984	0.077529	0.79966	0.956938	0.088	0.6154	0.991834	0.0582	0.8882	+-	0	0.295	0.5873
rs4278019	6	53693410	A	T	0.913917	0.085658	0.29103	0.857	0.1018	0.1296	0.889852	0.0655	0.07507	--	0	0.234	0.6289
rs427943	21	46570896	A	C	1.01224	0.078996	0.87742	0.892	0.08878	0.1978	0.957241	0.059	0.4589	+-	11.7	1.132	0.2873
rs4284600	15	31843528	T	C	1.05379	0.075634	0.48761	1.05943	0.0882	0.5127	1.05622	0.0574	0.3411	++	0	0.002	0.9633
rs4303732	2	100830040	T	C	1.12949	0.079977	0.126	1.04965	0.08932	0.5873	1.09319	0.0596	0.1346	++	0	0.374	0.5409
rs4307239	7	24354300	A	G	0.970037	0.07734	0.69361	0.962464	0.08739	0.66	0.966668	0.0579	0.5588	--	0	0.005	0.9465
rs4366093	8	20639811	T	C	0.918378	0.084896	0.31367	1.061	0.09268	0.5197	0.980885	0.0626	0.7581	-+	24.2	1.319	0.2507
rs4372296	1	98320492	A	C	0.875605	0.093497	0.15643	0.949668	0.1007	0.6075	0.909191	0.0685	0.1645	--	0	0.349	0.5546
rs4372836	2	28973883	T	C	0.982441	0.085299	0.83509	1.033	0.0945	0.7312	1.00481	0.0633	0.9394	-+	0	0.155	0.6934
rs450231	9	101481205	A	G	1.03947	0.091298	0.67047	0.958773	0.1006	0.6756	1.0022	0.0676	0.9739	+-	0	0.354	0.552
rs4516268	17	1846831	A	C	1.09559	0.12583	0.46842	1.142	0.1081	0.219	1.1221	0.082	0.1602	++	0	0.063	0.8025
rs4518345	5	27185904	A	G	0.877393	0.086819	0.12921	0.9286	0.09936	0.456	0.899245	0.0654	0.1041	--	0	0.185	0.6673
rs453520	2	147907202	T	C	0.927042	0.078813	0.33605	0.990099	0.08993	0.9093	0.953897	0.0593	0.4261	--	0	0.303	0.5821
rs4624596	3	119571541	T	C	1.03835	0.1008	0.70781	1.01082	0.1144	0.9249	1.02624	0.0756	0.7321	++	0	0.031	0.8601
rs4639527	2	416815	A	G	1.04869	0.084812	0.57388	1.06045	0.09809	0.5495	1.05369	0.0642	0.4149	++	0	0.007	0.9315
rs4653017	1	33776728	T	C	0.898526	0.079593	0.17868	0.910747	0.09211	0.3092	0.903752	0.0602	0.0928	--	0	0.012	0.9116
rs4670626	2	37046657	T	C	0.90173	0.087015	0.23214	0.9405	0.09322	0.5103	0.919615	0.0636	0.1875	--	0	0.109	0.7413
rs4671328	2	58935282	T	G	0.934985	0.079572	0.39692	0.9077	0.08805	0.2713	0.922655	0.059	0.1725	--	0	0.062	0.8029
rs4671358	2	60164634	A	T	0.984945	0.076886	0.84338	1.3231	0.09294	0.002588	1.11049	0.0592	0.07703	-+	83.3	5.987	0.01441
rs4673553	2	211608379	T	G	1.1578	0.078	0.059111	1.01153	0.08787	0.8958	1.0909	0.0583	0.1358	++	24.3	1.321	0.2504
rs4718966	7	70040558	T	C	1.16964	0.08126	0.053442	0.9889	0.08869	0.8996	1.0834	0.0599	0.1813	+-	48.7	1.947	0.1629
rs4722398	7	3125220	T	C	0.9357	0.11278	0.5532	1.199	0.1217	0.1356	1.04928	0.0827	0.561	-+	55.2	2.233	0.1351
rs4722672	7	27231762	T	C	1.03149	0.10753	0.77236	0.978474	0.1181	0.8516	1.00713	0.0795	0.929	+-	0	0.109	0.7411
rs4725984	7	150668514	T	C	0.998488	0.089164	0.98643	0.9494	0.09256	0.575	0.97453	0.0642	0.6881	--	0	0.154	0.6949
rs4737183	8	64720693	A	G	0.87452	0.07852	0.08717	1.09039	0.08845	0.3278	0.963869	0.0587	0.5304	-+	71.3	3.479	0.06214
rs4740383	9	133783566	A	G	1.12658	0.10409	0.25214	1.094	0.0883	0.3108	1.10749	0.0673	0.1294	++	0	0.046	0.8298
rs4744275	9	96482633	A	G	1.00251	0.085363	0.9765	1.067	0.09917	0.5162	1.02942	0.0647	0.6535	++	0	0.227	0.6338
rs4759073	12	54653258	A	G	1.01301	0.090873	0.88671	1.134	0.09021	0.1625	1.07229	0.064	0.2759	++	0	0.776	0.3783
rs4759228	12	56508409	C	G	0.987836	0.093397	0.89554	1.162	0.09437	0.1113	1.07047	0.0664	0.3049	-+	33.1	1.496	0.2213
rs4764949	12	103658096	A	G	0.847411	0.079653	0.037679	1.05943	0.0985	0.5574	0.925612	0.0619	0.2121	-+	67.8	3.107	0.07793
rs4766710	12	114437708	A	G	1.47466	0.1879	0.032341	1.00796	0.1992	0.9682	1.23281	0.1367	0.1257	++	48.2	1.931	0.1647
rs4796243	17	35057883	A	G	1.14738	0.079517	0.084184	0.8778	0.0983	0.1851	1.032	0.0618	0.6098	+-	77.7	4.487	0.03416
rs4814512	20	16564210	A	C	0.963404	0.092745	0.6876	0.993049	0.1067	0.9497	0.97609	0.07	0.7291	--	0	0.046	0.8303
rs4820408	22	40604945	T	G	1.14323	0.077875	0.085202	1.003	0.08914	0.975	1.08026	0.0586	0.188	++	18.2	1.222	0.2689
rs4858193	3	20441050	T	C	0.921585	0.093934	0.38523	0.895255	0.09705	0.2538	0.908737	0.0675	0.1563	--	0	0.046	0.8301
rs4864201	4	130731284	T	C	0.992558	0.081088	0.92647	1.143	0.09156	0.145	1.05612	0.0607	0.3687	-+	24.9	1.331	0.2485
rs487060	6	160774459	T	C	1.00737	0.078114	0.92499	0.8525	0.08877	0.07222	0.936599	0.0586	0.264	+-	49.8	1.993	0.158
rs4906908	15	27040082	T	G	1.01104	0.090004	0.90277	1.091	0.0884	0.3222	1.05096	0.0631	0.4305	++	0	0.364	0.5463
rs4936175	11	132641959	T	C	1.01094	0.080123	0.89178	0.882613	0.08879	0.1601	0.951229	0.0595	0.4001	+-	22.4	1.288	0.2564
rs4936671	11	121942512	C	G	1.2351	0.079918	0.0081756	0.9963	0.09007	0.9672	1.12356	0.0598	0.0513	+-	68.6	3.184	0.07437
rs4969387	17	79081724	C	G	0.937786	0.14345	0.65409	0.970874	0.09833	0.7652	0.960213	0.0811	0.6163	--	0	0.04	0.842
rs498240	6	31892592	A	G	0.851496	0.15209	0.28325	1.57	0.1649	0.006229	1.12806	0.1118	0.2812	-+	86.6	7.439	0.006383
rs4985155	16	15129459	A	G	0.907854	0.081185	0.23368	1.03907	0.09389	0.6831	0.961847	0.0614	0.5262	-+	15.5	1.183	0.2768
rs4986044	17	21261560	T	C	1.07111	0.087157	0.42986	1.028	0.08722	0.7546	1.04938	0.0617	0.4346	++	0	0.111	0.739
rs5396	3	170744815	T	C	1.09099	0.086642	0.31262	0.868055	0.0957	0.1391	0.984226	0.0642	0.8047	+-	68.1	3.135	0.07662
rs543874	1	177889480	A	G	1.02308	0.10498	0.82745	1.08448	0.1142	0.4779	1.05075	0.0773	0.5218	++	0	0.141	0.7071
rs555267	18	40992698	T	G	0.985111	0.083311	0.85679	0.969	0.09527	0.7411	0.978142	0.0627	0.724	--	0	0.017	0.8963
rs559267	20	54157497	A	G	0.921057	0.08045	0.30662	0.958773	0.09201	0.6475	0.937255	0.0606	0.2843	--	0	0.108	0.7426
rs577525	10	99769388	T	C	1.00319	0.077661	0.96721	1.021	0.08797	0.8175	1.01096	0.0582	0.8516	++	0	0.022	0.8808
rs580438	3	13345450	T	C	0.982581	0.081457	0.8288	1.112	0.09199	0.2495	1.03749	0.061	0.5461	-+	1.4	1.014	0.3139
rs587230	11	69299771	A	G	0.848394	0.12624	0.18879	1.055	0.1126	0.6317	0.957911	0.084	0.6086	-+	39.8	1.66	0.1976
rs6019482	20	47495560	T	C	1.05778	0.11516	0.62595	1.059	0.1112	0.6045	1.05844	0.08	0.4779	++	0	0	0.9942
rs6121381	20	30785593	A	T	0.756563	0.099547	0.0054009	1.0304	0.1222	0.8067	0.855816	0.0772	0.0436	-+	74	3.841	0.05
rs6138482	20	25059442	T	C	0.890725	0.098742	0.23764	1.074	0.1068	0.5036	0.970931	0.0725	0.6842	-+	39.6	1.655	0.1983
rs6142096	20	32686658	A	G	1.04779	0.078996	0.55363	0.992063	0.08912	0.9322	1.02286	0.0591	0.7018	+-	0	0.211	0.6463
rs621042	12	18789007	A	C	1.1002	0.078267	0.22163	1.093	0.08712	0.3088	1.09702	0.0582	0.1119	++	0	0.003	0.9553
rs6235	5	95728898	C	G	0.982496	0.08616	0.83739	0.967118	0.09865	0.7375	0.975798	0.0649	0.7059	--	0	0.015	0.9041
rs6265	11	27679916	T	C	1.09331	0.097221	0.35944	1.008	0.1101	0.9395	1.05506	0.0729	0.4619	++	0	0.306	0.5802
rs629443	13	76386075	T	G	0.823337	0.089214	0.02757	0.9948	0.09979	0.9583	0.895476	0.0665	0.09707	--	49.9	1.997	0.1576
rs6442101	3	48130893	T	C	1.10984	0.08223	0.20261	0.93633	0.09536	0.4891	1.03221	0.0623	0.6105	+-	45.1	1.823	0.177
rs6443750	3	181329682	T	C	0.825035	0.1364	0.15438	0.9955	0.126	0.9716	0.913018	0.0926	0.3256	--	2.3	1.023	0.3118
rs6448587	4	28561990	A	C	1.21993	0.097109	0.038137	0.769231	0.1075	0.0147	0.991635	0.0721	0.9069	+-	90.1	10.133	0.001456
rs6449531	5	60712212	A	G	1.0141	0.079319	0.85967	1.016	0.09303	0.8604	1.01491	0.0604	0.8064	++	0	0	0.9878
rs6461115	7	2103668	A	G	1.04989	0.089865	0.58659	0.898473	0.1032	0.2987	0.98167	0.0678	0.7851	+-	22.8	1.295	0.2551
rs6463489	7	5542513	T	C	0.92794	0.14016	0.59089	1.04	0.1341	0.7695	0.984816	0.0969	0.8748	-+	0	0.345	0.5567
rs6474945	9	15670492	T	G	1.10256	0.076379	0.20036	0.8235	0.08987	0.0307	0.975505	0.0582	0.6706	+-	83.7	6.122	0.01335
rs6477694	9	111932342	T	C	0.987315	0.080209	0.87336	1.02135	0.09259	0.8194	1.0018	0.0606	0.9768	-+	0	0.077	0.7821
rs651548	12	99560183	A	G	0.957543	0.080032	0.58681	1.153	0.08996	0.1132	1.03946	0.0598	0.5177	-+	58	2.38	0.1229
rs6545714	2	59307725	A	G	0.993072	0.078632	0.92943	1.16455	0.09219	0.0985	1.06194	0.0598	0.3149	-+	42.1	1.728	0.1886
rs6548221	2	295255	A	G	1.04547	0.090745	0.62397	1.162	0.1059	0.1555	1.0933	0.0689	0.1954	++	0	0.574	0.4486
rs6564360	16	76779612	A	G	0.818682	0.092763	0.031769	1.03306	0.1107	0.7688	0.901135	0.0711	0.1431	-+	61.4	2.593	0.1073
rs6569648	6	130349119	T	C	1.01249	0.092285	0.89277	0.827815	0.09947	0.05698	0.92247	0.0677	0.2327	+-	54.6	2.203	0.1378
rs6577584	1	6715390	T	G	1.03238	0.081067	0.6936	1.10583	0.09348	0.2817	1.06332	0.0612	0.3164	++	0	0.309	0.5786
rs6587552	1	151018861	A	G	1.07856	0.089561	0.39877	0.9905	0.1033	0.9265	1.03987	0.0677	0.5636	+-	0	0.388	0.5333
rs6606686	12	110903380	C	G	1.01732	0.084252	0.83809	0.993049	0.09469	0.9454	1.00652	0.0629	0.9177	+-	0	0.036	0.8489
rs663129	18	57838401	A	G	0.840692	0.094116	0.06249	0.8504	0.1042	0.12	0.845016	0.0698	0.01592	--	0	0.007	0.9348
rs6690764	1	92976590	A	G	0.921295	0.093177	0.37961	0.942507	0.1058	0.574	0.930531	0.0699	0.303	--	0	0.026	0.8717
rs6700816	1	174883994	A	T	0.828863	0.2015	0.35445	0.888889	0.2628	0.6541	0.850611	0.1599	0.3116	--	0	0.045	0.8328
rs6700838	1	47700027	T	C	1.02238	0.079045	0.77905	0.988142	0.09101	0.8983	1.00753	0.0597	0.9002	+-	0	0.08	0.7775
rs6710871	2	143960593	A	G	1.0929	0.10394	0.39345	0.9578	0.1294	0.7387	1.0378	0.081	0.6472	+-	0	0.632	0.4266
rs6711584	2	104421692	A	G	0.993017	0.078744	0.92896	0.9479	0.08855	0.5454	0.972875	0.0588	0.6398	--	0	0.154	0.6948
rs6720868	2	230663576	T	C	0.991849	0.08159	0.91994	0.813	0.09898	0.03653	0.915212	0.063	0.1592	--	58.4	2.403	0.1211
rs6738445	2	172599615	T	C	1.07643	0.084226	0.38188	0.9056	0.09981	0.3205	1.0018	0.0644	0.978	+-	42.9	1.751	0.1858
rs6764533	3	196088464	A	G	0.948133	0.079578	0.50207	1.017	0.09148	0.8566	0.977165	0.06	0.701	-+	0	0.334	0.5631
rs6767619	3	156893782	C	G	1.13562	0.079705	0.11052	0.9882	0.09407	0.8997	1.07154	0.0608	0.256	+-	21.4	1.272	0.2594
rs6786582	3	135898984	T	C	1.1892	0.088454	0.047896	1.06689	0.09891	0.5124	1.13326	0.0659	0.05788	++	0	0.669	0.4134
rs6804181	3	116937546	A	T	1.02885	0.10751	0.7907	0.995025	0.1171	0.9644	1.01329	0.0792	0.8681	+-	0	0.044	0.8335
rs6804842	3	25106437	A	G	0.780961	0.080812	0.002046	1.03	0.08921	0.7373	0.884706	0.0599	0.04086	-+	81.1	5.288	0.02148
rs6827083	4	153075491	A	G	1.01636	0.078916	0.83679	0.884955	0.08758	0.1642	0.955233	0.0586	0.4346	+-	27.5	1.379	0.2403
rs6843738	4	103936001	A	G	0.966438	0.08226	0.6773	1.045	0.09436	0.6426	0.9996	0.062	0.995	-+	0	0.39	0.5324
rs6888159	5	63932234	C	G	1.08325	0.082853	0.33243	1.03316	0.09411	0.7287	1.06109	0.0622	0.3403	++	0	0.143	0.7057
rs6900723	6	23876240	T	C	0.807381	0.080761	0.0081373	1.16604	0.09944	0.1225	0.934354	0.0627	0.279	-+	87.9	8.233	0.004113
rs6921533	6	73742334	T	C	0.949186	0.085798	0.54181	0.9558	0.09559	0.6363	0.952086	0.0639	0.4423	--	0	0.003	0.9569
rs6968554	7	17287106	A	G	0.836482	0.088567	0.042569	0.8551	0.09309	0.09274	0.845269	0.0642	0.008802	--	0	0.029	0.864
rs7006629	8	87519542	T	C	0.909764	0.07653	0.21566	0.917431	0.08963	0.3377	0.913018	0.0582	0.1178	--	0	0.005	0.9432
rs7024334	9	109072075	T	G	0.935013	0.088682	0.44638	1.011	0.1044	0.9172	0.966185	0.0676	0.6103	-+	0	0.325	0.5684
rs7042372	9	6959840	A	G	0.975067	0.081828	0.75738	1.0553	0.09511	0.5715	1.00844	0.062	0.8925	-+	0	0.397	0.5285
rs7083450	10	103984060	T	C	1.00784	0.10299	0.93939	1.05854	0.1201	0.6358	1.02901	0.0782	0.7144	++	0	0.096	0.7564
rs7084454	10	21821274	A	G	1.05199	0.084936	0.55032	0.9115	0.09555	0.3321	0.987479	0.0635	0.8428	+-	20.5	1.257	0.2622
rs7102454	11	65594820	T	C	0.932837	0.079779	0.38321	0.921659	0.09065	0.3704	0.927929	0.0599	0.2118	--	0	0.01	0.9205
rs711347	4	52926216	A	T	0.957105	0.092868	0.63682	1.10314	0.1044	0.3468	1.01908	0.0694	0.7855	-+	3.2	1.033	0.3095
rs7117238	11	78040259	A	G	0.885016	0.099064	0.21336	1.215	0.1132	0.08551	1.01542	0.0745	0.8375	-+	77.5	4.438	0.03515
rs7123876	11	72444583	T	C	1.06897	0.09461	0.47877	1.02051	0.1011	0.8411	1.04603	0.0691	0.5144	++	0	0.112	0.7376
rs7124681	11	47529947	A	C	1.08218	0.080378	0.32532	0.8704	0.09389	0.1394	0.986985	0.0611	0.8297	+-	67.8	3.105	0.07807
rs7133378	12	124409502	A	G	0.912081	0.081132	0.25476	1.011	0.09467	0.9094	0.952753	0.0616	0.4318	-+	0	0.682	0.4089
rs7138803	12	50247468	A	G	1.04752	0.083244	0.57679	0.8766	0.09153	0.1503	0.966378	0.0616	0.5785	+-	51.8	2.073	0.1499
rs7144011	14	79940383	T	G	1.09307	0.096393	0.35674	1.161	0.1045	0.1529	1.12378	0.0709	0.09952	++	0	0.18	0.6715
rs7147503	14	101539384	T	C	0.997652	0.083307	0.97745	1.03	0.09238	0.7516	1.01207	0.0619	0.8467	-+	0	0.066	0.7976
rs7164727	15	73093991	T	C	0.916129	0.080584	0.27714	0.981354	0.09662	0.849	0.94233	0.0619	0.3373	--	0	0.299	0.5846
rs7181498	15	95271404	T	C	1.07784	0.081221	0.35585	0.9761	0.09093	0.7904	1.03149	0.0606	0.6093	+-	0	0.661	0.4161
rs7181610	15	35826859	A	T	0.87756	0.1078	0.2278	0.90009	0.1239	0.3944	0.887187	0.0813	0.1411	--	0	0.024	0.8773
rs7187776	16	28857645	A	G	0.981554	0.083542	0.82342	0.969932	0.08974	0.7366	0.976188	0.0611	0.6929	--	0	0.009	0.9226
rs7195386	16	24578458	T	C	0.97631	0.07865	0.76013	0.9225	0.08886	0.3637	0.952276	0.0589	0.4066	--	0	0.228	0.6328
rs719802	11	113234679	T	C	0.977324	0.083396	0.78279	1.068	0.08951	0.4628	1.01847	0.061	0.7643	-+	0	0.526	0.4683
rs7206608	16	82872628	C	G	0.99386	0.086905	0.94342	1.10558	0.09854	0.3085	1.04123	0.0652	0.5349	-+	0	0.657	0.4175
rs7209235	17	73759552	A	G	1.14119	0.10535	0.20751	0.961538	0.1035	0.7056	1.04592	0.0738	0.543	+-	25.7	1.345	0.2461
rs7211567	17	31460899	T	C	1.10919	0.090206	0.25127	1.038	0.1055	0.7236	1.07853	0.0686	0.2701	++	0	0.228	0.6327
rs7217226	17	2136065	T	G	0.919488	0.078897	0.28715	1.01461	0.09222	0.8749	0.958582	0.06	0.4801	-+	0	0.658	0.4173
rs7239114	18	45921214	A	G	0.983439	0.084393	0.84287	0.84674	0.08878	0.06054	0.916036	0.0612	0.1514	--	33	1.493	0.2218
rs7243357	18	56883319	T	G	1.1864	0.10182	0.089571	1.15701	0.1249	0.2429	1.17457	0.0789	0.04146	++	0	0.024	0.8763
rs7334078	13	99120484	T	C	1.05217	0.08695	0.55717	1.07631	0.09896	0.4574	1.06258	0.0653	0.3524	++	0	0.03	0.8633
rs733594	8	85077686	T	C	0.995868	0.088346	0.96256	0.896861	0.09492	0.251	0.948665	0.0647	0.4147	--	0	0.652	0.4194
rs7377083	4	102708997	A	C	0.952801	0.077801	0.53329	0.9244	0.08943	0.3794	0.940447	0.0587	0.2957	--	0	0.065	0.7985
rs740157	7	77055885	A	G	0.924957	0.078883	0.32139	0.852	0.09071	0.07747	0.892793	0.0595	0.05679	--	0	0.467	0.4943
rs7444298	5	87730027	A	G	0.901974	0.084866	0.2246	1.1274	0.1098	0.2748	0.980493	0.0671	0.7687	-+	61.3	2.584	0.1079
rs7531118	1	72837239	T	C	0.92841	0.08623	0.38774	0.8911	0.08782	0.189	0.909919	0.0615	0.1249	--	0	0.111	0.7389
rs7531656	1	49828663	A	G	1.02887	0.083964	0.73435	1.104	0.09245	0.2834	1.06216	0.0622	0.3318	++	0	0.318	0.5725
rs7535528	1	2444414	A	G	0.952841	0.08483	0.56806	0.937	0.09155	0.477	0.945445	0.0622	0.3677	--	0	0.018	0.8931
rs7550711	1	110082886	T	C	1.08098	0.26179	0.76581	0.5483	0.3231	0.06293	0.825967	0.2034	0.3473	+-	62.5	2.665	0.1026
rs7556169	1	8741401	A	G	1.12401	0.077652	0.13144	0.9822	0.08907	0.8399	1.06046	0.0585	0.3162	+-	23.2	1.303	0.2538
rs7557796	2	86766153	T	C	1.0594	0.081499	0.47878	0.9816	0.09616	0.8466	1.02614	0.0622	0.678	+-	0	0.366	0.5451
rs7560871	2	145616899	A	G	1.01309	0.15002	0.93078	0.9884	0.1837	0.9494	1.0031	0.1162	0.9785	+-	0	0.011	0.9172
rs7561278	2	48954905	T	C	0.977856	0.095792	0.81497	0.897666	0.105	0.3039	0.940541	0.0708	0.3867	--	0	0.362	0.5472
rs7564679	2	204012790	A	G	1.09146	0.077132	0.25605	0.9758	0.08882	0.7826	1.04019	0.0582	0.4992	+-	0	0.907	0.341
rs756717	16	72996162	A	G	0.952329	0.077243	0.52606	0.9054	0.09285	0.2845	0.93286	0.0594	0.2417	--	0	0.175	0.6757
rs7599312	2	213413231	A	G	0.966994	0.090363	0.70943	1.245	0.09391	0.01944	1.09188	0.0651	0.1769	-+	73.4	3.76	0.0525
rs7600699	2	156018263	C	G	0.903156	0.10637	0.33942	1.18315	0.1269	0.185	1.00965	0.0815	0.9065	-+	62.4	2.66	0.1029
rs7601895	2	55281901	C	G	0.843656	0.085899	0.048181	0.944287	0.09815	0.5615	0.885945	0.0646	0.06093	--	0	0.746	0.3876
rs7607351	2	69562127	T	C	1.16807	0.07922	0.04872	0.971817	0.08995	0.7478	1.07788	0.0595	0.2071	+-	57.5	2.355	0.1249
rs7607369	2	219279097	A	G	0.999699	0.080848	0.99702	1.119	0.08937	0.2099	1.05169	0.06	0.4002	-+	0	0.875	0.3495
rs761423	1	17301672	T	C	0.997096	0.079844	0.97089	1.02249	0.08866	0.8018	1.00844	0.0593	0.888	-+	0	0.044	0.833
rs7615297	3	156299313	C	G	0.986875	0.10954	0.90383	1.1197	0.1268	0.3728	1.04154	0.0829	0.623	-+	0	0.568	0.4511
rs762147	21	39238610	A	G	1.04194	0.088956	0.6441	1.038	0.1004	0.7134	1.04019	0.0666	0.5538	++	0	0.001	0.9775
rs7640424	3	107820063	T	C	1.06728	0.082597	0.43048	0.9257	0.09737	0.4278	1.00562	0.063	0.9297	+-	19.5	1.242	0.265
rs7674623	4	80794681	T	C	0.887391	0.098926	0.22356	0.9071	0.1144	0.3942	0.895745	0.0748	0.1413	--	0	0.021	0.8845
rs7683836	4	180167906	A	G	0.878473	0.078145	0.096637	1.11657	0.08827	0.2116	0.97609	0.0585	0.6793	-+	75.8	4.139	0.04192
rs7694732	4	115124089	A	G	0.956167	0.07824	0.56622	0.992063	0.08931	0.9253	0.971611	0.0589	0.6243	--	0	0.096	0.7563
rs769674	4	140881964	A	T	1.00775	0.083428	0.92611	0.94162	0.09392	0.5206	0.978045	0.0624	0.7217	+-	0	0.292	0.589
rs7710595	5	106506697	A	C	1.09517	0.078388	0.24482	1.09039	0.0897	0.335	1.09308	0.059	0.1315	++	0	0.001	0.9707
rs7711753	5	122733317	A	G	0.938765	0.078624	0.42035	1.135	0.08837	0.1524	1.02092	0.0587	0.7248	-+	61.2	2.575	0.1085
rs7715256	5	153537893	T	G	0.860338	0.078542	0.054999	0.984252	0.0895	0.8562	0.912196	0.059	0.1196	--	21.7	1.277	0.2585
rs7716275	5	137631073	T	G	0.839163	0.10407	0.088227	0.9894	0.1072	0.9207	0.909009	0.0747	0.2012	--	17.7	1.215	0.2703
rs7730004	5	43191033	T	C	0.99605	0.084616	0.96264	0.986193	0.09356	0.8837	0.991635	0.0628	0.8931	--	0	0.006	0.9372
rs7730898	5	170459675	A	G	0.934801	0.084633	0.42578	1.02648	0.101	0.7961	0.971611	0.0649	0.6568	-+	0	0.504	0.4777
rs7748777	6	41133806	A	G	1.05756	0.082431	0.49644	1.02	0.08843	0.8186	1.03998	0.0603	0.5161	++	0	0.089	0.7648
rs775731	3	77624784	T	C	1.03609	0.078254	0.64961	1.02638	0.08895	0.7702	1.03179	0.0588	0.5937	++	0	0.006	0.9366
rs7760082	6	21919387	A	G	1.1387	0.090589	0.14922	0.957854	0.09285	0.6434	1.04655	0.0648	0.4824	+-	43.7	1.778	0.1825
rs7784465	7	6418275	T	C	0.959501	0.11698	0.7236	0.93985	0.1244	0.6181	0.950184	0.0852	0.5491	--	0	0.015	0.9035
rs7805441	7	78121458	T	C	0.917712	0.076751	0.26216	1.13779	0.08965	0.1499	1.00501	0.0583	0.9311	-+	69.9	3.318	0.06854
rs7844647	8	34503776	T	C	0.899722	0.089853	0.24006	1.03423	0.101	0.7391	0.956858	0.0671	0.5111	-+	5.9	1.062	0.3027
rs785278	1	33307987	A	T	1.03074	0.099297	0.76021	0.8288	0.117	0.1085	0.940823	0.0757	0.4202	+-	50.5	2.019	0.1553
rs7865157	9	122631560	T	C	0.885759	0.13139	0.35086	1.197	0.1358	0.1853	1.0246	0.0944	0.797	-+	60.6	2.54	0.111
rs7869771	9	94180627	A	C	1.09519	0.084513	0.27949	1.15327	0.1077	0.1855	1.11695	0.0665	0.09615	++	0	0.142	0.7058
rs7871866	9	131027982	C	G	0.818952	0.15934	0.20436	1.257	0.1148	0.04672	1.08578	0.0931	0.3768	-+	79	4.76	0.02913
rs7874154	9	27777012	T	C	1.02036	0.077856	0.79543	1.06078	0.08821	0.5034	1.0379	0.0584	0.5243	++	0	0.109	0.7412
rs7893571	10	16750129	T	G	1.03161	0.080776	0.69931	0.983284	0.0915	0.8549	1.01015	0.0606	0.8675	+-	0	0.154	0.6943
rs7899106	10	87410904	A	G	0.913968	0.17065	0.59875	1.80767	0.2455	0.01589	1.14134	0.1401	0.3454	-+	80.8	5.203	0.02255
rs7903146	10	114758349	T	C	1.12136	0.080966	0.1573	1.013	0.09874	0.8924	1.07648	0.0626	0.2392	++	0	0.633	0.4261
rs7919	16	70514828	A	C	1.0435	0.081489	0.60074	1.014	0.08855	0.8733	1.02984	0.06	0.6236	++	0	0.057	0.8117
[truncated: 83 more rows]

## Sheet: Supp Table 7
					CoLaus|PsyCoLaus			NESDA|NTR			Meta-analysis
[truncated: 594 more rows]

[truncated: 7 more sheets: Supp Table 8, Supp Table 9, Supp Table 10, Supp Table 11, Supp Table 12, Supp Table 13, Supp Table 14]
